# Supplementary material for: Scientific Productions on Precision Livestock Farming: An Overview of the Evolution and Current State of Research Based on a Bibliometric Analysis
Source: Animals (Basel). 2023 Jul 12;13(14):2280. doi: 10.3390/ani13142280 (PMC10376211; doi:10.3390/ani13142280)
Supplement: Supplementary file 1 [file animals-13-02280-s001.zip]

Archive with 13 entries (13 files):
- Figure S1 AuthorsProductionOverTime.jpg
- Figure S2 AuthorImpact.jpg
- Figure S3 CountryCollaborationMap.jpg
- Table S10 Most_Relevant_Countries_By_Corresponding_Author.xlsx
- Table S1_Bibliometrix-Export-File.xlsx
- Table S2 Main_Information.xlsx
- Table S3 Most_Relevant_Sources.xlsx
- Table S4 Most_Cited_Sources.xlsx
- Table S5 Most_Relevant_Authors.xlsx
- Table S6 RPYS_Documents.xlsx
- Table S7 Document_CoCitation_Network_WOSviewer.xlsx
- Table S8 all Journal CoCitation_Network.xlsx
- Table S9 Country_Production.xlsx
