# Supplementary material for: Scientific Productions on Precision Livestock Farming: An Overview of the Evolution and Current State of Research Based on a Bibliometric Analysis
Source: Animals (Basel). 2023 Jul 12;13(14):2280. doi: 10.3390/ani13142280 (PMC10376211; doi:10.3390/ani13142280)
Supplement: Supplementary file 1 [file animals-13-02280-s001.zip › Table S10 Most_Relevant_Countries_By_Corresponding_Author.xlsx]

## Sheet: Sheet1
Country	Articles	Freq	SCP	MCP	MCP_Ratio
USA	83	0.09573	54	29	0.349
NETHERLANDS	74	0.08535	57	17	0.23
ITALY	68	0.07843	52	16	0.235
AUSTRALIA	66	0.07612	55	11	0.167
CANADA	53	0.06113	42	11	0.208
DENMARK	47	0.05421	28	19	0.404
GERMANY	47	0.05421	33	14	0.298
BELGIUM	43	0.0496	21	22	0.512
UNITED KINGDOM	37	0.04268	24	13	0.351
POLAND	36	0.04152	27	9	0.25
SWEDEN	33	0.03806	27	6	0.182
BRAZIL	26	0.02999	19	7	0.269
FRANCE	22	0.02537	15	7	0.318
CHINA	21	0.02422	10	11	0.524
NORWAY	21	0.02422	17	4	0.19
SPAIN	21	0.02422	16	5	0.238
ISRAEL	15	0.0173	10	5	0.333
SWITZERLAND	14	0.01615	12	2	0.143
LITHUANIA	12	0.01384	8	4	0.333
JAPAN	11	0.01269	9	2	0.182
IRELAND	10	0.01153	7	3	0.3
KOREA	10	0.01153	10	0	0
AUSTRIA	9	0.01038	7	2	0.222
CZECH REPUBLIC	9	0.01038	5	4	0.444
FINLAND	9	0.01038	3	6	0.667
TURKEY	9	0.01038	8	1	0.111
NEW ZEALAND	8	0.00923	6	2	0.25
ARGENTINA	7	0.00807	1	6	0.857
RUSSIA	6	0.00692	6	0	0
HUNGARY	5	0.00577	5	0	0
LATVIA	4	0.00461	4	0	0
SLOVAKIA	4	0.00461	0	4	1
GREECE	3	0.00346	1	2	0.667
PORTUGAL	3	0.00346	3	0	0
ROMANIA	3	0.00346	2	1	0.333
ALGERIA	2	0.00231	2	0	0
ESTONIA	2	0.00231	1	1	0.5
INDIA	2	0.00231	1	1	0.5
INDONESIA	2	0.00231	1	1	0.5
SERBIA	2	0.00231	2	0	0
CHILE	1	0.00115	1	0	0
COLOMBIA	1	0.00115	0	1	1
EGYPT	1	0.00115	0	1	1
IRAN	1	0.00115	0	1	1
MACEDONIA	1	0.00115	0	1	1
MALAYSIA	1	0.00115	0	1	1
MEXICO	1	0.00115	1	0	0
VIETNAM	1	0.00115	1	0	0
