# Supplementary material for: Scientific Productions on Precision Livestock Farming: An Overview of the Evolution and Current State of Research Based on a Bibliometric Analysis
Source: Animals (Basel). 2023 Jul 12;13(14):2280. doi: 10.3390/ani13142280 (PMC10376211; doi:10.3390/ani13142280)
Supplement: Supplementary file 1 [file animals-13-02280-s001.zip › Table S1_Bibliometrix-Export-File.xlsx]

## Sheet: Sheet 1
AU	AF	CR	AB	AR	BA	BE	BF	BN	BP	C1	C3	CL	CT	CY	D2	DA	DE	DI	DT	EA	EF	EI	EM	EP	ER	FU	FX	GA	GP	HO	ID	IS	J9	JI	LA	MA	NR	OA	OI	PA	PD	PG	PI	PM	PN	PT	PU	PY	RI
SHARIPOV DR;YAKIMOV OA;GAINULLINA MK;KASHAEVA AR;KAMALDINOV IN	SHARIPOV, D. R.;YAKIMOV, O. A.;GAINULLINA, M. K.;KASHAEVA, A. R.;KAMALDINOV, I. N.	BOTTEMA J, 1992, EAAP PUBLIC, V65, P63;CARLSTROM C, 2013, J DAIRY SCI, V96, P5324, DOI 10.3168/JDS.2012-6221;CASTRO A, 2012, J DAIRY SCI, V95, P929, DOI 10.3168/JDS.2010-3912;HERMANS GGN, 2003, J DAIRY SCI, V86, P1997, DOI 10.3168/JDS.S0022-0302(03)73788-6;JOHN AJ, 2016, ANIMAL, V10, P1484, DOI 10.1017/S1751731116000495;KONING K. DE, 2002, BRITISH MASTITIS CONFERENCE 2002, GLOUCESTER, UK, 9TH OCT…	THE PAPER PRESENTS THE HISTORY OF THE DEVELOPMENT OF AUTOMATIC MILKING SYSTEMS AND THEIR CLASSIFICATION. THE OBJECTS OF STUDY WERE AUTOMATIC MILKING SYSTEMS THAT ARE USED IN WORLD PRACTICE. THE ANALYSIS OF AUTOMATIC MILKING SYSTEMS SHOWED THAT THEY HAVE TECHNOLOGICAL AND DESIGN DIFFERENCES. TECHNOLOGICAL AND DESIGN FEATURES OF AUTOMATIC MILKING SYSTEMS SUCH AS "ASTRONAUT A4", "VMS", "M(2)ERLIN", …	012080						KAZAN STATE ACAD VET MED NAMED NE BAUMAN, 35 SIBIRSKIY TRACT, KAZAN 420029, RUSSIA.;		AZOV BLACK SEA ENGN INST ZERNOGRAD, ZERNOGRAD, RUSSIA	INTERNATIONAL CONFERENCE ON ENGINEERING STUDIES AND COOPERATION IN GLOBAL AGRICULTURAL PRODUCTION	AUG 27-28, 2020		2022-01-18		10.1088/1755-1315/659/1/012080	PROCEEDINGS PAPER				ABDUL0401@RAMBLER.RU					BR5WP	IOP	AZOV BLACK SEA ENGN INST ZERNOGRAD			IOP C SER EARTH ENV	IOP CONF. SER. EARTH ENVIR. SCI.	ENGLISH		15	GOLD	KASAEVA, ALIA/0000-0003-3079-3403; SARIPOV, DELUS/0000-0002-9541-0699	DIRAC HOUSE, TEMPLE BACK, BRISTOL BS1 6BE, ENGLAND		5	BRISTOL			C	IOP PUBLISHING LTD	2021	, /ABB-4767-2021
BRZOZOWSKI M;PIWCZYNSKI D;SITKOWSKA B;KOLENDA M	BRZOZOWSKI, MARCIN;PIWCZYNSKI, DARIUSZ;SITKOWSKA, BEATA;KOLENDA, MAGDALENA	BOGUCKI M., 2014, ACTA SCIENTIARUM POLONORUM - ZOOTECHNICA, V13, P17;BORKOWSKA D, 2012, ROCZ NAUK PTZ, V8, P21;CASTRO A, 2012, J DAIRY SCI, V95, P929, DOI 10.3168/JDS.2010-3912;DEARING J., 2004, AUTOMATIC MILKING: A BETTER UNDERSTANDING. CONFERENCE PROCEEDINGS, LELYSTAD, NETHERLANDS, MARCH 2004, P135;DOBSON H, 2007, REPROD DOMEST ANIM, V42, P17, DOI 10.1111/J.1439-0531.2007.00906.X;ETTEMA JF, 200…	THE OBJECTIVE OF THE RESEARCH WAS THE EVALUATION OF CHANGE IN THE TRADITIONAL MILKING SYSTEM USING AUTOMATIC MILKING SYSTEM IN THE SCOPE OF THE SELECTED REPRODUCTION FEATURES OF DAIRY COWS OF THE POLISH HOLSTEIN-FRIESIAN BREED. ANIMAL MATERIAL CONSISTED OF 2,818 COWS USED ON NINE FARMS EQUIPPED WITH THE AUTOMATIC MILKING SYSTEM ASTRONAUT A4 MADE BY LELY. THE COWS WERE CONTROLLED IN THE SCOPE OF S…						1123	UTP UNIV SCI & TECHNOL, FAC ANIM BREEDING & BIOL, DEPT GENET & GEN ANIM BREEDING, MAZOWIECKA ST 28, PL-85084 BYDGOSZCZ, POLAND.;	BYDGOSZCZ UNIVERSITY OF SCIENCE & TECHNOLOGY					2022-01-18	AUTOMATIC MILKING SYSTEM; DAIRY COWS; MILK PRODUCTION; REPRODUCTION	10.1111/rda.13214	ARTICLE			1439-0531	BEATAS@UTP.EDU.PL	1129		[BS - 12/2017]	STUDY FUNDED UNDER STATUTORY ACTIVITY, TOPIC BS - 12/2017	GS6MZ			CONVENTIONAL MILKING; FEMALE FERTILITY; HOLSTEIN COWS; QUALITY; CATTLE; HEALTH; LACTATION; PARITIES; FARMS; AGE	5	REPROD DOMEST ANIM	REPROD. DOMEST. ANIM.	ENGLISH		31		KOLENDA, MAGDALENA/0000-0002-9260-4391; SITKOWSKA, BEATA/0000-0002-1036-7450; PIWCZYNSKI, DARIUSZ/0000-0001-8298-2316	111 RIVER ST, HOBOKEN 07030-5774, NJ USA	OCT	7	HOBOKEN	29943502		J	WILEY	2018	SITKOWSKA, BEATA/AAW-8726-2020; KOLENDA, MAGDALENA/T-9937-2018; PIWCZYNSKI, DARIUSZ DP/J-3375-2016
CASTRO A;PEREIRA JM;BUENO J;AMIAMA C	CASTRO, A.;PEREIRA, J. M.;BUENO, J.;AMIAMA, C.	ANONYMOUS, 2007, 3918 ISO;BACH A, 2005, J DAIRY RES, V72, P101, DOI 10.1017/S0022029904000585;BOULLY J., 2000, FRISONA ESPANOLA, V118, P94;CASTRO A, 2012, J DAIRY SCI, V95, P929, DOI 10.3168/JDS.2010-3912;DE KONING K., 2002, S INT CEL LEL PAIS B, P44;DOHMEN W, 2010, J DAIRY SCI, V93, P4019, DOI 10.3168/JDS.2009-3028;GYGAX L, 2007, J DAIRY SCI, V90, P4265, DOI 10.3168/JDS.2007-0126;HOVINEN M, 2005…	BETWEEN THE FACTORS THAT MAY AFFECT THE CAPACITY OF AN AUTOMATIC MILKING SYSTEM, THE TIME THAT A COW REMAINS IN THE BOX, WHAT WE CALL MILKING PROCESS TIME, IS ONE OF THE MOST IMPORTANT. THE AIM OF OUR STUDY HAS BEEN FOCUSED, TO DETERMINE AND IDENTIFY THE FACTORS WHICH AFFECT THE LENGTH OF TIME OF MILKING PROCESS IN AUTOMATIC MILKING SYSTEMS. WE ANALYZED DATA COLLECTED FROM SOFTWARE OF MILKING ROB…			TELLEZ, FA RODRIGUEZ, AM SANCHO, IM ROBINSON, MV RUIZALTISENT, M BALLESTEROS, FR HERNANDO, ECC		978-84-695-9055-3	1075	UNIV SANTIAGO DE COMPOSTELA, DEPT INGN AGROFORESTAL, ESCUELA POLITECN SUPER, CAMPUS UNIV S-N, LUGO 27002, SPAIN.;	UNIVERSITY OF SANTIAGO DE COMPOSTELA	MADRID, SPAIN	7TH IBERIAN CONGRESS OF AGRICULTURAL ENGINEERING AND HORTICULTURAL SCIENCES	AUG 26-29, 2013		2022-01-18	AUTOMATIC MILKING SYSTEM; MILKING CAPACITY		PROCEEDINGS PAPER				ANGEL.CASTRO@USC.ES	1080				BE8NU			DAIRY-COWS; DIMENSIONS		VII CONGRESO IBERICO DE AGROINGENIERIA Y CIENCIAS HORTICOLAS: INNOVAR Y PRODUCIR PARA EL FUTURO. INNOVATING AND PRODUCING FOR THE FUTURE		SPANISH		13			C/PASTOR, 3, MADRID, CP 28003, SPAIN		6	MADRID			C	FUNDACION GENERAL UNIV POLITECNICA MADRID	2014
PENRY JF	PENRY, JOHN F.	AULDIST M, 2002, ENCY DAIRY SCI;BADE RD, 2009, J DAIRY SCI, V92, P913, DOI 10.3168/JDS.2008-1180;BARKEMA HW, 1998, J DAIRY SCI, V81, P1917, DOI 10.3168/JDS.S0022-0302(98)75764-9;BENNEDSGAARD TW, 2004, SELECTION COWS TREAT;BORKHUS M, 2003, J DAIRY RES, V70, P283, DOI 10.1017/S0022029903006253;BRANDT M, 2010, J DAIRY SCI, V93, P427, DOI 10.3168/JDS.2009-2565;BROWN CA, 1986, J DAIRY SCI, V69, P850, …	AUTOMATIC MILKING SYSTEMS, OR ROBOTIC MILKING SYSTEMS, ARE NOW WELL ESTABLISHED AS A MILK HARVESTING TECHNOLOGY IN EUROPE, NORTH AMERICA AND AUSTRALASIA. THIS SYSTEM IS QUARTER BASED HARVESTING WHERE HUMAN ACTIVITY IS NOT ROUTINELY REQUIRED FOR MILKING OR INITIAL MASTITIS DETECTION ACTIVITIES. MASTITIS RISK FACTORS COMMON WITH CONVENTIONAL MILKING ARE: ENVIRONMENTAL CONTAMINATION, TEAT CONGESTION…						439	COGNOSCO ANEXA FVC, 25 MOORHOUSE ST, MORRINSVILLE 3340, NEW ZEALAND.;						2022-01-18	MASTITIS; AUTOMATIC MILKING SYSTEM; DETECTION SYSTEMS; SENSOR; COW	10.1016/j.cvfa.2018.06.004	ARTICLE			1558-4240	JPENRY@ANEXAFVC.CO.NZ	+				HA0KC			SOMATIC-CELL COUNTS; MOUTHPIECE CHAMBER VACUUM; TEAT THICKNESS CHANGES; CLINICAL MASTITIS; DAIRY-COWS; UDDER HEALTH; MACHINE MILKING; BOVINE TEAT; ELECTRICAL-CONDUCTIVITY; SUBCLINICAL MASTITIS	3	VET CLIN N AM-FOOD A	VET. CLIN. N. AM.-FOOD ANIM. PRACT.	ENGLISH		78			1600 JOHN F KENNEDY BOULEVARD, STE 1800, PHILADELPHIA, PA 19103-2899 USA	NOV	19	PHILADELPHIA	30316502		J	W B SAUNDERS CO-ELSEVIER INC	2018
PITKARANTA J;KURKELA V;HUOTARI V;POSIO M;HALBACH CE	PITKARANTA, JOUNI;KURKELA, VIRPI;HUOTARI, VIRPI;POSIO, MARJO;HALBACH, COURTNEY E.	BACH A, 2005, J DAIRY RES, V72, P101, DOI 10.1017/S0022029904000585;BACH A, 2009, J DAIRY SCI, V92, P1272, DOI 10.3168/JDS.2008-1443;BACH A, 2007, J DAIRY RES, V74, P40, DOI 10.1017/S0022029906002184;BORDERAS TF, 2008, CAN J ANIM SCI, V88, P1, DOI 10.4141/CJAS07014;BROTZMAN RL, 2015, J DAIRY SCI, V98, P8245, DOI 10.3168/JDS.2014-9264;BROTZMAN RL, 2015, J DAIRY SCI, V98, P3059, DOI 10.3168/JDS.201…	AS AUTOMATIC MILKING SYSTEMS GROW IN POPULARITY IN NORTH AMERICA, QUESTIONS ABOUT HOW TO DESIGN THE BARN TO IMPROVE LABOR EFFICIENCY ARISE. MULTIPLE CONSIDERATIONS SUCH AS COW FLOW TRAFFIC TYPE, ROBOT POSITIONING WITHIN THE PEN, THE NUMBER OF COWS PER PEN, AND HOW COWS ARE MANAGED AROUND THE ROBOTS MUST BE DISCUSSED DURING THE BARN PLANNING PERIOD. THIS ARTICLE FOCUSES ON BARN DESIGN AND PEN LAYO…						175	4DBARN OY, KETOJENKATU 8, SEINAJOKI 90100, FINLAND.; 4DBARN OY, KAUPPURIENKATU 23, OULU 90100, FINLAND.; UNIV WISCONSIN, DAIRYLAND INITIAT, SCH VET MED, 2015 LINDEN DR, MADISON, WI 53726 USA.;	UNIVERSITY OF WISCONSIN SYSTEM; UNIVERSITY OF WISCONSIN MADISON					2022-01-18	AUTOMATIC MILKING SYSTEMS; LABOR EFFICIENCY; BARN LAYOUT; ROBOT LAYOUT; GROUPING	10.1016/j.cvfa.2018.10.010	ARTICLE			1558-4240	COURTNEY.HALBACH@WISC.EDU	+				HM5QE			MANAGEMENT CHARACTERISTICS; RISK-FACTORS; SOCIAL RANK; LAMENESS; COWS; BEHAVIOR; ASSOCIATIONS; PERFORMANCE; SYSTEMS; HERDS	1	VET CLIN N AM-FOOD A	VET. CLIN. N. AM.-FOOD ANIM. PRACT.	ENGLISH		35			1600 JOHN F KENNEDY BOULEVARD, STE 1800, PHILADELPHIA, PA 19103-2899 USA	MAR	21	PHILADELPHIA	30686462		J	W B SAUNDERS CO-ELSEVIER INC	2019
SITKOWSKA B;PIWCZYNSKI D;AERTS J;KOLENDA M;OZKAYA S	SITKOWSKA, BEATA;PIWCZYNSKI, DARIUSZ;AERTS, JOANNA;KOLENDA, MAGDALENA;OZKAYA, SERKAN	ANTANAITIS R., 2015, VET MED ZOOTEC, V69, P3;DE MOL RM, 2001, PREV VET MED, V49, P71, DOI 10.1016/S0167-5877(01)00176-3;FRIGGENS NC, 2001, LIVEST PROD SCI, V73, P45, DOI 10.1016/S0301-6226(01)00228-7;GREEN LE, 2006, PREV VET MED, V76, P74, DOI 10.1016/J.PREVETMED.2006.04.012;GROCHOWSKA E, 2014, LIVEST SCI, V159, P11, DOI 10.1016/J.LIVSCI.2013.11.008;HAMMER JF, 2012, AUST VET J, V90, P167, DOI 10.…	THE PURPOSE OF THE STUDY WAS TO USE DECISION TREES TO PREDICT INCREASED LEVELS OF SOMATIC CELLS IN COW'S MILK. THE MATERIAL FOR THE STUDY COMPRISED DATA COLLECTED IN 2012-2014 FROM FIVE FARMS IN POLAND EQUIPPED WITH AN AUTOMATIC MILKING SYSTEM. DATA ON 803 POLISH HOLSTEIN-FRIESIAN COWS WERE COLLECTED. IN ORDER TO PREDICT SOMATIC CELL COUNT DATA MINING TECHNIQUES WERE USED TO BUILD A GRAPHICAL MOD…						532	UTP UNIV SCI & TECHNOL, DEPT GENET & GEN ANIM BREEDING, BYDGOSZCZ, POLAND.; LELY EAST LTD, LISI OGON, POLAND.; SULEYMAN DEMIREL UNIV, FAC AGR, DEPT ANIM SCI, ISPARTA, TURKEY.;	BYDGOSZCZ UNIVERSITY OF SCIENCE & TECHNOLOGY; SULEYMAN DEMIREL UNIVERSITY					2022-01-18	MILK; CATTLE; AUTOMATIC MILKING SYSTEM; DECISION TREES; SOMATIC CELLS	10.3906/vet-1607-78	ARTICLE				SITKOWSKABEATA@GMAIL.COM	540				FF9ZR			CLINICAL MASTITIS; COW MANAGEMENT; DAIRY-COWS; COUNT; LACTATION; INDICATORS; DIAGNOSIS; TRAITS; HEALTH; YIELD	4	TURK J VET ANIM SCI	TURK. J. VET. ANIM. SCI.	ENGLISH		28	BRONZE	OZKAYA, SERKAN/0000-0003-3389-0188; KOLENDA, MAGDALENA/0000-0002-9260-4391; PIWCZYNSKI, DARIUSZ/0000-0001-8298-2316; SITKOWSKA, BEATA/0000-0002-1036-7450	ATATURK BULVARI NO 221, KAVAKLIDERE, TR-06100 ANKARA, TURKEY		9	ANKARA			J	SCIENTIFIC TECHNICAL RESEARCH COUNCIL TURKEY-TUBITAK	2017	OZKAYA, SERKAN/N-3757-2018; KOLENDA, MAGDALENA/T-9937-2018; PIWCZYNSKI, DARIUSZ DP/J-3375-2016; SITKOWSKA, BEATA/AAW-8726-2020
PRIEKULIS J;LAURS A	PRIEKULIS, JURIS;LAURS, ARMINS	ARTMAN R., 2005, 7 INT TAG BAU TECHN, P145;HARMS J.H, 2005, THESIS WEIHENSTEPHAN;HARMS J.H., 2009, 9 INT TAG BAU TECHN, P41;HULSEN J., 2008, MELKEN ROBOTER, P52;LAURS A., 2010, AGRONOMY RESEARCH, V8, P134;LAURS A, 2009, P 8 INT SCI C ENG RU, P38	THE AIM OF THE RESEARCH IS TO STATE THE CAPACITY OF AUTOMATIC MILKING SYSTEMS (AMS) IN OPERATION CONDITIONS AND TO DETERMINE THE MAXIMAL SIZE OF THE COW GROUP THAT COULD BE SERVED BY ONE AMS. THE RESEARCH WAS PERFORMED ON THREE DIFFERENT FARMS. ON EVERY FARM THE COWS ARE MILKED BY TWO COMPANY "DELAVAL" PRODUCED AMS. THE MAIN INITIAL DATA ARE OBTAINED PROCESSING THE INFORMATION IN THE FARM MANAGEM…			MALINOVSKA, L OSADCUKS, V			47	LATVIA UNIV AGR, RIGA, LATVIA.;	LATVIA UNIVERSITY OF LIFE SCIENCES & TECHNOLOGIES	LATVIA UNIV AGR, FAC ENGN, JELGAVA, LATVIA	11TH INTERNATIONAL SCIENTIFIC CONFERENCE ON ENGINEERING FOR RURAL DEVELOPMENT	MAY 24-25, 2012		2022-01-18	MILKING; AUTOMATIC MILKING SYSTEMS; CAPACITY OF MILKING EQUIPMENT		PROCEEDINGS PAPER				JURIS.PRIEKULIS@LLU.LV; ARMINS.LAURS@PROMEDIA.LV	51				BJQ53		LATVIA UNIV AGR, FAC ENGN			ENG RUR DEVELOP		ENGLISH		6		LAURS, ARMINS/0000-0002-7000-8070	5 J CAKSTES BLVD, JELGAVA, LV-3001, LATVIA		5	JELGAVA			C	LATVIA UNIV AGRICULTURE, FACULTY ENGINEERING, INST MECHANICS	2012
JOHN AJ;CLARK CEF;FREEMAN MJ;KERRISK KL;GARCIA SC;HALACHMI I	JOHN, A. J.;CLARK, C. E. F.;FREEMAN, M. J.;KERRISK, K. L.;GARCIA, S. C.;HALACHMI, I.	BACH A, 2007, J DAIRY SCI, V90, P5049, DOI 10.3168/JDS.2007-0347;BELLE Z, 2012, BIOSYST ENG, V111, P33, DOI 10.1016/J.BIOSYSTEMSENG.2011.10.005;BERMAN A, 1985, J DAIRY SCI, V68, P1488, DOI 10.3168/JDS.S0022-0302(85)80987-5;CHARLTON GL, 2011, J DAIRY SCI, V94, P3875, DOI 10.3168/JDS.2011-4172;CHARLTON GL, 2011, APPL ANIM BEHAV SCI, V130, P1, DOI 10.1016/J.APPLANIM.2010.11.018;CLARK C., 2013, CURRE…	AUTOMATIC MILKING SYSTEMS (AMS), ONE OF THE EARLIEST PRECISION LIVESTOCK FARMING DEVELOPMENTS, HAVE REVOLUTIONIZED DAIRY FARMING AROUND THE WORLD. WHILE ROBOTS CONTROL THE MILKING PROCESS, THERE HAVE ALSO BEEN NUMEROUS CHANGES TO HOW THE WHOLE FARM SYSTEM IS MANAGED. MILKING IS NO LONGER PERFORMED IN DEFINED SESSIONS; RATHER, THE COW CAN NOW CHOOSE WHEN TO BE MILKED IN AMS, ALLOWING MILKING TO BE…						1484	UNIV SYDNEY, SCH LIFE & ENVIRONM SCI, DAIRY SCI GRP, FAC VET SCI, CAMDEN, NSW 2570, AUSTRALIA.; UNIV TASMANIA, TASMANIAN INST AGR, DAIRY CTR, BURNIE, TAS 7320, AUSTRALIA.; AGR RES ORG, INST AGR ENGN, VOLCANI CTR, POB 6, IL-50250 BET DAGAN, ISRAEL.;	UNIVERSITY OF SYDNEY; UNIVERSITY OF TASMANIA; VOLCANI INSTITUTE OF AGRICULTURAL RESEARCH					2022-01-18	AUTOMATIC MILKING SYSTEM; FEEDING BEHAVIOUR; ROBOT IDLE TIME; GRAZING; PLF (PRECISION LIVESTOCK FARMING)	10.1017/S1751731116000495	REVIEW			1751-732X	AJOH7559@UNI.SYDNEY.EDU.AU	1492		DAIRY RESEARCH FOUNDATION; EUROPEAN COMMUNITYEUROPEAN COMMISSION [EU-PLF KBBE.2012.1.1-02-311825]	THE AUTHORS GRATEFULLY ACKNOWLEDGE THE DAIRY RESEARCH FOUNDATION FOR ITS SUPPORT OF THE DAIRY SCIENCE GROUP AND THE INVESTORS OF THE FUTUREDAIRY PROJECT (DAIRY AUSTRALIA, NSW DEPARTMENT OF PRIMARY INDUSTRIES, THE UNIVERSITY OF SYDNEY, AND DELAVAL). THE AUTHORS ACKNOWLEDGE DR. EVELYN HALL FOR HER STATISTICAL INPUT AND THE EUROPEAN COMMUNITY FOR FINANCIAL PARTICIPATION IN COLLABORATIVE PROJECT EU-P…	DX3PJ			TOTAL MIXED RATIONS; AUTOMATIC MILKING; DAIRY-COWS; FEEDING-BEHAVIOR; PASTURE; SYSTEM; FREQUENCY; BARN; PATTERN; CATTLE	9	ANIMAL	ANIMAL	ENGLISH		66	HYBRID	FREEMAN, MARK/0000-0002-5079-0915; CLARK, CAMERON/0000-0002-7644-2046	EDINBURGH BLDG, SHAFTESBURY RD, CB2 8RU CAMBRIDGE, ENGLAND	SEP	9	CAMBRIDGE	27052004		J	CAMBRIDGE UNIV PRESS	2016
RUF J;JOHLER S;MERZ A;STALDER U;HASSIG M	RUF, J.;JOHLER, S.;MERZ, A.;STALDER, U.;HAESSIG, M.	AIRES-DE-SOUSA M, 2006, J CLIN MICROBIOL, V44, P619, DOI 10.1128/JCM.44.2.619-621.2006;BANNERMAN TL, 1995, J CLIN MICROBIOL, V33, P551, DOI 10.1128/JCM.33.3.551-555.1995;FOURNIER C, 2008, RES VET SCI, V85, P439, DOI 10.1016/J.RVSC.2008.01.010;GRABER HU, 2009, J DAIRY SCI, V92, P1442, DOI 10.3168/JDS.2008-1430;HUMMERJOHANN J, 2014, J DAIRY SCI, V97, P1305, DOI 10.3168/JDS.2013-7643;JOHLER S, 2011,…	STAPHYLOCOCCUS AUREUS (S. AUREUS) IS OFTEN THE CAUSE OF MASTITIS PROBLEMS IN DAIRY HERDS AND CAUSES GREAT ECONOMIC LOSSES. IN THIS STUDY, ISOLATES FROM A DAIRY HERD WITH A KNOWN S. AUREUS MASTITIS PROBLEM WERE EXAMINED BY MEANS OF MOLECULAR METHODS (SPA TYPING, PFGE, AND DNA MICROARRAY) TO INVESTIGATE THEIR EPIDEMIOLOGICAL RELATIONSHIP AND THE SUCCESS OF INTERVENTION MEASURES. THE INVESTIGATED DA…						153	UNIV ZURICH, DEPT FARM ANIMALS, SECT AMBULATORY SERV & HERD HLTH, CH-8057 ZURICH, SWITZERLAND.; UNIV ZURICH, INST FOOD SAFETY & HYG, CH-8057 ZURICH, SWITZERLAND.;	UNIVERSITY OF ZURICH; UNIVERSITY OF ZURICH					2022-01-18	STAPHYLOCOCCUS AUREUS; BOVINE MASTITIS; AUTOMATIC MILKING SYSTEM; MOLECULAR EPIDEMIOLOGY; GENOTYPING	10.17236/sat00012	ARTICLE			1664-2848	MHAESSIG@VETCLINICS.UZH.CH	156				CE8VX			VIRULENCE; GENES	3	SCHWEIZ ARCH TIERH	SCHWEIZ. ARCH. TIERHEILKD.	ENGLISH		8	GREEN ACCEPTED	JOHLER, SOPHIA/0000-0003-4299-5651	LANGGASS-STRASSE 76, CH-3000 BERN 9, SWITZERLAND	MAR	4	BERN 9	26753327		J	VERLAG HANS HUBER	2015	JOHLER, SOPHIA/ABC-9349-2020
RASTOGI A;PAL A;RYUH BS	RASTOGI, AKANKSHA;PAL, ABHISHESH;RYUH, BEOM SAHNG	AGDAILY CONTRIBUTORS, 2017, AL COMM DAIR SHUTS D;ANONYMOUS, 2017, 5 TOP TECHNOLOGIES D;AZOUZ AYMEN BEN, 2015, COMPUTERS ELECT AGR, V110, P12;FOOD AND AGRICULTURE ORGANIZATION OF THE UNITED NATIONS, GLOB DAIR SECT FACTS;FREUND Y, 2001, MACH LEARN, V43, P293, DOI 10.1023/A:1010852229904;GARTNER'S INC, 2016, GARTN HYP CYCL EM TE;JACOBS JA, 2012, J DAIRY SCI, V95, P2227, DOI 10.3168/JDS.2011-4943;JAG…	THIS PAPER DISCUSSES ABOUT THE TEAT DETECTION SYSTEM DEVELOPMENT USING HAAR CASCADE CLASSIFIER BASED IMAGE PROCESSING TECHNIQUE IN LABORATORY CONDITIONS. HAAR CASCADE CLASSIFIERS HAVE BEEN USED FOR STATIC OBJECT RECOGNITION AND IS FIRST TIME BEING IMPLEMENTED ON REAL-TIME TEAT-DETECTION FOR CREATING A RELIABLE APPROACH IN AUTOMATIC MILKING SYSTEM'S VISION SYSTEM DEVELOPMENT. THE PROPOSED VISION S…					978-1-5386-3897-2	74	CHONBUK NATL UNIV, DEPT MECH SYST ENGN, JEONJU, SOUTH KOREA.; CHONBUK NATL UNIV, DEPT MECH SYST ENGN, AUTOMOT NEW TECHNOL RES CTR, JEONJU, SOUTH KOREA.;	JEONBUK NATIONAL UNIVERSITY; JEONBUK NATIONAL UNIVERSITY	MALAYSIA	7TH IEEE INTERNATIONAL CONFERENCE ON CONTROL SYSTEM COMPUTING AND ENGINEERING (ICCSCE)	NOV 24-26, 2017		2022-01-18	AUTOMATIC MILKING SYSTEM; HAAR CASCADE; IMAGE PROCESSING; TEAT DETECTION SYSTEM; VISION SYSTEM		PROCEEDINGS PAPER				ARE.ARASTOGI@GMAIL.COM; ABHISHESH.PAL6@GMAIL.COM; RYUHBS@JBNU.AC.KR	79		[CIO445442-1601002407]	THIS PAPER IS BASED ON THE RESEARCH CONDUCTED BY THE SMALL AND MEDIUM BUSINESS ADMINISTRATION (SMBA) IN 2016, FUNDED BY THE GOVERNMENT (CIO445442-1601002407).	BJ7BG	IEEE				2017 7TH IEEE INTERNATIONAL CONFERENCE ON CONTROL SYSTEM, COMPUTING AND ENGINEERING (ICCSCE)		ENGLISH		17		RASTOGI, AKANKSHA/0000-0002-1757-1251	345 E 47TH ST, NEW YORK, NY 10017 USA		6	NEW YORK			C	IEEE	2017	RASTOGI, AKANKSHA/AAS-7367-2020
TALUKDER S;CELI P;KERRISK KL;GARCIA SC;DHAND NK	TALUKDER, S.;CELI, P.;KERRISK, K. L.;GARCIA, S. C.;DHAND, N. K.	ALAWNEH JI, 2011, J DAIRY SCI, V94, P5487, DOI 10.3168/JDS.2011-4395;BICALHO RC, 2007, JAVMA-J AM VET MED A, V231, P1390, DOI 10.2460/JAVMA.231.9.1390;BLEVINS CA, 2006, J DAIRY SCI, V89, P4176, DOI 10.3168/JDS.S0022-0302(06)72463-8;BURKE CR, 1995, PROC NEW ZEAL SOC AN, V55, P76;BUTLER WR, 1989, J DAIRY SCI, V72, P767, DOI 10.3168/JDS.S0022-0302(89)79169-4;DAHL GE, 2000, J DAIRY SCI, V83, P885, DO…	A RETROSPECTIVE, SINGLE-COHORT STUDY WAS CONDUCTED TO IDENTIFY PRODUCTION AND HEALTH FACTORS ASSOCIATED WITH REPRODUCTIVE PERFORMANCE IN A PASTURE-BASED, AUTOMATIC MILKING SYSTEM RESEARCH FARM. THE CALVING SYSTEM OF THIS HERD SHIFTED FROM SPLIT CALVING TO YEAR-ROUND CALVING GRADUALLY DURING THE STUDY PERIOD. DATA FROM 365 COWS WITH 798 LACTATIONS WERE ANALYSED. REPRODUCTIVE OUTCOME VARIABLES OF I…						31	UNIV SYDNEY, FAC VET SCI, NARELLAN, NSW 2567, AUSTRALIA.;	UNIVERSITY OF SYDNEY					2022-01-18	REPRODUCTION; AUTOMATIC MILKING SYSTEM; PASTURE-BASED SYSTEM	10.1071/AN13010	ARTICLE			1836-5787	STAL8977@UNI.SYDNEY.EDU.AU	41				AW0MA			RISK-FACTORS; ENERGY-BALANCE; POSTPARTUM; FERTILITY; HOLSTEIN; CATTLE; FREQUENCY; ASSOCIATION; LACTATION; OVULATION	1	ANIM PROD SCI	ANIM. PROD. SCI.	ENGLISH		45	GREEN ACCEPTED	DHAND, NAVNEET K/0000-0002-4362-3596; CELI, PIETRO/0000-0002-7933-3160	UNIPARK, BLDG 1, LEVEL 1, 195 WELLINGTON RD, LOCKED BAG 10, CLAYTON, VIC 3168, AUSTRALIA		11	CLAYTON			J	CSIRO PUBLISHING	2015	DHAND, NAVNEET K/H-5762-2019; CELI, PIETRO/D-6567-2014
ANTANAITIS R;URBUTIS M;JUOZAITIENE V;MALASAUSKIENE D;TELEVICIUS M	ANTANAITIS, R.;URBUTIS, M.;JUOZAITIENE, V;MALASAUSKIENE, D.;TELEVICIUS, M.	ACATINCAI S., 2009, LUCRARI STIINTIFICE - ZOOTEHNIE SI BIOTEHNOLOGII, UNIVERSITATEA DE STIINTE AGRICOLE SI MEDICINA VETERINARA A BANATULUI TIMISOARA, V42, P191;ACATINCAI S, 2009, LUCR STIINTIFICE U S, V53, P742;ALLEN J.D., 2013, 28 ANN SOUTHW NUTR M 28 ANN SOUTHW NUTR M, P150;AMAMOU H, 2019, J THERM BIOL, V82, P90, DOI 10.1016/J.JTHERBIO.2019.03.016;AMMER S, 2016, J DAIRY SCI, V99, P10067, DOI 10…	THE AIM OF THIS STUDY WAS TO EVALUATE BIOMARKERS OF HEAT STRESS (HS) FROM AN AUTOMATIC MILKING SYSTEM (AMS), THE RELATIONSHIPS BETWEEN MEASUREMENTS OF THE TEMPERATURE-HUMIDITY INDEX (THI), RETICULORUMEN PH AND TEMPERATURE, AND SOME AUTOMATIC MILKING SYSTEMS PARAMETERS IN DAIRY COWS (RUMINATION TIME (RT), MILK TRAITS, BODY WEIGHT (BW) AND CONSUMPTION OF CONCENTRATE (CC)) DURING THE SUMMER PERIOD. …						253	LITHUANIAN UNIV HLTH SCI, VET ACAD, LARGE ANIM CLIN, TILZES 18, KAUNAS, LITHUANIA.; VYTAUTAS MAGNUS UNIV, FAC NAT SCI, DEPT BIOL, K DONELAICIO 58, KAUNAS, LITHUANIA.;	LITHUANIAN UNIVERSITY OF HEALTH SCIENCES; VYTAUTAS MAGNUS UNIVERSITY					2022-01-18	HEAT STRESS; COW; AUTOMATIC MILKING SYSTEM; TEMPERATURE; MILK	10.24425/pjvs.2021.137660	ARTICLE			2300-2557	RAMUNAS.ANTANAITIS@LSMUNI.LT	260				TD0CD			TEMPERATURE-HUMIDITY INDEX; MILK-PRODUCTION; HOLSTEIN COWS; AMBIENT-TEMPERATURE; BODY-TEMPERATURE; CATTLE; SEASON; YIELD; HOT; METABOLISM	2	POL J VET SCI	POL. J. VET. SCI.	ENGLISH		52			PL DEFILAD 1, WARSZAWA, 00-901, POLAND		8	WARSZAWA	34250779		J	POLSKA AKAD NAUK, POLISH ACAD SCIENCES, UNIV WARMIA & MAZURY OLSZTYN	2021	ANTANAITIS, RAMUNAS/ABH-1957-2021
HOHENDINGER M;KRIEG HJ;DIETRICH R;RAUSCHER S;STUMPENHAUSEN J;BERNHARDT H	HOEHENDINGER, MARTIN;KRIEG, HANS-JUERGEN;DIETRICH, REINHARD;RAUSCHER, STEFAN;STUMPENHAUSEN, JOERN;BERNHARDT, HEINZ	ARTMANN R., 2004, AUTOMATIC MILKING: A BETTER UNDERSTANDING. CONFERENCE PROCEEDINGS, LELYSTAD, NETHERLANDS, MARCH 2004, P474;ARTMANN R., 2000, AUTOMATISCHE MELKSYS, P18;BARTENSCHLAGER J., 1998, FUNKTION ARBEITSWEIS;BOS K., 2004, AUTOMATIC MILKING: A BETTER UNDERSTANDING. CONFERENCE PROCEEDINGS, LELYSTAD, NETHERLANDS, MARCH 2004, P75;CALCANTE A, 2016, J DAIRY SCI, V99, P4043, DOI 10.3168/JDS.2015-…	IN RECENT DECADES, THE COSTS OF ENERGY IN DAIRY FARMING INCREASED MAINLY DUE TO RISING ENERGY PRICES BUT ALSO DUE TO INCREASED MECHANISATION AND AUTOMATISATION. ELECTRIC ENERGY IN DAIRY FARMING IS ESSENTIALLY USED FOR MILKING AND MILK COOLING. HOWEVER, THE ENERGY CONSUMPTION OF AUTOMATIC MILKING SYSTEMS (AMS) DEPEND ON MANY FACTORS (E.G., MACHINE GENERATIONS, MACHINE CONFIGURATIONS AND SETTINGS, …	806						TECH UNIV MUNICH, TUM SCH LIFE SCI, CHAIR AGR SYST ENGN, DURNAST 10, D-85354 FREISING WEIHENSTEPHAN, GERMANY.; UNIV APPL SCI WEIHENSTEPHAN TRIESDORF, DEPT SUSTAINABLE AGR & ENERGY SYST, STAUDENGARTEN 1, D-85354 FREISING WEIHENSTEPHAN, GERMANY.; BEDM GMBH, ARTHUR PIECHLER STR 1I, D-86316 FRIEDBERG, GERMANY.;	TECHNICAL UNIVERSITY OF MUNICH					2022-01-18	AUTOMATIC MILKING SYSTEM; ENERGY EFFICIENCY; PRECISION DAIRY FARMING; MILKING PERFORMANCE; ROBOTIC MILKING	10.3390/agriculture11090806	ARTICLE			2077-0472	MARTIN.HOEHENDINGER@TUM.DE; KRIEG@BEDM.DE; DIETRICH@BEDM.DE; RAUSCHER@BEDM.DE; JOERN.STUMPENHAUSEN@HSWT.DE; HEINZ.BERNHARDT@WZW.TUM.DE			FEDERAL MINISTRY OF FOOD AND AGRICULTURE (BMEL) BASED ON A DECISION OF THE PARLIAMENT OF THE FEDERAL REPUBLIC OF GERMANY VIA THE FEDERAL OFFICE FOR AGRICULTURE AND FOOD (BLE) UNDER THE INNOVATION SUPPORT PROGRAMME	THE PROJECT WAS SUPPORTED BY FUNDS OF THE FEDERAL MINISTRY OF FOOD AND AGRICULTURE (BMEL) BASED ON A DECISION OF THE PARLIAMENT OF THE FEDERAL REPUBLIC OF GERMANY VIA THE FEDERAL OFFICE FOR AGRICULTURE AND FOOD (BLE) UNDER THE INNOVATION SUPPORT PROGRAMME.	UV2VQ			AUTOMATIC MILKING SYSTEMS; CONSUMPTION	9	AGRICULTURE-BASEL	AGRICULTURE-BASEL	ENGLISH		25	GOLD	HOHENDINGER, MARTIN/0000-0002-0643-7567; BERNHARDT, HEINZ/0000-0003-1080-2907	ST ALBAN-ANLAGE 66, CH-4052 BASEL, SWITZERLAND	SEP	10	BASEL			J	MDPI	2021	; BERNHARDT, HEINZ/C-4388-2017
RASTOGI A;PAL A;JOUNG KM;RYUH BS	RASTOGI, AKANKSHA;PAL, ABHISHESH;JOUNG, KIM MAN;RYUH, BEOM SAHNG	AZOUZ AYMEN BEN, 2015, COMPUTERS ELECT AGR, V110, P12;FREUND Y, 2001, MACH LEARN, V43, P293, DOI 10.1023/A:1010852229904;GARTNER'S INC, 2016, GARTN HYP CYCL EM TE;JACOBS JA, 2012, J DAIRY SCI, V95, P2227, DOI 10.3168/JDS.2011-4943;KORTEKAAS MARTINUS PETRUS, 2015, WO PATENT, PATENT NO. WO 2015/126241 A1, 2015126241;LARS A., 1998, APPARATUS AND METHOD FOR RECOGNIZING AND DETERMINING THE POSITION OF…	THIS PAPER DISCUSSES THE WORK IN PROGRESS OF AUTOMATIC MILKING SYSTEM WITH FOCUS ON DEVELOPMENT OF A SMART VISION SYSTEM FOR THE MANIPULATOR OF THE MILKING ROBOT. THE VISION SYSTEM BEING DEVELOPED AIMS AT GIVING THE MANIPULATOR THE CAPABILITY FOR FASTER AND ACCURATE TEAT DETECTION. IN OUR LABORATORY ENVIRONMENT, WE ARE DEVELOPING A SMART VISION SYSTEM WHICH IS TRAINED BY MACHINE LEARNING AND CAN …					978-1-5090-3056-9	947	CHONBUK NATL UNIV, DEPT MECH SYST ENGN, JEON JU 54896, SOUTH KOREA.; AUTOMOT NEW TECHNOL RES CTR, JEON JU, SOUTH KOREA.;	JEONBUK NATIONAL UNIVERSITY	JEJU, SOUTH KOREA	14TH INTERNATIONAL CONFERENCE ON UBIQUITOUS ROBOTS AND AMBIENT INTELLIGENCE (URAI)	JUN 28-JUL 01, 2017		2022-01-18	AUTOMATIC MILKING SYSTEMS; MACHINE LEARNING; TEAT DETECTION; VISION SYSTEM		PROCEEDINGS PAPER				AKANKSHAR@JBNU.AC.KR; ABHISHESHPAL@JBNU.AC.KR; RYUHBS@JBNU.AC.KR	949		[CIO445442-1601002407]	THIS PAPER IS BASED ON THE RESEARCH CONDUCTED BY THE SMALL AND MEDIUM BUSINESS ADMINISTRATION (SMBA) IN 2016, FUNDED BY THE GOVERNMENT (CIO445442-1601002407).	BJ6XT	IEEE				INT CONF UBIQ ROBOT		ENGLISH		10		RASTOGI, AKANKSHA/0000-0002-1757-1251	345 E 47TH ST, NEW YORK, NY 10017 USA		3	NEW YORK			C	IEEE	2017	RASTOGI, AKANKSHA/AAS-7367-2020
PENRY JF;CRUMP PM;RUEGG PL;REINEMANN DJ	PENRY, J. F.;CRUMP, P. M.;RUEGG, P. L.;REINEMANN, D. J.	BROWN CA, 1986, J DAIRY SCI, V69, P850, DOI 10.3168/JDS.S0022-0302(86)80475-1;DAHOO I., 2009, VET EPIDEMIOLOGIC RE;DODD F. H., 1949, JOURNAL OF THE BRITISH DAIRY FARMERS' ASSOCIATION, V53, P25;DODD FH, 1951, J DAIRY RES, V18, P240, DOI 10.1017/S0022029900006117;FOGSGAARD KK, 2015, J DAIRY SCI, V98, P7686, DOI 10.3168/JDS.2014-9204;GRINDAL RJ, 1991, J DAIRY RES, V58, P383, DOI 10.1017/S00220299000…	THE AIM OF THIS STUDY WAS TO ASSESS ASSOCIATIONS OF COW-, UDDER-, AND QUARTER-LEVEL FACTORS WITH THE RISK OF CLINICAL MASTITIS (CM) IN COWS MANAGED USING AN AUTOMATIC MILKING SYSTEM. THE PRIMARY HYPOTHESIS WAS THAT QUARTER PEAK MILK FLOW RATE (QPMF) IS ASSOCIATED WITH INCREASED RISK OF CM. A RETROSPECTIVE, CASE-CONTROL STUDY WAS UNDERTAKEN USING DATA FROM A 1,549 COW FARM USING 20 AUTOMATIC MILKI…						9267	UNIV WISCONSIN MADISON, DEPT DAIRY SCI, MADISON, WI 53706 USA.; UNIV WISCONSIN MADISON, DEPT BIOL SYST ENGN, MADISON, WI 53706 USA.;	UNIVERSITY OF WISCONSIN SYSTEM; UNIVERSITY OF WISCONSIN MADISON; UNIVERSITY OF WISCONSIN SYSTEM; UNIVERSITY OF WISCONSIN MADISON					2022-01-18	CLINICAL MASTITIS; MILKING INTERVAL; PEAK MILK FLOW RATE	10.3168/jds.2017-12839	ARTICLE			1525-3198	PENRY@WISC.EDU	9272		AVON DAIRY SOLUTIONS (MELKSHAM, UNITED KINGDOM); DAIRY AUSTRALIA (MELBOURNE)DAIRY AUSTRALIA	THIS RESEARCH, CONDUCTED BY THE UNIVERSITY OF WISCONSIN MADISON, IS SUPPORTED BY AVON DAIRY SOLUTIONS (MELKSHAM, UNITED KINGDOM) AND DAIRY AUSTRALIA (MELBOURNE). THE RESEARCHERS EXPRESS THEIR GRATITUDE TO THE OWNERS AND STAFF AT MASON DIXON DAIRIES (GETTYSBURG, PA) FOR THEIR ASSISTANCE WITH THIS EXPERIMENT.	FK6IF			DAIRY-COWS; INTRAMAMMARY INFECTION; FLOW CHARACTERISTICS; FREQUENCY; LACTATION; UDDER; PASTURE	11	J DAIRY SCI	J. DAIRY SCI.	ENGLISH		27	BRONZE	REINEMANN, DOUGLAS/0000-0002-1319-0718; RUEGG, PAMELA/0000-0002-7211-4512	360 PARK AVE SOUTH, NEW YORK, NY 10010-1710 USA	NOV	6	NEW YORK	28918136		J	ELSEVIER SCIENCE INC	2017	REINEMANN, DOUGLAS/AAI-2787-2020; RUEGG, PAMELA L/T-8599-2018
HANSEN BG;STRAETE EP	HANSEN, BJORN GUNNAR;STRAETE, EGIL PETTER	AGRESTI A., 2007, INTRO CATEGORICAL DA;ALMAS R., 2002, NORWEGIAN AGR HIST F;BESSER T, 2015, AGR SYST, V141, P107, DOI 10.1016/J.AGSY.2015.10.003;BIJL R, 2007, J DAIRY SCI, V90, P239, DOI 10.3168/JDS.S0022-0302(07)72625-5;BJORKHAUG H, 2008, SOCIOL RURALIS, V48, P152, DOI 10.1111/J.1467-9523.2008.00456.X;BREW B, 2016, BMC PUBLIC HEALTH, V16, DOI 10.1186/S12889-016-3664-Y;BURTON R.J.F., 2020, GOOD F…	INNOVATION AND IMPLEMENTATION OF NEW TECHNOLOGY IN FARMING IS CONSIDERED IMPORTANT TO MEET CHALLENGES FOR AGRICULTURE TO INCREASE SUSTAINABILITY AND IMPROVE EFFICIENCY IN PRODUCTION. LESS EMPHASISE HAS BEEN ON HOW THE FARMERS EXPERIENCE THE NEW TECHNOLOGY. THIS PAPER RESPONDS TO THIS GAP AND EXPLORES HOW AUTOMATIC MILKING SYSTEMS (AMS) INFLUENCE FARMERS' JOB SATISFACTION. THE RESEARCH QUESTIONS A…	100328						TINE SA, RES & DEV DEPT, POB 58, N-1431 AS, NORWAY.; UNIV CTR DRAGVOLL NTNU, RURALIS, LOHOLT ALLE 81, N-7049 TRONDHEIM, NORWAY.;						2022-01-18	AUTOMATIC MILKING SYSTEM; CONVENTIONAL MILKING SYSTEM; JOB SATISFACTION	10.1016/j.njas.2020.100328	ARTICLE			2212-1307	BJORN.GUNNAR.HANSEN@TINE.NO			NORWEGIAN RESEARCH FUNDING FOR AGRICULTURE AND FOOD INDUSTRY [352030/1202027322]; DAIRY COOPERATIVE TINE	THIS STUDY IS PART OF THE NORWEGIAN R&D PROJECT "NEW APPROACHES FOR MANAGEMENT AND BREEDING OF DAIRY COWS, IN AUTOMATIC MILKING SYSTEMS (AMS)" COORDINATED BY THE NORWEGIAN UNIVERSITY OF LIFE SCIENCES AND FUNDED BY NORWEGIAN RESEARCH FUNDING FOR AGRICULTURE AND FOOD INDUSTRY [352030/1202027322], AND THE DAIRY COOPERATIVE TINE. THE FUNDERS DID NOT INFLUENCE ON THE DESIGN AND EXECUTION OF THE RESEAR…	OS3KY			HEALTH; WORK; DETERMINANTS; MANAGEMENT		NJAS-WAGEN J LIFE SC	NJAS-WAGEN. J. LIFE SCI.	ENGLISH		53	BRONZE	STRAETE, EGIL PETTER/0000-0002-3995-9898	POSTBOX 79, 6700 WAGENINGEN, NETHERLANDS	DEC	13	WAGENINGEN			J	ROYAL NETHERLANDS SOC AGR SCI	2020
VANHOUDT A;VAN WINDEN S;FISHWICK JC;BELL NJ	VANHOUDT, ARNE;VAN WINDEN, STEVEN;FISHWICK, JOHN C.;BELL, NICHOLAS J.		BACKGROUND: COW RUMINATION AND LYING BEHAVIOUR ARE POTENTIALLY USEFUL AND INTERRELATED INDICATORS OF COW HEALTH AND WELFARE BUT THERE IS CONFLICTING EVIDENCE ABOUT HOW RELIABLE THESE MEASURES ARE. THE OBJECTIVE OF THIS STUDY WAS TO QUANTIFY THE VARIATION OF INDICES OF COW COMFORT AND RUMEN HEALTH IN A HERD WITH AN AUTOMATIC MILKING SYSTEM FOR WHICH HUSBANDRY WAS RELATIVELY CONSTANT, IN ORDER TO P…	12						UNIV UTRECHT, FAC VET, DEPT FARM ANIM HLTH, NL-3584 CL UTRECHT, NETHERLANDS.; ROYAL VET COLL, DEPT PROD & POPULAT HLTH, HATFIELD AL9 7TA, HERTS, ENGLAND.;	UTRECHT UNIVERSITY; UNIVERSITY OF LONDON; UNIVERSITY OF LONDON ROYAL VETERINARY COLLEGE					2022-01-18	AUTOMATIC MILKING SYSTEM; BEHAVIOUR; COWS; COW COMFORT; DAIRY; RUMEN HEALTH	10.1186/s13620-015-0040-7	ARTICLE			2046-0481	A.VANHOUDT@UU.NL					CK3TY					IRISH VET J	IRISH VET. J.	ENGLISH		0	GOLD, GREEN PUBLISHED, GREEN ACCEPTED	FISHWICK, JOHN/0000-0001-6296-951X; BELL, NICK/0000-0001-6415-0786	236 GRAYS INN RD, FLOOR 6, LONDON WC1X 8HL, ENGLAND	JUN 12	6	LONDON	26075057		J	BIOMED CENTRAL LTD	2015
HARE K;DEVRIES TJ;SCHWARTKOPF-GENSWEIN KS;PENNER GB	HARE, K.;DEVRIES, T. J.;SCHWARTKOPF-GENSWEIN, K. S.;PENNER, G. B.	BACH A, 2007, J DAIRY SCI, V90, P5049, DOI 10.3168/JDS.2007-0347;BACH A, 2017, J DAIRY SCI, V100, P7720, DOI 10.3168/JDS.2016-11694;CANADIAN COUNCIL ON ANIMAL CARE (CCAC), 2009, GUID CAR US FARM AN;CHAPINAL N, 2007, J DAIRY SCI, V90, P5732, DOI 10.3168/JDS.2007-0331;DE JONG W., 2003, ASAE ANN INT M LAS V;DEVRIES TJ, 2008, J DAIRY SCI, V91, P3958, DOI 10.3168/JDS.2008-1347;DEVRIES TJ, 2003, J DAIR…	EIGHT HOLSTEIN COWS WERE USED IN A CROSS-OVER DESIGN TO TEST WHETHER CONCENTRATE ALLOCATION IN AN AUTOMATED MILKING SYSTEM (AMS) AFFECTS DRY MATTER INTAKE (DMI) AND MILK PRODUCTION. COWS WERE FED A HIGH-ENERGY PARTIAL MIXED RATION (HE-PMR) WITH 0.5 KG OF AMS CONCENTRATE OR A LOW-ENERGY PMR (LE-PMR) WITH 5.0 KG OF AMS CONCENTRATE. THE AMS CONCENTRATE INTAKE WAS GREATER AND PMR INTAKE WAS REDUCED F…						399	UNIV SASKATCHEWAN, DEPT ANIM & POULTRY SCI, SASKATOON, SK S7N 5A8, CANADA.; UNIV GUELPH, DEPT ANIM BIOSCI, GUELPH, ON N1G 2W1, CANADA.; AGR & AGRI FOOD CANADA, LETHBRIDGE, AB T1J 4B1, CANADA.;	UNIVERSITY OF SASKATCHEWAN; UNIVERSITY OF GUELPH; AGRICULTURE & AGRI FOOD CANADA					2022-01-18	AUTOMATED MILKING SYSTEM; CONCENTRATE; DAIRY COW; MILKING FREQUENCY	10.1139/cjas-2017-0123	ARTICLE			1918-1825	GREG.PENNER@USASK.CA	404				GH2GC			LACTATING DAIRY-COWS; FEEDING-BEHAVIOR; FREQUENCY; CATTLE	2	CAN J ANIM SCI	CAN. J. ANIM. SCI.	ENGLISH		15	GREEN ACCEPTED, BRONZE	DEVRIES, TREVOR/0000-0001-9364-2456; HARE, KORYN/0000-0002-7034-5333	65 AURIGA DR, SUITE 203, OTTAWA, ON K2E 7W6, CANADA	JUN	6	OTTAWA			J	CANADIAN SCIENCE PUBLISHING, NRC RESEARCH PRESS	2018	DEVRIES, TREVOR/AAE-5538-2019
KUNC P;KNIZKOVA I;HANUSOVA J	KUNC, P.;KNIZKOVA, I.;HANUSOVA, J.	BARTH K, 2000, MILCHWISSENSCHAFT, V55, P607;BURMEISTER JE, 1998, J DAIRY SCI, V81, P1910, DOI 10.3168/JDS.S0022-0302(98)75763-7;EICHEL H, 1992, MONATSH VETERINARMED, V47, P193;HAMANN J, 1992, KIELER MILCHW FORSCH, V44, P339;HANUSOVA J., 2016, ACTA UNIVERSITATIS AGRICULTURAE ET SILVICULTURAE MENDELIANAE BRUNENSIS, V64, P1149;ISAKSSON A, 1992, J VET MED A, V39, P282, DOI 10.1111/J.1439-0442.1992.TB…	THE AIM OF STUDY WAS TO EVALUATE TEAT TRAUMATIZATION CAUSED BY TWO MILKING SYSTEM (CMS - CONVENTIONAL MILKING SYSTEM, AMS - AUTOMATIC MILKING SYSTEM). IRT METHOD WAS USED FOR THE EVALUATION. THE STABLES WITH AMS AND CMS (TANDEM MILKING PARLOUR) WERE INCLUDED IN THE MONITORING. THE VACUUM LEVEL WAS 42 KPA IN BOTH SYSTEMS. TEAT SURFACE TEMPERATURE WAS MEASURED IMMEDIATELY BEFORE AND AFTER MILKING. …						13	INST ANIM SCI LIVESTOCK TECHNOL & MANAGEMENT, PRATELSTVI 815, PRAGUE 10400, CZECH REPUBLIC.; SLOVAK UNIV AGR, FAC ENGN, DEPT PROD ENGN, TR A HLINKU 2, NITRA 94976, SLOVAKIA.;	SLOVAK UNIVERSITY OF AGRICULTURE NITRA	BERLIN, GERMANY	14TH QUANTITATIVE INFRARED THERMOGRAPHY CONFERENCE (QIRT)	JUN 25-29, 2018		2022-01-18		10.21611/qirt.2018.p4	PROCEEDINGS PAPER				KUNC.PETR@VUZV.CZ; JANKAKONIAROVCE@GMAIL.COM	16		[MZE RO0718]	THIS STUDY WAS SUPPORTED BY THE PROJECT MZE RO0718. THE EXPERIMENT CONDUCTED WITH ANIMALS COMPLIES WITH THE CURRENT LAWS OF THE COUNTRY IN WHICH THEY WERE PERFORMED.	BM5KL	QUANTITAT INFRARED THERMOG CONF ORG COMM		SKIN		QUANT INFRARED THERM		ENGLISH		13	BRONZE		UNIV LAVAL, DEPT GENIE ELECTRIQUE & GENIE INFORMATIQUE, 1065 AVE MEDECINE, QUEBEC, QUEBEC G1V 0A6, CANADA		4	QUEBEC			C	QIRT COUNCIL	2018
PEZZUOLO A;CILLIS D;MARINELLO F;SARTORI L	PEZZUOLO, ANDREA;CILLIS, DONATO;MARINELLO, FRANCESCO;SARTORI, LUIGI	ARTMANN R., 2004, SYSTEM CAPACITY SING, P474;BACH A, 2009, J DAIRY SCI, V92, P1272, DOI 10.3168/JDS.2008-1443;BASSO B, 2016, SCI TOTAL ENVIRON, V545, P227, DOI 10.1016/J.SCITOTENV.2015.12.104;BIJL R, 2007, J DAIRY SCI, V90, P239, DOI 10.3168/JDS.S0022-0302(07)72625-5;BOSCARO D, 2015, J AGRIC ENG, V46, P100, DOI 10.4081/JAE.2015.465;CASTRO A, 2012, J DAIRY SCI, V95, P929, DOI 10.3168/JDS.2010-3912…	AUTOMATIC MILKING SYSTEMS (AMS), ALSO KNOWN AS ROBOTIC MILKING, ARE INTERNATIONALLY ACCEPTED AS A VALID ALTERNATIVE TO CONVENTIONAL MILKING PARLOUR, AND ALSO AS AN ADVANCED MEAN FOR DAIRY FARM MANAGEMENT. THE CONTINUOUS GROWTH OF LABOUR AND PRODUCTION COSTS ARE LEADING TO THE DEVELOPMENT OF NEW IMPROVED AMS MACHINES, ESPECIALLY FOR HEAVIEST MILKING OPERATIONS. ACCORDINGLY, AMS PRESENCE IN EUROPEA…			MALINOVSKA, L OSADCUKS, V			736	UNIV PADUA, PADUA, ITALY.;	UNIVERSITY OF PADUA	LATVIA UNIV AGR, FAC ENGN, JELGAVA, LATVIA	16TH INTERNATIONAL SCIENTIFIC CONFERENCE ON ENGINEERING FOR RURAL DEVELOPMENT	MAY 24-26, 2017		2022-01-18	AUTOMATIC MILKING SYSTEM; EFFICIENCY; MILKING FREQUENCY; DAIRY HOUSING SYSTEM	10.22616/ERDev2017.16.N148	PROCEEDINGS PAPER			1691-5976	ANDREA.PEZZUOLO@UNIPD.IT	741				BI9RW		LATVIA UNIV AGR, FAC ENGN	MANAGEMENT; FREQUENCY; BEHAVIOR; HEALTH; IMPACT; YIELD		ENG RUR DEVELOP		ENGLISH		23	BRONZE	PEREIRA, JOSE MANUEL/0000-0002-4153-6579; LEMA, JAVIER BUENO/0000-0002-0954-2987; MARINELLO, FRANCESCO/0000-0002-3283-5665	5 J CAKSTES BLVD, JELGAVA, LV-3001, LATVIA		6	JELGAVA			C	LATVIA UNIV AGRICULTURE, FACULTY ENGINEERING, INST MECHANICS	2017	PEREIRA, JOSE MANUEL/G-4757-2018; LEMA, JAVIER BUENO/K-8424-2012; MARINELLO, FRANCESCO/H-5619-2019
PIWCZYNSKI D;BRZOZOWSKI M;SITKOWSKA B	PIWCZYNSKI, DARIUSZ;BRZOZOWSKI, MARCIN;SITKOWSKA, BEATA	ANSARI-LARI M, 2010, TROP ANIM HEALTH PRO, V42, P1277, DOI 10.1007/S11250-010-9561-Y;BARKEMA HW, 2015, J DAIRY SCI, V98, P7426, DOI 10.3168/JDS.2015-9377;BORKOWSKA D, 2012, ROCZ NAUK PTZ, V8, P21;CASTRO A, 2012, J DAIRY SCI, V95, P929, DOI 10.3168/JDS.2010-3912;DEARING J., 2004, AUTOMATIC MILKING BE, P1;DHAKAL K, 2013, J DAIRY SCI, V96, P690, DOI 10.3168/JDS.2012-5817;FOUZ R, 2013, ANIMAL, V7, P2…	THE OBJECTIVE OF THE STUDY WAS TO COMPARE 305-DAY LACTATION MILK YIELD IN FIRST AND SECOND LACTATIONS AND SELECTED FERTILITY TRAITS (NUMBER OF SERVICES PER CONCEPTION, SERVICE PERIOD (DAYS BETWEEN FIRST AND LAST INSEMINATION), AGE AT INSEMINATION AND CALVING, GESTATION LENGTH, CALVING TO CONCEPTION PERIOD, CALVING INTERVAL PERIOD) IN 2620 CONVENTIONALLY AND AUTOMATICALLY MILKED POLISH HOLSTEIN-FR…	104140						UTP UNIV SCI & TECHNOL, FAC ANIM BREEDING & BIOL, DEPT ANIM BIOTECHNOL & GENET, MAZOWIECKA 28, PL-85084 BYDGOSZCZ, POLAND.;	BYDGOSZCZ UNIVERSITY OF SCIENCE & TECHNOLOGY					2022-01-18	AUTOMATIC MILKING SYSTEM; REPRODUCTION; DAIRY COWS, MILK YIELD	10.1016/j.livsci.2020.104140	ARTICLE			1878-0490	DAREKP@UTP.EDU.PL; BRZOZIK007@GMAIL.COM; BEATAS@UTP.EDU.PL			[BS -2/2012]	ACKNOWLEDGEMENT AND ANY ADDITIONAL INFORMATION CONCERNING RESEARCH GRANTS; STUDY FUNDED UNDER STATUTORY ACTIVITY, TOPIC BS -2/2012	OH4FW			GESTATION LENGTH; REPRODUCTIVE-PERFORMANCE; DAIRY-COWS; CALVING DIFFICULTY; AGE; HEALTH; ASSOCIATION; HEIFERS; HERDS; EASE		LIVEST SCI	LIVEST. SCI.	ENGLISH		37	HYBRID	SITKOWSKA, BEATA/0000-0002-1036-7450; PIWCZYNSKI, DARIUSZ/0000-0001-8298-2316	RADARWEG 29, 1043 NX AMSTERDAM, NETHERLANDS	OCT	6	AMSTERDAM			J	ELSEVIER	2020	SITKOWSKA, BEATA/AAW-8726-2020
VIK J;STRAETE EP;HANSEN BG;NAERLAND T	VIK, JOSTEIN;STRAETE, EGIL PETTER;HANSEN, BJORN GUNNAR;NAERLAND, TORFINN	ALMAS R., 2015, NORSK MATMAKT ENDRIN, P267;ALMAS R., 2012, RETHINKING AGR POLIC, V18, P69;ALMAS R., 2016, OMSTART FORSLAG NY L;ARNOLDUSSEN A.H., 2014, 62014 AGRIANALYSE;BARNES A, 2016, LAND USE POLICY, V50, P548, DOI 10.1016/J.LANDUSEPOL.2015.10.017;BENTLEY J.A., 2013, 659 AS;BUDSJETTNEMNDA, 2019, 3 BUDSJ;BURTON RJF, 2004, SOCIOL RURALIS, V44, P195, DOI 10.1111/J.1467-9523.2004.00270.X;BURTON RJF…	IN THIS ARTICLE, THE AIM IS TO EXPLORE HOW SOCIAL ASPECTS OF THE ADOPTION AND EXPANSION OF MILKING ROBOTS IN NORWEGIAN DAIRY FARMING ARE RELATED TO THE POLITICAL AND STRUCTURAL CHANGES IN THE SECTOR. TO EXPLORE THE RELATIONSHIP BETWEEN THE IMPLEMENTATION OF AUTOMATED MILKING SYSTEMS (AMS) AND STRUCTURAL DEVELOPMENTS, WE USED A QUALITATIVE METHODOLOGY BUILDING ON DATA FROM INTERVIEWS WITH FARMERS,…	100305						RURALIS INST RURAL & REG RES, TRONDHEIM, NORWAY.; NORWEGIAN UNIV SCI & TECHNOL NTNU, TRONDHEIM, NORWAY.; TINE ADVISORY SERV, AS, NORWAY.; TINE ADVISORY SERV JAEREN & AGDER, KRISTIANSAND, NORWAY.;	NORWEGIAN UNIVERSITY OF SCIENCE & TECHNOLOGY (NTNU)					2022-01-18	MILKING ROBOT; AUTOMATED MILKING SYSTEMS (AMS); POLITICAL RESPONSES; SOCIAL RESPONSES; DAIRY FARMING; NORWAY	10.1016/j.njas.2019.100305	ARTICLE			2212-1307	JOSTEIN.VIK@NTNU.NO; EGIL.PETTER.STRATE@RURALIS.NO; BJORN.GUNNAR.HANSEN@TINE.NO; TORFINN.NARLAND@TINE.NO			NORWEGIAN RESEARCH FUNDING FOR AGRICULTURE AND FOOD INDUSTRY [244231/E50]; DAIRY COOPERATIVE TINE	THIS STUDY IS PART OF THE NORWEGIAN R&D PROJECT "NEW APPROACHES FOR MANAGEMENT AND BREEDING OF DAIRY COWS, IN AUTOMATIC MILKING SYSTEMS (AMS)" COORDINATED BY THE NORWEGIAN UNIVERSITY OF LIFE SCIENCES AND FUNDED BY NORWEGIAN RESEARCH FUNDING FOR AGRICULTURE AND FOOD INDUSTRY (PROJECT 244231/E50) AND THE DAIRY COOPERATIVE TINE. TWO OF THE AUTHORS ARE EMPLOYEES AT TINE, AND, IN THIS WORK, THEY HAVE …	OS3KH			FOOD-PRODUCTION; AGRICULTURE; MANAGEMENT; TREADMILL; FARMERS; HEALTH; POLICY		NJAS-WAGEN J LIFE SC	NJAS-WAGEN. J. LIFE SCI.	ENGLISH		70	GREEN SUBMITTED, BRONZE	STRAETE, EGIL PETTER/0000-0002-3995-9898	POSTBOX 79, 6700 WAGENINGEN, NETHERLANDS	DEC	9	WAGENINGEN			J	ROYAL NETHERLANDS SOC AGR SCI	2019
TREMBLAY M;HESS JP;CHRISTENSON BM;MCINTYRE KK;SMINK B;VAN DER KAMP AJ;DE JONG LG;DOPFER D	TREMBLAY, MARLENE;HESS, JUSTIN P.;CHRISTENSON, BROCK M.;MCINTYRE, KOLBY K.;SMINK, BEN;VAN DER KAMP, ARJEN J.;DE JONG, LISANNE G.;DOPFER, DORTE	BACH A, 2009, J DAIRY SCI, V92, P1272, DOI 10.3168/JDS.2008-1443;BODDUGARI K, 2001, J DAIRY SCI, V84, P873, DOI 10.3168/JDS.S0022-0302(01)74545-6, 10.3168/JDS.S0022-0302(01)70210-X;DE MARCHI M, 2008, J DAIRY SCI, V91, P4092, DOI 10.3168/JDS.2007-0788;DORMANN CF, 2013, ECOGRAPHY, V36, P27, DOI 10.1111/J.1600-0587.2012.07348.X;FOX J, 2003, J STAT SOFTW, V8, P1, DOI DOI 10.18637/JSS.V008.I15;GREENLA…	AUTOMATIC MILKING SYSTEMS (AMS) ARE INCREASINGLY POPULAR THROUGHOUT THE WORLD. OUR OBJECTIVE WAS TO ANALYZE 635 NORTH AMERICAN DAIRY FARMS WITH AMS FOR (RISK) FACTORS ASSOCIATED WITH INCREASED MILK PRODUCTION PER COW PER DAY AND MILK PRODUCTION PER ROBOT PER DAY. WE USED MULTIVARIABLE GENERALIZED MIXED LINEAR REGRESSIONS, WHICH IDENTIFIED SEVERAL SIGNIFICANT RISK FACTORS AND INTERACTIONS OF RISK …						3824	UNIV WISCONSIN, SCH VET MED, DEPT MED SCI, SECT FOOD ANIM PROD MED, 2015 LINDEN DR, MADISON, WI 53706 USA.; LELY NORTH AMER, 775 250TH AVE, PELLA, IA 50219 USA.; LELY INT NV, CORNELIS LELYLAAN 1, NL-3147 PB MAASSLUIS, NETHERLANDS.;	UNIVERSITY OF WISCONSIN SYSTEM; UNIVERSITY OF WISCONSIN MADISON					2022-01-18	AUTOMATIC MILKING SYSTEM; TRAFFIC TYPE; NUMBER OF ROBOTS PER PEN; MILK PRODUCTION; BENCHMARK	10.3168/jds.2015-10152	ARTICLE			1525-3198	RNTREMBLAY@WISC.EDU	3837		LELY NORTH AMERICA (PELLA, IA)	WE THANK LELY NORTH AMERICA (PELLA, IA) FOR THEIR FINANCIAL SUPPORT OF THIS STUDY. WE GRATEFULLY ACKNOWLEDGE THE EDITING EFFORT OF NICK ROBL AND THE EXPERTISE OF RIK VAN DER TOL (LELY INDUSTRIES N.V., MAASSLUIS, THE NETHERLANDS) FOR HIS ASSISTANCE IN THE PLANNING OF THIS PROJECT.	DK1YR			TIME BUDGET; SOCIAL RANK; COWS; BEHAVIOR; VISITS	5	J DAIRY SCI	J. DAIRY SCI.	ENGLISH		27	BRONZE		STE 800, 230 PARK AVE, NEW YORK, NY 10169 USA	MAY	14	NEW YORK	26898275		J	ELSEVIER SCIENCE INC	2016
JIANG HZ;WANG W;LI CY;WANG W	JIANG, HONGZHE;WANG, WEI;LI, CHUNYANG;WANG, WEI	ABENI F, 2008, J DAIRY SCI, V91, P3372, DOI 10.3168/JDS.2008-1039;ANONYMOUS, 2014, SCIENCERISE, V5, P54;ANONYMOUS, 2016, AMRTM SYSTEM DESCRIP;ANONYMOUS, 2016, HERRINGBONE ROTARY H;ANONYMOUS, 2016, VERMONT OPEN HOUSES;ANONYMOUS, 2016, PROFLEX MILKING ROBO;ARMSTRONG DV, 1997, COMPUT ELECTRON AGR, V17, P123, DOI 10.1016/S0168-1699(96)01221-5;ARTMANN R, 1997, COMPUT ELECTRON AGR, V17, P19, DOI 10.101…	AUTOMATIC MILKING SYSTEMS (AMS) WERE DESIGNED TO REPLACE EXISTING, LABOR-INTENSIVE MACHINE MILKING AND ARE AN AREA OF RAPID DEVELOPMENT IN MODERN DAIRY FARMING. THE POPULARITY OF AMS LIES IN THE CONVENIENCE OF MANAGEMENT, DECREASING WORKLOADS AND THE CONSISTENCY OF MILKING COMPARED WITH NON-AUTOMATED MACHINE MILKING. NEVERTHELESS, THIS INNOVATION HAS NOT BEEN REVIEWED COMPREHENSIVELY AND THE PRAC…						37	CHINA AGR UNIV, COLL ENGN, BEIJING 100083, PEOPLES R CHINA.; TARIM UNIV, COLL MECH & ELECT ENGN, ALAR 843300, PEOPLES R CHINA.; JIANGSU ACAD AGR SCI, INST FOOD SCI & TECHNOL, NANJING 210014, JIANGSU, PEOPLES R CHINA.;	CHINA AGRICULTURAL UNIVERSITY; TARIM UNIVERSITY; CHINESE ACADEMY OF AGRICULTURAL SCIENCES; INSTITUTE OF FOOD SCIENCE & TECHNOLOGY, CAAS; JIANGSU ACADEMY OF AGRICULTURAL SCIENCES					2022-01-18	AUTOMATIC MILKING SYSTEMS (AMS); INNOVATION; MILKING MACHINE; PRACTICAL EFFECT; FUTURE PROSPECTS	10.15302/J-FASE-2016117	REVIEW			2095-977X	PLAYERWXW@CAU.EDU.CN	47		CHINA NATIONAL SCIENCE AND TECHNOLOGY SUPPORT PROGRAM [2012BAK08B04]	THIS WORK WAS SUPPORTED FINANCIALLY BY THE CHINA NATIONAL SCIENCE AND TECHNOLOGY SUPPORT PROGRAM (2012BAK08B04).	FC9DO			CONVENTIONAL MILKING; DAIRY-COWS; ROBOTIC MILKING; UDDER HEALTH; BEHAVIOR; LAMENESS; QUALITY; FARMS; CAPACITY; WELFARE	1	FRONT AGRIC SCI ENG	FRONT. AGRIC. SCI. ENG.	ENGLISH		88	GOLD	LI, CHUNYANG/0000-0002-1180-0869	CHAOYANG DIST, 4, HUIXINDONGJIE, FUSHENG BLDG, BEIJING 100029, PEOPLES R CHINA	MAR	11	BEIJING			J	HIGHER EDUCATION PRESS	2017	LI, CHUNYANG/H-2324-2013
SAUER J;ZILBERMAN D	SAUER, JOHANNES;ZILBERMAN, DAVID	AHRENS H., 1981, BIOMETRICAL J, V23, P227, DOI 10.1002/BIMJ.4710230302, DOI 10.1002/BIMJ.4710230302;ANTLE J., 1983, J BUS ECON STAT, V1, P192, DOI DOI 10.1080/07350015.1983.10509339;ANTLE JM, 1987, AM J AGR ECON, V69, P509, DOI 10.2307/1241687;ASMILD M, 2003, J PROD ANAL, V19, P59, DOI 10.1023/A:1021822103696;BAERENKLAU KA, 2005, LAND ECON, V81, P1;BALTAGI B., 1995, ECONOMETRIC ANAL PAN;BALTAGI B…	USING RANDOM EFFECTS AND MIXED EFFECTS PROBIT REGRESSION TECHNIQUES, THIS EMPIRICAL STUDY INVESTIGATES FACTORS FOR TECHNOLOGY ADOPTION AT THE FIRM LEVEL. WE ACCOUNT FOR PROBLEMS OF SEQUENTIAL TECHNOLOGY IMPLEMENTATION AND BEHAVIOR IDENTIFICATION. RESULTS UNDERSCORE THE IMPORTANCE OF RISKS FACED BY THE AGENTS, THE EFFECTS OF NETWORK EXTERNALITIES AND PEER-GROUP LEARNING, AND THE POSITIVE INFLUENCE…						233	UNIV MANCHESTER, DEPT ECON, MANCHESTER M13 9PL, LANCS, ENGLAND.; UNIV KIEL, INST AGR ECON, D-24103 KIEL, GERMANY.; UNIV CALIF BERKELEY, DEPT AGR & RESOURCE ECON, BERKELEY, CA 94720 USA.;	UNIVERSITY OF MANCHESTER; UNIVERSITY OF KIEL; UNIVERSITY OF CALIFORNIA SYSTEM; UNIVERSITY OF CALIFORNIA BERKELEY					2022-01-18	Q12; Q16; Q18; TECHNOLOGY ADOPTION; AUTOMATIC MILKING SYSTEMS; RISK; MIXED EFFECTS MODELING	10.1111/j.1574-0862.2012.00579.x	REVIEW			1574-0862	JSAUER@AE.UNI-KIEL.DE	251		BRITISH ACADEMY [SG-48134]	THIS RESEARCH WAS CONDUCTED WHEN THE FIRST AUTHOR WAS A VISITING PROFESSOR IN THE ARE DEPARTMENT AT UC BERKELEY 2008 AND 2011. FUNDING FOR THIS RESEARCH WAS PROVIDED BY THE BRITISH ACADEMY (SG-48134). THE AUTHORS ARE GRATEFUL TO LANDSCENTRET, SKEJBY, DENMARK FOR THE DATA USED IN THE STUDY. FURTHER, WE ARE GRATEFUL TO PROFESSOR SVEND RASMUSSEN (UNIVERSITY OF COPENHAGEN, DENMARK) AND PROFESSOR HART…	928QV			UNBALANCED PANEL-DATA; ROBOTIC MILKING; AGRICULTURAL INNOVATIONS; SAMPLE SELECTION; ADOPTION; ECONOMICS; MODELS; BIAS; PRODUCTIVITY; ESTIMATOR	3	AGR ECON-BLACKWELL	AGRIC. ECON.	ENGLISH		105		SAUER, JOHANNES (JO)/0000-0003-2674-0229	111 RIVER ST, HOBOKEN 07030-5774, NJ USA	MAY	19	HOBOKEN			J	WILEY	2012
HANSEN BG;HERJE HO;HOVA J	HANSEN, BOJRN GUNNAR;HERJE, HANS OLAV;HOVA, JONAS	BEEKMAN J, 2015, DAIRY GLOBAL 0115;BEWLEY J, 2001, J DAIRY SCI, V84, P717, DOI 10.3168/JDS.S0022-0302(01)74526-2;BIJL R, 2007, J DAIRY SCI, V90, P239, DOI 10.3168/JDS.S0022-0302(07)72625-5;BJORNENAK T, 2005, EQUAL TERMS AN ANAL;BUTLER D., 2012, J R AGR SOC, P1;CASTRO A, 2012, J DAIRY SCI, V95, P929, DOI 10.3168/JDS.2010-3912;DE KONING K, 2010, 1 N AM C PREC DIAR M;ELSTRAND H, 2015, REPORT PRODUCT…	THE OBJECTIVE OF THIS STUDY WAS TO EXPLORE DIFFERENCES IN PROFITABILITY BETWEEN FARMS WITH AUTOMATIC MILKING SYSTEMS (AMS) AND FARMS WITH CONVENTIONAL MILKING SYSTEMS (CMS). TO EXPLORE PROFITABILITY, WE ANALYSED THE GROSS FARM INCOME FROM DAIRY COWS. ACCOUNTING AND PRODUCTION DATA FOR OVER A THOUSAND DAIRY FARMS WERE COLLECTED. USING KERNEL-MATCHING, WE MADE CMS FARMS MORE COMPARABLE TO AMS FARMS…						215	TINE SA, POB 58, N-1431 AS, NORWAY.; DELOITTE DIGITAL, DRONNING EUFEMIAS GATE 14, N-0191 OSLO, NORWAY.; MOELVEN IND ASA, KVITBEKKGATA 35, N-2316 HAMAR, NORWAY.;	DELOITTE TOUCHE TOHMATSU LIMITED					2022-01-18	AUTOMATIC MILKING SYSTEMS; CONVENTIONAL MILKING SYSTEMS; PROFITABILITY; GROSS FARM INCOME FROM DAIRY COWS; TRANSITION PERIOD	10.22434/IFAMR2018.0028	ARTICLE				BJORN.GUNNAR.HANSEN@TINE.NO	228				HO4HV			EFFICIENCY	2	INT FOOD AGRIBUS MAN	INT. FOOD AGRIBUS. MANAG. REV.	ENGLISH		42	GREEN PUBLISHED, GOLD		PO BOX 220, WAGENINGEN, 6700 AE, NETHERLANDS		14	WAGENINGEN			J	WAGENINGEN ACADEMIC PUBLISHERS	2019
HELMREICH S;WECHSLER B;HAUSER R;GYGAX L	HELMREICH, S.;WECHSLER, B.;HAUSER, R.;GYGAX, L.	AMADORI M, 2009, ITAL J ANIM SCI, V8, P287, DOI 10.4081/IJAS.2009.S1.287;ANONYMOUS, 2011, LANG ENV STAT COMP;BARRENETXE J, 2004, J PHYSIOL BIOCHEM, V60, P61, DOI 10.1007/BF03168221;CARVER JFA, 2000, IN VIVO, V14, P735;DOHOO IR, 1982, CAN VET J, V23, P119;DZIDIC A, 2004, LIVEST PROD SCI, V86, P61, DOI 10.1016/S0301-6226(03)00150-7;GREEN ML, 1988, BIOFEEDBACK SELF-REG, V13, P187, DOI 10.1007/BF0099…	IN BARNS WITH AN AUTOMATIC MILKING SYSTEM (AMS), BOTH THE MILKING FREQUENCY AND THE NUMBER OF NIGHTTIME MILKINGS VARY BETWEEN COWS. A LOW MILKING FREQUENCY MIGHT INDICATE PROBLEMS IN GAINING ACCESS TO THE MILKING UNIT. ALSO, NIGHTTIME LIGHTING IN THE WAITING AREA OF THE AMS AND IN THE MILKING UNIT INCREASES EXPOSURE TO LIGHT AT NIGHT AND COULD SUPPRESS NOCTURNAL MELATONIN SYNTHESIS. THESE EFFECTS…						179	FOOD SAFETY & VET OFF FSVO, CTR PROPER HOUSING RUMINANTS & PIGS, BERN, SWITZERLAND.;						2022-01-18	DAIRY COW; AUTOMATIC MILKING SYSTEM; MILKING FREQUENCY; STRESS; MELATONIN SECRETION	10.17236/sat00054	ARTICLE			1664-2848	LORENZ.GYGAX@AGROSCOPE.ADMIN.CH	+		FEDERAL FOOD SAFETY AND VETERINARY OFFICE [2.02.06]	THE AUTHORS GRATEFULLY ACKNOWLEDGE THE LABORATORY ASSISTANCE PROVIDED BY MYRTHA ARNOLD AND MARIANA GRABER (INSTITUTE OF PHYSIOLOGY AND BEHAVIOUR, ETH ZURICH, SWITZERLAND). OUR THANKS GO TO STEFAN KURY FOR HIS HELP DURING SALIVA SAMPLING AND LABORATORY ANALYSIS. WE ARE ALSO GRATEFUL TO THE OWNERS OF THE FARMS FOR ALLOWING US TO STUDY THEIR HERDS. THIS STUDY WAS FUNDED BY THE FEDERAL FOOD SAFETY AN…	DH4SA			HEART-RATE-VARIABILITY; TIME-BUDGET; DAIRY-COWS; STRESS; BEHAVIOR; LIGHT; IGA; SECRETION; RESPONSES; HEALTH	3	SCHWEIZ ARCH TIERH	SCHWEIZ. ARCH. TIERHEILKD.	ENGLISH		33		WECHSLER, BEAT/0000-0002-9022-5988; GYGAX, LORENZ/0000-0001-8546-2930	BRUCKFELDSTRASSE 18, BERN, CH-3012, SWITZERLAND	MAR	8	BERN	27518313		J	GESELLSCHAFT SCHWEIZER TIERARZTINNEN & TIERARZTE	2016	WECHSLER, BEAT/D-7897-2013; GYGAX, LORENZ/G-2580-2010
MIGLIORATI L;SPERONI M;STELLETTA C;PIRLO G	MIGLIORATI, LUCIANO;SPERONI, MARISANNA;STELLETTA, CALOGERO;PIRLO, GIACOMO	MIGLIORATI L, 2003, 38 S INT ZOOT MILK R, P207;PRESCOTT NB, 1998, APPL ANIM BEHAV SCI, V57, P23, DOI 10.1016/S0168-1591(97)00112-3;RODENBURG J, 2002, 1 N AM C ROB MILK P, P18;WAGNER-STORCH AM, 2003, J DAIRY SCI, V86, P1494, DOI 10.3168/JDS.S0022-0302(03)73735-7	COW BEHAVIOUR AND MILK PRODUCTION WERE EVALUATED DEPENDING ON THE PRESENCE OR ABSENCE OF FLAVOURING AND APPETIZING SUBSTANCES IN THE DIET. FIFTY-TWO ITALIAN FRIESIAN COWS WERE BLOCKED ACCORDING TO PARITY, DIM, MILK YIELD AND AVERAGE NUMBER OF PREVIOUS VISITS DURING A TWO-WEEK PERIOD BEFORE THE START OF THE TRIAL AND DIVIDED INTO TWO GROUPS. THE EXPERIMENTAL DESIGN WAS A CHANGE OVER, WITH TWO GROU…						417	CTR RIC PROD FORAGGERE & LATTIERO CASEARIE, CRA FLC, CONSIGLIO RIC & SPERIMENTAZ AGR, I-26100 CREMONA, ITALY.;	CONSIGLIO PER LA RICERCA IN AGRICOLTURA E L'ANALISI DELL'ECONOMIA AGRARIA (CREA)	PALERMO, ITALY	18TH CONGRESS OF THE SCIENTIFIC-ASSOCIATION-OF-ANIMAL-PRODUCTION (ASPA)	JUN 09-12, 2009		2022-01-18	AUTOMATIC MILKING SYSTEM; COW TRAFFIC; FLAVOUR CONCENTRATE; MILK YIELD	10.4081/ijas.2009.s2.417	ARTICLE; PROCEEDINGS PAPER				LUCIANO.MIGLIORATI@ENTECRA.IT	419				590FZ					ITAL J ANIM SCI	ITAL. J. ANIM. SCI.	ENGLISH		4	GOLD	STELLETTA, CALOGERO/0000-0003-2495-2738; STELLETTA, CALOGERO/0000-0003-2495-2738	MEDITGROUP, VIA G BELLI, 4, PAVIA, 27100, ITALY		3	PAVIA			J	PAGEPRESS PUBL	2009	SPERONI, MARISANNA/K-9335-2019; STELLETTA, CALOGERO/K-7662-2015; STELLETTA, CALOGERO/M-1514-2019
LYONS NA;KERRISK KL;GARCIA SC	LYONS, N. A.;KERRISK, K. L.;GARCIA, S. C.	AOAC, 1995, OFF METH AN;BACH A, 2007, J DAIRY SCI, V90, P5049, DOI 10.3168/JDS.2007-0347;BACH A, 2009, J DAIRY SCI, V92, P1272, DOI 10.3168/JDS.2008-1443;DAVIS K. L., 2005, P NZ SOC ANIM PROD, V65, P271;DE KONING K., 2011, DAIR RES FDN S 2011, V16, P14;DELAMAIRE E, 2006, J DAIRY SCI, V89, P3439, DOI 10.3168/JDS.S0022-0302(06)72381-5;DEVRIES TJ, 2010, J DAIRY SCI, V93, P1987, DOI 10.3168/JDS.2009-…	COWS MILKED IN A PASTURE-BASED AUTOMATIC MILKING SYSTEM TEND TO HAVE A LOWER DAILY MILKING FREQUENCY IN COMPARISON WITH COWS MILKED IN INDOOR SYSTEMS MILKING EVENTS WITH INTERVALS BEYOND 16 H HAVE BEEN REPORTED TO HAVE A NEGATIVE EFFECT ON MILK YIELD AND UDDER HEALTH, AND THEREFORE IT IS IMPORTANT TO MINIMIZE THEIR OCCURRENCE. AS FEED IS THE MAIN INCENTIVE TO ENCOURAGE COW TRAFFIC AROUND THE SYST…						4397	UNIV SYDNEY, FAC VET SCI, DAIRY SCI GRP, CAMDEN, NSW 2570, AUSTRALIA.;	UNIVERSITY OF SYDNEY					2022-01-18	AUTOMATIC MILKING SYSTEM; MILKING INTERVAL; SUPPLEMENTATION	10.3168/jds.2012-6431	ARTICLE				N.LYONS@SYDNEY.EDU.AU	4405		DAIRY AUSTRALIA (MELBOURNE, AUSTRALIA)DAIRY AUSTRALIA; NSW DEPARTMENT OF PRIMARY INDUSTRIES (ORANGE, AUSTRALIA); UNIVERSITY OF SYDNEYUNIVERSITY OF SYDNEY; DELAVAL (TUMBA, SWEDEN); UNIVERSITY OF SYDNEY (SYDNEY AUSTRALIA); DAIRY RESEARCH FOUNDATION (CAMDEN, AUSTRALIA)	THE AUTHORS THANK THE INVESTOR OF FUTUREDAIRY (A NATIONAL INDUSTRY-DRIVEN PROJECT); DAIRY AUSTRALIA (MELBOURNE, AUSTRALIA), NSW DEPARTMENT OF PRIMARY INDUSTRIES (ORANGE, AUSTRALIA), THE UNIVERSITY OF SYDNEY, DELAVAL (TUMBA, SWEDEN), AND THE UNIVERSITY OF SYDNEY (SYDNEY AUSTRALIA); AND THE DAIRY RESEARCH FOUNDATION (CAMDEN, AUSTRALIA) FOR THEIR SUPPORT. WE ALSO THANK THE FARM STAFF (TERRY OSBORNE …	168YZ			DAIRY-COWS; BEHAVIOR; FREQUENCY; LACTATION; INTERVALS; PATTERNS; CATTLE; FLOW	7	J DAIRY SCI	J. DAIRY SCI.	ENGLISH		40	BRONZE	KERRISK, KENDRA/0000-0003-2465-8969	360 PARK AVE SOUTH, NEW YORK, NY 10010-1710 USA	JUL	9	NEW YORK	23664340		J	ELSEVIER SCIENCE INC	2013	KERRISK, KENDRA/D-2396-2016
MOLLENHORST H;HIDAYAT MM;VAN DEN BROEK J;NEIJENHUIS F;HOGEVEEN H	MOLLENHORST, H.;HIDAYAT, M. M.;VAN DEN BROEK, J.;NEIJENHUIS, F.;HOGEVEEN, H.	ALLEN DB, 1986, J DAIRY SCI, V69, P1441, DOI 10.3168/JDS.S0022-0302(86)80553-7;DOHMEN W, 2010, J DAIRY SCI, V93, P4019, DOI 10.3168/JDS.2009-3028;FERNANDO RS, 1983, J DAIRY SCI, V66, P1155, DOI 10.3168/JDS.S0022-0302(83)81912-2;FRIGGENS NC, 2001, LIVEST PROD SCI, V73, P45, DOI 10.1016/S0301-6226(01)00228-7;GREEN LE, 2006, PREV VET MED, V76, P74, DOI 10.1016/J.PREVETMED.2006.04.012;HAMANN J., 2004…	THE AIM OF THIS STUDY WAS TO EXPLORE WHETHER, DURING AUTOMATIC MILKING, MILKING INTERVAL OR ITS VARIATION IS RELATED TO SOMATIC CELL COUNT (SCC), EVEN WHEN CORRECTED FOR EFFECTS OF PRODUCTION, LACTATION STAGE, AND PARITY. DATA ON MILKING INTERVAL AND PRODUCTION LEVEL WERE AVAILABLE FROM THE AUTOMATIC MILKING SYSTEMS OF 151 FARMS. DATA ON SCC, PARITY, AND LACTATION STAGE WERE DERIVED FROM DAIRY HE…						4531	UNIV UTRECHT, DEPT FARM ANIM HLTH, FAC VET MED, NL-3508 TD UTRECHT, NETHERLANDS.; MINIST AGR, DIRECTORATE GEN LIVESTOCK & ANIM HLTH, JAKARTA 12011, INDONESIA.; WAGENINGEN UR LIVESTOCK RES, NL-8200 AB LELYSTAD, NETHERLANDS.; WAGENINGEN UNIV, BUSINESS ECON GRP, NL-6700 EW WAGENINGEN, NETHERLANDS.;	UTRECHT UNIVERSITY; MINISTRY OF AGRICULTIRE & RURAL DEVELOPMENT; WAGENINGEN UNIVERSITY & RESEARCH; WAGENINGEN UNIVERSITY & RESEARCH					2022-01-18	AUTOMATIC MILKING SYSTEM; MILKING INTERVAL; SOMATIC CELL COUNT	10.3168/jds.2011-4244	ARTICLE				H.MOLLENHORST@UU.NL	4537		DUTCH TECHNOLOGY FOUNDATION (STW, UTRECHT, THE NETHERLANDS)TECHNOLOGIESTICHTING STWNETHERLANDS GOVERNMENT; APPLIED SCIENCE DIVISION OF THE NETHERLANDS ORGANIZATION FOR SCIENTIFIC RESEARCH (NWO, THE HAGUE, THE NETHERLANDS)NETHERLANDS ORGANIZATION FOR SCIENTIFIC RESEARCH (NWO)NETHERLANDS GOVERNMENT; MINISTRY OF ECONOMIC AFFAIRS, AGRICULTURE AND INNOVATION (THE HAGUE, THE NETHERLANDS)	THIS RESEARCH IS SUPPORTED BY THE DUTCH TECHNOLOGY FOUNDATION (STW, UTRECHT, THE NETHERLANDS), APPLIED SCIENCE DIVISION OF THE NETHERLANDS ORGANIZATION FOR SCIENTIFIC RESEARCH (NWO, THE HAGUE, THE NETHERLANDS), AND THE TECHNOLOGY PROGRAM OF THE MINISTRY OF ECONOMIC AFFAIRS, AGRICULTURE AND INNOVATION (THE HAGUE, THE NETHERLANDS).	809VU			UDDER HEALTH; CONSTITUENTS; QUARTERS; COWS	9	J DAIRY SCI	J. DAIRY SCI.	ENGLISH		13	BRONZE	MOLLENHORST, HERMAN/0000-0002-3633-2176; HOGEVEEN, HENK/0000-0002-9443-1412	360 PARK AVE SOUTH, NEW YORK, NY 10010-1710 USA	SEP	7	NEW YORK	21854925		J	ELSEVIER SCIENCE INC	2011	MOLLENHORST, HERMAN/F-2070-2010
SANNINO M;FAUGNO S;CRIMALDI M;DI FRANCIA A;ARDITO L;SERRAPICA F;MASUCCI F	SANNINO, M.;FAUGNO, S.;CRIMALDI, M.;DI FRANCIA, A.;ARDITO, L.;SERRAPICA, F.;MASUCCI, F.	ABENI F, 2008, J DAIRY SCI, V91, P3372, DOI 10.3168/JDS.2008-1039;ABENI F, 2005, J DAIRY SCI, V88, P3519, DOI 10.3168/JDS.S0022-0302(05)73037-X;AMBORD S, 2010, J DAIRY RES, V77, P468, DOI 10.1017/S0022029910000518;BAINES J, 2002, 1 N AM C ROB MILK, P9;BERGLUND I, 2002, LIVEST PROD SCI, V78, P115, DOI 10.1016/S0301-6226(02)00090-8;BORGHESE A, 2007, ITAL J ANIM SCI, V6, P39;CADY RA, 1983, J DAIRY S…	A STUDY WAS CARRIED OUT TO EVALUATE THE EFFECTS OF AN AUTOMATIC MILKING SYSTEM (AMS) ON MILK YIELD AND COMPOSITION OF BUFFALO (MEDITERRANEAN-TYPE BUBALUS BUBALIS) COWS. PERFORMED FROM JANUARY 2015 TO DECEMBER 2015 IN AN ORGANIC BUFFALO DAIRY FARM EQUIPPED WITH BOTH A TRADITIONAL TANDEM MILKING PARLOR AND AN AMS, THE STUDY INVOLVED 90 PRIMIPAROUS BUFFALOES RANDOMLY ALLOTTED TO A TANDEM OR AMS GROU…						8308	UNIV NAPOLI FEDERICO II, DIPARTIMENTO AGR, VIA UNIV 100, I-80055 PORTICI, NA, ITALY.; UNIV TUSCIA, DAFNE, I-01100 VITERBO, ITALY.;	UNIVERSITY OF NAPLES FEDERICO II; TUSCIA UNIVERSITY					2022-01-18	AUTOMATIC MILKING SYSTEM; DAIRY BUFFALO; MILK YIELD; MILK QUALITY	10.3168/jds.2017-14157	ARTICLE			1525-3198	MAURA.SANNINO@UNINA.IT	8312		DIPARTIMENTO DI AGRICOLTURA, FORESTE, NATURA E ENERGIA (DAFNE), UNIVERSITA DELLA TUSCIA (VITERBO, ITALY)	THE AUTHORS EXPRESS THEIR GRATITUDE TO ANTONIO PALMIERI FOR ALLOWING THE STUDY TO BE CARRIED OUT ON HIS FARM. THIS RESEARCH WAS SUPPORTED BY A GRANT FROM DIPARTIMENTO DI AGRICOLTURA, FORESTE, NATURA E ENERGIA (DAFNE), UNIVERSITA DELLA TUSCIA (VITERBO, ITALY).	GS0LY			SOMATIC-CELL COUNT; BUBALUS-BUBALIS; EARLY LACTATION; DAIRY-COWS; FREQUENT MILKING; UDDER HEALTH; PERFORMANCE; BEHAVIOR; SIZE; MANAGEMENT	9	J DAIRY SCI	J. DAIRY SCI.	ENGLISH		38	BRONZE	SERRAPICA, FRANCESCO/0000-0001-7838-2465; SANNINO, MAURA/0000-0002-8840-6632; DI FRANCIA, ANTONIO/0000-0002-2859-8038; CRIMALDI, MARIANO/0000-0002-4579-5682	360 PARK AVE SOUTH, NEW YORK, NY 10010-1710 USA	SEP	5	NEW YORK	29908804		J	ELSEVIER SCIENCE INC	2018	SERRAPICA, FRANCESCO/AAW-5689-2020
SITKOWSKA B;KOLENDA M;PIWCZYNSKI D	SITKOWSKA, B.;KOLENDA, M.;PIWCZYNSKI, D.	BAHASHWAN S., 2018, ASIAN J ANIM VET ADV, V13, P226, DOI 10.3923/AJAVA.2018.226.231, DOI 10.3923/AJAVA.2018.226.231;DE MARCHI M, 2017, ITAL J ANIM SCI, V16, P363, DOI 10.1080/1828051X.2017.1292412;ETTEMA JF, 2004, J DAIRY SCI, V87, P2730, DOI 10.3168/JDS.S0022-0302(04)73400-1;FERREIRA AGT, 2015, AN ACAD BRAS CIENC, V87, P503, DOI 10.1590/0001-3765201520130514;GULINSKI P., 2017, DOMESTIC CATTLE BR…	OBJECTIVE: THE AIM OF THE PAPER WAS TO COMPARE THE FIT OF DATA DERIVED FROM DAILY AUTOMATIC MILKING SYSTEMS (AMS) AND MONTHLY TEST-DAY RECORDS WITH THE USE OF LACTATION CURVES; DATA WAS ANALYSED SEPARATELY FOR PRIMIPARAS AND MULTIPARAS. METHODS: THE STUDY WAS CARRIED OUT ON THREE POLISH HOLSTEIN-FRIESIANS (PHF) DAIRY HERDS. THE FARMS WERE EQUIPPED WITH AN AUTOMATIC MILKING SYSTEM WHICH PROVIDED I…						408	UTP UNIV SCI & TECHNOL, FAC ANIM BREEDING & BIOL, DEPT BIOTECHNOL & ANIM GENET, MAZOWIECKA 28, PL-85084 BYDGOSZCZ, POLAND.;	BYDGOSZCZ UNIVERSITY OF SCIENCE & TECHNOLOGY					2022-01-18	AUTOMATIC MILKING SYSTEM; LACTATION CURVE; TEST-DAY MILKING; CATTLE	10.5713/ajas.19.0190	ARTICLE			1976-5517	KOLENDA@UTP.EDU.PL	415		[BS-12/2017]	RESEARCH CARRIED OUT WITHIN STATUTORY RESEARCH BS-12/2017.	KN8XS			DAIRY-CATTLE; YIELD; MODELS; REPRODUCTION; COWS; AGE	3	ASIAN AUSTRAL J ANIM	ASIAN AUSTRALAS. J. ANIM. SCI.	ENGLISH		28	GREEN PUBLISHED, GOLD	KOLENDA, MAGDALENA/0000-0002-9260-4391; PIWCZYNSKI, DARIUSZ/0000-0001-8298-2316; SITKOWSKA, BEATA/0000-0002-1036-7450	ROOM 708 SAMMO SPOREX, 1638-32, SEOWON-DONG, GWANAK-GU, SEOUL 151-730, SOUTH KOREA	MAR	8	SEOUL	31480198		J	ASIAN-AUSTRALASIAN ASSOC ANIMAL PRODUCTION SOC	2020	KOLENDA, MAGDALENA/T-9937-2018; SITKOWSKA, BEATA/AAW-8726-2020
KRAUSS M;DRASTIG K;PROCHNOW A;ROSE-MEIERHOFER S;KRAATZ S	KRAUSS, MICHAEL;DRASTIG, KATRIN;PROCHNOW, ANNETTE;ROSE-MEIERHOEFER, SANDRA;KRAATZ, SIMONE	ATZORI AS, 2016, AGRIC AGRIC SCI PROC, V8, P50, DOI 10.1016/J.AASPRO.2016.02.007;BROWN S, 2009, WATER RESOUR MANAG, V23, P2681, DOI 10.1007/S11269-009-9403-8;CARDOT V, 2008, J DAIRY SCI, V91, P2257, DOI 10.3168/JDS.2007-0204;CHAPAGAIN A.K., 2003, P INT EXP M VIRT WAT, V13;DE BOER IJM, 2013, INT J LIFE CYCLE ASS, V18, P193, DOI 10.1007/S11367-012-0446-3;DORING K., 2013, AGRICULTURAL ENGINEERING IN…	WATER IS USED IN DAIRY FARMING FOR PRODUCING FEED, WATERING THE ANIMALS, AND CLEANING AND DISINFECTING BARNS AND EQUIPMENT. THE OBJECTIVE OF THIS STUDY WAS TO INVESTIGATE THE DRINKING AND CLEANING WATER USE IN A DAIRY COW BARN. THE WATER USE WAS MEASURED ON A WELL-MANAGED COMMERCIAL DAIRY FARM IN NORTH-EAST GERMANY. THIRTY-EIGHT WATER METERS WERE INSTALLED IN A BARN WITH 176 COWS AND TWO MILKING …	302						LEIBNIZ INST AGR ENGN POTSDAM BORNIM, MAX EYTH ALLEE 100, D-14469 POTSDAM, GERMANY.; HUMBOLDT UNIV, FAC LIFE SCI, ALBRECHT DANIEL THAER INST AGR & HORT SCI, HINTER REINHARDTSTR 8-18, D-10115 BERLIN, GERMANY.; NEUBRANDENBURG UNIV APPL SCI, BRODAER STR 2, D-17033 NEUBRANDENBURG, GERMANY.;	LEIBNIZ INSTITUT FUR AGRARTECHNIK UND BIOOKONOMIE (ATB); HUMBOLDT UNIVERSITY OF BERLIN					2022-01-18	DRINKING WATER; CLEANING WATER; DISINFECTION; AUTOMATIC MILKING SYSTEM; HERRINGBONE PARLOUR	10.3390/w8070302	ARTICLE			2073-4441	MKRAUSS@ATB-POTSDAM.DE; KDRASTIG@ATB-POTSDAM.DE; APROCHNOW@ATB-POTSDAM.DE; ROSE@HS-NB.DE; SIKRAATZ@ATB-POTSDAM.DE			SENATE COMPETITION COMMITTEE (SAW) WITHIN JOINT INITIATIVE FOR RESEARCH AND INNOVATION OF THE LEIBNIZ ASSOCIATION [SAW-2011-ATB-5]; OPEN ACCESS FUND OF THE LEIBNIZ ASSOCIATION	THE AUTHORS GRATEFULLY ACKNOWLEDGE FINANCIAL SUPPORT BY THE SENATE COMPETITION COMMITTEE (SAW) WITHIN THE JOINT INITIATIVE FOR RESEARCH AND INNOVATION OF THE LEIBNIZ ASSOCIATION. (GRANT NUMBER: SAW-2011-ATB-5). THE PUBLICATION OF THIS ARTICLE WAS FUNDED BY THE OPEN ACCESS FUND OF THE LEIBNIZ ASSOCIATION	DS4QC			PREDICTION; PRODUCTIVITY; MODEL; FOOD	7	WATER-SUI	WATER	ENGLISH		36	GOLD, GREEN SUBMITTED	PROCHNOW, ANNETTE/0000-0003-3528-5272	ST ALBAN-ANLAGE 66, CH-4052 BASEL, SWITZERLAND	JUL	16	BASEL			J	MDPI	2016	DRASTIG, KATRIN/C-9908-2012
CARIA M;TANGORRA FM;LEONARDI S;BRONZO V;MURGIA L;PAZZONA A	CARIA, M.;TANGORRA, F. M.;LEONARDI, S.;BRONZO, V.;MURGIA, L.;PAZZONA, A.	AMBORD S, 2010, J DAIRY RES, V77, P468, DOI 10.1017/S0022029910000518;ANDRE G, 2010, J DAIRY SCI, V93, P942, DOI 10.3168/JDS.2009-2373;AYADI M, 2003, J DAIRY RES, V70, P1, DOI 10.1017/S0022029902005873;BAVA L, 2007, ITAL J ANIM SCI, V6, P500, DOI 10.4081/IJAS.2007.1S.500;BORGHESE A, 2007, ITAL J ANIM SCI, V6, P39;BRUCKMAIER RM, 1994, J DAIRY RES, V61, P323, DOI 10.1017/S0022029900030740;BRUCKMAIE…	THE OBJECTIVE OF THIS STUDY WAS TO EVALUATE THE RESPONSE OF BUFFALOES TO AUTOMATIC MILKING, EXAMINING THE RELATIONSHIPS BETWEEN MILKING INTERVAL, MILK PRODUCTION, AND MILKING TIME FOR THIS SPECIES. A TOTAL OF 7,550 MILKING RECORDS FROM AN AVERAGE OF 40 BUFFALOES MILKED BY AN AUTOMATIC MILKING SYSTEM (AMS) WERE ANALYZED DURING A 3-MO EXPERIMENTAL PERIOD AT A COMMERCIAL FARM WITH ITALIAN MEDITERRAN…						1491	UNIV SASSARI, SEZ INGN TERR, DIPARTIMENTO AGR, I-07100 SASSARI, ITALY.; UNIV MILAN, DIPARTIMENTO SCI VET SALUTE PROD ANIM & SICUREZZA, I-20133 MILAN, ITALY.;	UNIVERSITY OF SASSARI; UNIVERSITY OF MILAN					2022-01-18	AUTOMATIC MILKING SYSTEM; DAIRY BUFFALO; MILKING PERFORMANCE	10.3168/jds.2013-7385	ARTICLE			1525-3198	FRANCESCO.TANGORRA@UNIMI.IT	1498				AB0PS			DAIRY-COWS; OXYTOCIN RELEASE; EJECTION; UDDER; FLOW; MANAGEMENT; BEHAVIOR; YIELD; SIZE; FREQUENCY	3	J DAIRY SCI	J. DAIRY SCI.	ENGLISH		43	BRONZE	BRONZO, BRONZO VB/0000-0003-4250-0823; PAZZONA, ANTONIO/0000-0002-5484-065X; MURGIA, LELIA/0000-0002-6318-4527; CARIA, MARIA/0000-0002-6393-958X	STE 800, 230 PARK AVE, NEW YORK, NY 10169 USA	MAR	8	NEW YORK	24393174		J	ELSEVIER SCIENCE INC	2014	CARIA, MARIA/L-5410-2019; BRONZO, BRONZO VB/M-1515-2017; PAZZONA, ANTONIO/E-2724-2014
SUN ZB;SAMARASINGHE S;JAGO J	SUN, ZHIBIN;SAMARASINGHE, SANDHYA;JAGO, JENNY	AOKI Y, 1992, ANIMAL SCIENCE AND TECHNOLOGY, V63, P728;BATRA TR, 1984, CAN J ANIM SCI, V64, P305, DOI 10.4141/CJAS84-036;BRAMLEY AJ, 1992, MACHINE MILKING LACT;GRENNSTAM N, 2005, PREDICTING MILK YIEL;HASSAN KJ, 2009, J DAIRY SCI, V92, P1493, DOI 10.3168/JDS.2008-1539;HEALD CW, 2000, J DAIRY SCI, V83, P711, DOI 10.3168/JDS.S0022-0302(00)74933-2;JAGO J., 2004, PROCEEDINGS OF THE NEW ZEALAND SOCIETY…	TWO TYPES OF ARTIFICIAL NEURAL NETWORKS, MULTILAYER PERCEPTRON (MLP) AND SELF-ORGANIZING FEATURE MAP (SOM) WERE USED TO DETECT MASTITIS BY AUTOMATIC MILKING SYSTEMS (AMS) USING A NEW MASTITIS INDICATOR THAT COMBINED TWO PREVIOUSLY REPORTED INDICATORS BASED ON HIGHER ELECTRICAL CONDUCTIVITY (EC) AND LOWER QUARTER YIELD (QY). FOUR MLPS WITH FOUR COMBINATIONS OF INPUTS WERE DEVELOPED TO DETECT INFEC…						168	LINCOLN UNIV, CTR ADV COMPUTAT SOLUT C FACS, LINCOLN, NEW ZEALAND.; DAIRYNZ, HAMILTON, NEW ZEALAND.;	LINCOLN UNIVERSITY; DAIRYNZ					2022-01-18	MASTITIS; AUTOMATIC MILKING SYSTEMS; ARTIFICIAL NEURAL NETWORKS; MULTILAYER PERCEPTRON; SELF-ORGANIZING FEATURE MAPS; PRINCIPAL COMPONENT ANALYSIS	10.1017/S0022029909990550	ARTICLE			1469-7629	SANDHYA.SAMARASINGHE@LINCOLN.AC.NZ	175		DAIRYNZ; FOUNDATION FOR RESEARCH SCIENCE AND TECHNOLOGY, NEW ZEALANDNEW ZEALAND FOUNDATION FOR RESEARCH, SCIENCE AND TECHNOLOGY	THE AUTHORS THANK DR ROBERT SHERLOCK OF SMART WORKS LTD. FOR VALUABLE COMMENTS. THE DATA WERE GENERATED THROUGH A RESEARCH PROJECT FUNDED BY DAIRYNZ AND THE FOUNDATION FOR RESEARCH SCIENCE AND TECHNOLOGY, NEW ZEALAND.	599ED			ELECTRICAL-CONDUCTIVITY; CLINICAL MASTITIS	2	J DAIRY RES	J. DAIRY RES.	ENGLISH		23	GREEN SUBMITTED	SAMARASINGHE, SANDHYA/0000-0003-2943-4331	32 AVENUE OF THE AMERICAS, NEW YORK, NY 10013-2473 USA	MAY	8	NEW YORK	20030900		J	CAMBRIDGE UNIV PRESS	2010	SAMARASINGHE, SANDHYA/O-9809-2018
WU HM;NGUYEN QD;TRAN TTM;TANG MT;TSURUTA T;NISHINO N	WU, HAOMING;NGUYEN, QUI D.;TRAN, TU T. M.;TANG, MINH T.;TSURUTA, TAKESHI;NISHINO, NAOKI	BERGLUND I, 2002, LIVEST PROD SCI, V78, P115, DOI 10.1016/S0301-6226(02)00090-8;BHATT VD, 2012, J APPL MICROBIOL, V112, P639, DOI 10.1111/J.1365-2672.2012.05244.X;BONSAGLIA ECR, 2017, SCI REP-UK, V7, DOI 10.1038/S41598-017-08790-5;DE EVGRAFOV MR, 2013, AEROSOL SCI TECH, V47, P755, DOI 10.1080/02786826.2013.789477;DOYLE CJ, 2017, APPL ENVIRON MICROB, V83, DOI 10.1128/AEM.02694-16, 10.1128/AEM.0269…	MICROBIOTA OF THE GUT, MILK, AND COWSHED ENVIRONMENT WERE EXAMINED AT TWO DAIRY FARMS MANAGED BY AUTOMATIC MILKING SYSTEMS (AMS). FEED, RUMEN FLUID, FECES, MILK, BEDDING, WATER, AND AIRBORNE DUST WERE COLLECTED AND THE MICROBIOTA ON EACH WAS ASSESSED BY ILLUMINA MISEQ SEQUENCING. THE MOST ABUNDANT TAXA IN FEED, RUMEN FLUID, FECES, BEDDING, AND WATER WERE LACTOBACILLACEAE, PREVOTELLACEAE, RUMINOCO…						445	OKAYAMA UNIV, GRAD SCH LIFE & ENVIRONM SCI, OKAYAMA, JAPAN.; TIEN GIANG UNIV, FAC AGR ENGN & FOOD TECHNOL, MY THO, VIETNAM.;	OKAYAMA UNIVERSITY					2022-01-18	AUTOMATIC MILKING SYSTEM; COWSHED ENVIRONMENT; GUT; MICROBIOTA; MILK	10.1111/asj.13175	ARTICLE			1740-0929	J1OUFEED@OKAYAMA-U.AC.JP	452		AGRICULTURE AND LIVESTOCK INDUSTRIES CORPORATION, JAPAN	AGRICULTURE AND LIVESTOCK INDUSTRIES CORPORATION, JAPAN	HN6NU			SOMATIC-CELL COUNT; WHOLE CROP CORN; RAW-MILK; COWS; COMMUNITY; HEALTH	3	ANIM SCI J	ANIM. SCI. J.	ENGLISH		28		NGUYEN, QUI/0000-0001-8205-0877; TSURUTA, TAKESHI/0000-0003-0990-4615	111 RIVER ST, HOBOKEN 07030-5774, NJ USA	MAR	8	HOBOKEN	30656804		J	WILEY	2019
NIELSEN PP;PETTERSSON G;SVENNERSTEN-SJAUNJA KM;NORELL L	NIELSEN, P. P.;PETTERSSON, G.;SVENNERSTEN-SJAUNJA, K. M.;NORELL, L.	ALI TE, 1987, CAN J ANIM SCI, V67, P637, DOI 10.4141/CJAS87-067;BACH A, 2007, J DAIRY RES, V74, P40, DOI 10.1017/S0022029906002184;DEMATAWEWA CMB, 2007, J DAIRY SCI, V90, P3924, DOI 10.3168/JDS.2006-790;FRIGGENS NC, 2001, LIVEST PROD SCI, V73, P45, DOI 10.1016/S0301-6226(01)00228-7;GONZALEZ LA, 2008, J DAIRY SCI, V91, P1017, DOI 10.3168/JDS.2007-0530;GRZESIAK W, 2006, COMPUT ELECTRON AGR, V54, P6…	AN ACCURATE ESTIMATION OF THE DAILY MILK YIELD OF DAIRY COWS MILKED IN AN AUTOMATIC MILKING SYSTEM IS NOT OBVIOUS BECAUSE OF VARIATIONS IN MILKING INTERVALS AND FREQUENCIES. DAILY HARVESTED MILK VARIES SUBSTANTIALLY, AND DEVELOPING A METHOD TO BE USED FOR ESTIMATING DAILY MILK PRODUCTION IS OF GREAT IMPORTANCE. THREE CALCULATION METHODS (SIMPLE, SEMIADVANCED, AND ADVANCED) WERE USED. THE SIMPLE M…						1069	SWEDISH UNIV AGR SCI, KUNGSANGEN RES CTR, DEPT ANIM NUTR & MANAGEMENT, SE-75323 UPPSALA, SWEDEN.; SWEDISH UNIV AGR SCI, UNIT APPL STAT & MATH, SE-75007 UPPSALA, SWEDEN.;	SWEDISH UNIVERSITY OF AGRICULTURAL SCIENCES; SWEDISH UNIVERSITY OF AGRICULTURAL SCIENCES					2022-01-18	AUTOMATIC MILKING SYSTEM; YIELD ESTIMATE; CALCULATION METHOD	10.3168/jds.2009-2419	ARTICLE				PER.PEETZ.NIELSEN@HUV.SLU.SE	1073		SWEDISH FARMERS' FOUNDATION FOR AGRICULTURAL RESEARCH, STOCKHOLM, SWEDEN [V0830426]	THIS STUDY WAS FUNDED BY THE SWEDISH FARMERS' FOUNDATION FOR AGRICULTURAL RESEARCH, STOCKHOLM, SWEDEN (PROJECT NO. V0830426).	562MQ			LACTATION CURVES; HOLSTEIN COWS; RECORDS; MODEL	3	J DAIRY SCI	J. DAIRY SCI.	ENGLISH		14	BRONZE	NIELSEN, PER PEETZ/0000-0002-1359-2952	2441 VILLAGE GREEN PL, CHAMPAIGN, IL 61822 USA	MAR	5	CHAMPAIGN	20172228		J	AMER DAIRY SCIENCE ASSOC-ADSA	2010	NIELSEN, PER PEETZ/N-3454-2013
CARLSTROM C;PETTERSSON G;JOHANSSON K;STRANDBERG E;STALHAMMAR H;PHILIPSSON J	CARLSTROM, C.;PETTERSSON, G.;JOHANSSON, K.;STRANDBERG, E.;STALHAMMAR, H.;PHILIPSSON, J.	ANDRE G, 2010, J DAIRY SCI, V93, P942, DOI 10.3168/JDS.2009-2373;AYDIN R, 2008, J ANIM VET ADV, V7, P1218;CASTRO A, 2012, J DAIRY SCI, V95, P929, DOI 10.3168/JDS.2010-3912;DE KONING K, 2000, ROBOTIC MILKING, P38;GADE S, 2007, ANIMAL, V1, P787, DOI 10.1017/S1751731107000092;GADE S, 2006, LIVEST SCI, V104, P135, DOI 10.1016/J.LIVSCI.2006.04.003;GRAY KA, 2011, J DAIRY SCI, V94, P960, DOI 10.3168/JDS…	THE OBJECTIVE OF THIS STUDY WAS TO INVESTIGATE HOW USEFUL DATA FROM AUTOMATIC MILKING SYSTEMS USED IN COMMERCIAL HERDS ARE FOR GENETIC ANALYSIS OF MILKABILITY TRAITS. DATA WERE AVAILABLE FROM 4,968 SWEDISH HOLSTEIN AND SWEDISH RED COWS OVER A SPAN OF 5 YR (2004-2009) FROM 19 HERDS. THE ANALYZED MILKABILITY TRAITS WERE AVERAGE FLOW RATE, BOX TIME, MILKING INTERVAL, AND NUMBER OF MILKINGS PER DAY. …						5324	SWEDISH UNIV AGR SCI, DEPT ANIM BREEDING & GENET, SE-75007 UPPSALA, SWEDEN.; SWEDISH UNIV AGR SCI, DEPT ANIM NUTR & MANAGEMENT, SE-75007 UPPSALA, SWEDEN.; VAXA SWEDEN, SE-75007 UPPSALA, SWEDEN.; VIKING GENET, SE-53221 SKARA, SWEDEN.;	SWEDISH UNIVERSITY OF AGRICULTURAL SCIENCES; SWEDISH UNIVERSITY OF AGRICULTURAL SCIENCES					2022-01-18	MILKABILITY; AUTOMATIC MILKING SYSTEM; GENETIC PARAMETER	10.3168/jds.2012-6221	ARTICLE				CAROLINE.CARISTROM@SLU.SE	5332		SWEDISH FARMERS' FOUNDATION FOR AGRICULTURAL RESEARCH (STOCKHOLM, SWEDEN)	THE AUTHORS ACKNOWLEDGE THE SWEDISH FARMERS' FOUNDATION FOR AGRICULTURAL RESEARCH (STOCKHOLM, SWEDEN) FOR THEIR FINANCIAL SUPPORT. DELAVAL (TUMBA, SWEDEN) GENEROUSLY ENABLED CONTACT WITH DAIRY HERDS USING AMS. OWNERS OF THE INCLUDED DAIRY HERDS AND VAXA SWEDEN (STOCKHOLM, SWEDEN; PREVIOUSLY NAMED THE SWEDISH DAIRY ASSOCIATION) ARE GRATEFULLY ACKNOWLEDGED FOR PROVIDING MATERIAL FOR THE STUDY.	186PF			CANADIAN HOLSTEINS; DAIRY-CATTLE; PARAMETERS; TRAITS; FLOW; SPEED; COWS	8	J DAIRY SCI	J. DAIRY SCI.	ENGLISH		22	BRONZE	STRANDBERG, ERLING/0000-0001-5154-8146	360 PARK AVE SOUTH, NEW YORK, NY 10010-1710 USA	AUG	9	NEW YORK	23706483		J	ELSEVIER SCIENCE INC	2013	STRANDBERG, ERLING/G-9579-2011
KOVACS L;KEZER FL;JURKOVICH V;SZENCI O;TOZSER J	KOVACS LEVENTE;KEZER FRUZSINA LUCA;JURKOVICH VIKTOR;SZENCI OTTO;TOZSER JANOS	BROSH A, 2004, LIVEST PROD SCI, V90, P101, DOI 10.1016/J.LIVPRODSCI.2004.03.008;BRUCKMAIER RM, 2001, LIVEST PROD SCI, V72, P169, DOI 10.1016/S0301-6226(01)00277-9;CAMM AJ, 1996, CIRCULATION, V93, P1043;GYGAX L, 2008, APPL ANIM BEHAV SCI, V109, P167, DOI 10.1016/J.APPLANIM.2007.03.010;HAGEN K, 2005, PHYSIOL BEHAV, V85, P195, DOI 10.1016/J.PHYSBEH.2005.03.019;HOPSTER H, 2002, J DAIRY SCI, V85, P320…	THE AUTHORS COMPARED HEART RATE (HR) AND HEART RATE VARIABILITY (HRV) PARAMETERS OF DAIRY COWS (N=18; PARITY: 2.34 +/- 1.12; MILK YIELD: 24.40 +/- 6.78 KG/D; DIM: 148.30 +/- 57.44) DURING MILKING IN A CONVENTIONAL SYSTEM TO THOSE OF THE SAME ANIMALS WHEN MILKED AFTER CHANGEOVER TO AN AUTOMATIC MILKING SYSTEM. THEY ANALYZED HRV PARAMETERS IN FREQUENCY (LF, HF, LF/HF) AND GEOMETRIC DOMAIN BY POINCA…						133	SZIE MKK, ALLATTENYESZTES TUDOMANYI INT, H-2103 GODOLLO, HUNGARY.;						2022-01-18			ARTICLE				KOVACS.LEVENTE@MKK.SZIE.HU	140				AD7IF			BEHAVIOR; STRESS	3	MAGY ALLATORVOSOK	MAGY. ALLATORV. LAPJA	HUNGARIAN		13			PO BOX 16, 1631 BUDAPEST, HUNGARY	MAR	8	BUDAPEST			J	MEZOGAZDA KIADO KFT	2014	JURKOVICH, VIKTOR/AAJ-2114-2020
CLARK CEF;KWINTEN NBP;VAN GASTEL DAJM;KERRISK KL;LYONS NA;GARCIA SC	CLARK, C. E. F.;KWINTEN, N. B. P.;VAN GASTEL, D. A. J. M.;KERRISK, K. L.;LYONS, N. A.;GARCIA, S. C.	AUSTRALIAN DAIRY HERD IMPROVEMENT SCHEME (ADHIS), 2013, NAT HERD REC STAT 20;BICALHO RC, 2008, J DAIRY SCI, V91, P2653, DOI 10.3168/JDS.2007-0744;CLARK C. E. F., 2007, P 3 DAIR SCI S, P129;CLARK CEF, 2005, LIVEST PROD SCI, V94, P199, DOI 10.1016/J.LIVPRODSCI.2004.11.038;DILLON P, 2003, LIVEST PROD SCI, V83, P21, DOI 10.1016/S0301-6226(03)00041-1;GARCIA SC, 2008, GRASS FORAGE SCI, V63, P284, DOI 1…	AUTOMATIC MILKING SYSTEMS (AMS) RELY UPON VOLUNTARY COW TRAFFIC (THE VOLUNTARY MOVEMENT OF CATTLE AROUND A FARM) FOR MILK HARVESTING AND FEED CONSUMPTION. PREVIOUS RESEARCH ON CONVENTIONAL MILKING SYSTEMS HAS SHOWN DIFFERENCES BETWEEN DAIRY COW BREEDS FOR INTAKE AND MILK PRODUCTION, HOWEVER, THE ABILITY TO MANIPULATE VOLUNTARY COW TRAFFIC AND MILKING FREQUENCY ON AMS FARMS THROUGH BREED SELECTION…						587	UNIV SYDNEY, DAIRY SCI GRP, CAMDEN, NSW 2570, AUSTRALIA.;	UNIVERSITY OF SYDNEY					2022-01-18	BREED; VOLUNTARY COW TRAFFIC; AUTOMATIC MILKING SYSTEM	10.5713/ajas.2013.13435	ARTICLE			1976-5517	CAMERON.CLARK@SYDNEY.EDU.AU	591		DAIRY AUSTRALIADAIRY AUSTRALIA; NSW DEPARTMENT OF PRIMARY INDUSTRIES; DELAVAL; UNIVERSITY OF SYDNEYUNIVERSITY OF SYDNEY	THE AUTHORS GRATEFULLY ACKNOWLEDGE THE CONTRIBUTION OF THE STAFF FROM FUTURE DAIRY AND NSW DEPARTMENT OF PRIMARY INDUSTRIES FOR THE MANAGEMENT OF THE CAMDEN AMS HERD. WE WISH TO ACKNOWLEDGE THE INPUT AND SUPPORT OF DAIRY AUSTRALIA, NSW DEPARTMENT OF PRIMARY INDUSTRIES, DELAVAL AND THE UNIVERSITY OF SYDNEY THROUGHOUT THIS PROJECT.	AD3LV			LACTATION; EFFICIENCY; WEIGHT	4	ASIAN AUSTRAL J ANIM	ASIAN AUSTRALAS. J. ANIM. SCI.	ENGLISH		18	GREEN PUBLISHED, GREEN SUBMITTED, GOLD	KERRISK, KENDRA/0000-0003-2465-8969; CLARK, CAMERON/0000-0002-7644-2046	ROOM 708 SAMMO SPOREX, 1638-32, SEOWON-DONG, GWANAK-GU, SEOUL 151-730, SOUTH KOREA	APR	5	SEOUL	25049992		J	ASIAN-AUSTRALASIAN ASSOC ANIMAL PRODUCTION SOC	2014	KERRISK, KENDRA/D-2396-2016
VAN DEN POL-VAN DASSELAAR A	VAN DEN POL-VAN DASSELAAR, A.	CHAPINAL N, 2010, LIVEST SCI, V129, P104, DOI 10.1016/J.LIVSCI.2010.01.011;OUDSHOORN F.W., 2010, GRASSLAND SCI EUROPE, V15, P166;POL-VAN DASSELAAR A. VAN DEN, 2010, GRASSLAND IN A CHANGING WORLD. PROCEEDINGS OF THE 23RD GENERAL MEETING OF THE EUROPEAN GRASSLAND FEDERATION, KIEL, GERMANY, 29TH AUGUST - 2ND SEPTEMBER 2010, P100;POL-VAN DASSELAAR A. VAN DEN, 2008, BIODIVERSITY AND ANIMAL FEED: FUTUR…	CURRENT TRENDS IN LIVESTOCK FARMING IN EUROPE ARE CAUSING A DECLINE IN THE. POPULARITY OF GRAZING. SINCE, IN GENERAL, SOCIETY FAVOURS GRAZING AND IN MOST SITUATIONS IT IS ECONOMICALLY ATTRACTIVE, SUPPORT FOR GRAZING IS USEFUL. THIS PAPER DISCUSSES RECENT INNOVATIONS TO SUPPORT GRAZING. SUPPORT IS ESPECIALLY NEEDED FOR THOSE SITUATIONS WHERE GRAZING IS OFTEN UNDER DEBATE, E.G. ON FARMS WITH AUTOMA…			GOLINSKI, P WARDA, M STYPINSKI, P		978-83-89250-77-3	201	WAGENINGEN UR LIVESTOCK RES, NL-8200 AB LELYSTAD, NETHERLANDS.;	WAGENINGEN UNIVERSITY & RESEARCH	LUBLIN, POLAND	24TH GENERAL MEETING OF THE EUROPEAN-GRASSLAND-FEDERATION	JUN 03-07, 2012		2022-01-18	INNOVATIONS; GRAZING		PROCEEDINGS PAPER				AGNES.VANDENPOL@WUR.NL	203				BD4XM					GRASSLAND SCI EUR		ENGLISH		6			DOJAZD 11, POZNAN, 60-632, POLAND		3	POZNAN			C	POLISH GRASSLAND SOC-POLSKIE TOWARZYSTWO LAKARSKIE	2012
MUNKSGAARD L;RUSHEN J;DE PASSILLE AM;KROHN CC	MUNKSGAARD, L.;RUSHEN, J.;DE PASSILLE, A. M.;KROHN, C. C.	ARTMANN R, 2000, P INT S ROB MILK LEL, P221;BACH A, 2009, J DAIRY SCI, V92, P1272, DOI 10.3168/JDS.2008-1443;CHAPLIN S, 2000, THESIS U GLASGOW;DE KONING K, 2000, ROBOTIC MILKING, P38;DEKONING K, 2002, P 1 AM C ROB MILK MA;DELAUWERE CCK, 1999, THESIS AGR U WAGENIN;HARMS J, 2002, P 1 AM C ROB MILK MA;HERMANS GGN, 2003, J DAIRY SCI, V86, P1997, DOI 10.3168/JDS.S0022-0302(03)73788-6;HOGEVEEN H, 2001,…	COWS IN AUTOMATED MILKING SYSTEMS WITH FREE ACCESS TO FEEDERS SOMETIMES SHOW A REDUCED USE OF THE ROBOTIC MILKERS, WHILE FORCED TRAFFIC WHERE COWS HAVE TO PASS THROUGH THE ROBOT TO REACH THE FEEDERS MAY REDUCE FEEDING TIME AND FREQUENCY. WE EXAMINED TWO GROUPS OF 35 LACTATING COWS. FOR 21 D, ONE GROUP HAD FREE ACCESS TO FEEDERS, WHILE THE OTHER GROUP HAD TO PASS THROUGH THE ROBOT TO REACH FEED. F…						244	AARHUS UNIV, FAC AGR SCI, DEPT ANIM HLTH & BIOSCI, DK-8830 TJELE, DENMARK.; AGR & AGRI FOOD CANADA, DAIRY & SWINE RES & DEV CTR, AGASSIZ, BC, CANADA.;	AARHUS UNIVERSITY; AGRICULTURE & AGRI FOOD CANADA					2022-01-18	AUTOMATED MILKING SYSTEM; COW TRAFFIC; BEHAVIOUR; MILKING FREQUENCY	10.1016/j.livsci.2010.12.023	ARTICLE			1878-0490	LENE.MUNKSGAARD@AGRSCI.DK	250		DANISH CATTLE FEDERATION	WE WOULD LIKE TO THANK EVA SONDERGAARD AND LENE J. PEDERSEN FOR COMMENTS ON EARLIER VERSIONS OF THE MANUSCRIPT. FURTHER WE WOULD LIKE TO THANK CARSTEN K. CHRISTENSEN, GYNTHER NIELSEN, LONE HYMOLLER, ANNA K. RASMUSSEN AND METTE S. HERSKIN FOR THEIR HELP WITH THE OBSERVATIONS AND ERIK L DECKER FOR HELP WITH STATISTICS. THE DANISH CATTLE FEDERATION PROVIDED ECONOMIC SUPPORT FOR THE PROJECT AND WE AL…	771FO			FEEDING-BEHAVIOR; DAIRY-COWS	1-3	LIVEST SCI	LIVEST. SCI.	ENGLISH		24			RADARWEG 29, 1043 NX AMSTERDAM, NETHERLANDS	JUN	7	AMSTERDAM			J	ELSEVIER	2011
LYONS NA;KERRISK KL;GARCIA SC	LYONS, N. A.;KERRISK, K. L.;GARCIA, S. C.	AYADI M, 2004, J DAIRY RES, V71, P304, DOI 10.1017/S0022029904000329;BARGO F, 2003, J DAIRY SCI, V86, P1, DOI 10.3168/JDS.S0022-0302(03)73581-4;CLARK DA, 2006, J DAIRY SCI, V89, P1854, DOI 10.3168/JDS.S0022-0302(06)72254-8;COLLIER RJ, 2012, DOMEST ANIM ENDOCRIN, V43, P161, DOI 10.1016/J.DOMANIEND.2012.03.006;DAHL GE, 2004, J DAIRY SCI, V87, P882, DOI 10.3168/JDS.S0022-0302(04)73232-4;DALLEY DE, 2…	COWS MILKED IN PASTURE-BASED AUTOMATIC MILKING SYSTEMS (AMS) HAVE GREATER MILKING INTERVALS THAN COWS MILKED IN INDOOR AMS. LONG MILKING INTERVALS GREATER THAN 16 H HAVE A NEGATIVE EFFECT ON MILK YIELD AND UDDER HEALTH. THE IMPACT OF 2 SYSTEMS OF PASTURE ALLOCATION IN AMS ON MILKING INTERVAL AND YIELD WAS INVESTIGATED AT THE FUTUREDAIRY AMS RESEARCH FARM (ELIZABETH MACARTHUR AGRICULTURAL INSTITUT…						4494	UNIV SYDNEY, FAC VET SCI, DAIRY SCI GRP, CAMDEN, NSW 2570, AUSTRALIA.;	UNIVERSITY OF SYDNEY					2022-01-18	MILKING INTERVAL; FEED ALLOCATION; AUTOMATIC MILKING SYSTEM; PASTURE BASED	10.3168/jds.2013-6716	ARTICLE			1525-3198	N.LYONS@SYDNEY.EDU.AU	4504				168YZ			FREQUENCY; BEHAVIOR; PERFORMANCE; LACTATION; HERBAGE; UDDER	7	J DAIRY SCI	J. DAIRY SCI.	ENGLISH		40	BRONZE	KERRISK, KENDRA/0000-0003-2465-8969	STE 800, 230 PARK AVE, NEW YORK, NY 10169 USA	JUL	11	NEW YORK	23684034		J	ELSEVIER SCIENCE INC	2013	KERRISK, KENDRA/D-2396-2016
LARSEN MK;WEISBJERG MR;KRISTENSEN CB;MORTENSEN G	LARSEN, M. K.;WEISBJERG, M. R.;KRISTENSEN, C. B.;MORTENSEN, G.	BUTLER G, 2011, J DAIRY RES, V78, P220, DOI 10.1017/S0022029911000082;CHILLIARD Y, 2009, J DAIRY SCI, V92, P5199, DOI 10.3168/JDS.2009-2375;DEWHURST RJ, 2006, ANIM FEED SCI TECH, V131, P168, DOI 10.1016/J.ANIFEEDSCI.2006.04.016;FRIGGENS NC, 2001, LIVEST PROD SCI, V73, P45, DOI 10.1016/S0301-6226(01)00228-7;HAND KJ, 2006, J DAIRY SCI, V89, P1723, DOI 10.3168/JDS.S0022-0302(06)72240-8;LARSEN T, 201…	MILK FATTY ACID COMPOSITION IS INFLUENCED BY A RANGE OF CONDITIONS SUCH AS BREED, FEEDING, AND STAGE OF LACTATION. KNOWLEDGE OF MILK FATTY ACID COMPOSITION OF INDIVIDUAL COWS WOULD MAKE IT POSSIBLE TO SORT MILK AT FARM LEVEL ACCORDING TO CERTAIN FATTY ACID SPECIFICATIONS. IN THE PRESENT STUDY, 225 MILK SAMPLES WERE TAKEN FROM 84 COWS IN A HERD EQUIPPED WITH AN AUTOMATIC MILKING SYSTEM. MILK FAT C…						5608	AARHUS UNIV, AU FOULUM, DEPT FOOD SCI, DK-8830 TJELE, DENMARK.; AARHUS UNIV, AU FOULUM, DEPT ANIM SCI, DK-8830 TJELE, DENMARK.;	AARHUS UNIVERSITY; AARHUS UNIVERSITY					2022-01-18	FATTY ACID COMPOSITION; AUTOMATIC MILKING	10.3168/jds.2012-5815	ARTICLE				METTE.LARSEN@AGRSCI.DK	5611				010HD			DAIRY-COWS; TIME	10	J DAIRY SCI	J. DAIRY SCI.	ENGLISH		12	BRONZE		360 PARK AVE SOUTH, NEW YORK, NY 10010-1710 USA	OCT	4	NEW YORK	22901471		J	ELSEVIER SCIENCE INC	2012
JUOZAITIENE V;JUOZAITIS A;ZYMANTIENE J;SPANCERNIENE U;ANTANAITIS R;ZILAITIS V;TUSAS S;YILMAZ A	JUOZAITIENE, VIDA;JUOZAITIS, ARUNAS;ZYMANTIENE, JUDITA;SPANCERNIENE, UGNE;ANTANAITIS, RAMUNAS;ZILAITIS, VYTUOLIS;TUSAS, SAULIUS;YILMAZ, AYHAN	AKERS RM, 2006, J DAIRY SCI, V89, P1222, DOI 10.3168/JDS.S0022-0302(06)72191-9;BERGLUND I, 2007, REPROD DOMEST ANIM, V42, P427, DOI 10.1111/J.1439-0531.2006.00803.X;BRUCKMAIER RM, 1998, J DAIRY SCI, V81, P939, DOI 10.3168/JDS.S0022-0302(98)75654-1;DOBSON H, 2007, REPROD DOMEST ANIM, V42, P17, DOI 10.1111/J.1439-0531.2007.00906.X;HALLI K, 2015, ARCH TIERZUCHT, V58, P93, DOI 10.5194/AAB-58-93-2015;…	IN THIS STUDY, WE HYPOTHESIZED THAT DIFFERENCES OF AUTOMATIC MILKING SYSTEMS (AMS) VARIABLES IN DAIRY COWS DURING ESTRUS AND THROUGH DIVERSE STAGES OF LACTATION CAN BE SUGGESTED AS ALTERNATIVE INDICATORS TO SUPPORT THE PREGNANCY IN DAIRY FARMS USING AUTOMATIC MILKING SYSTEMS. THE KEY OBJECTIVES WERE: (1) TO DETERMINE THE VARIATION OF AUTOMATIC MILKING SYSTEM INDICATORS DURING LACTATION AND TO EST…	PII S0022029919000670					410	LITHUANIAN UNIV HLTH SCI, INST ANIM REARING TECHNOL, DEPT ANIM BREEDING, KAUNAS, LITHUANIA.; LITHUANIAN UNIV HLTH SCI, INST ANIM REARING TECHNOL, DEPT ANAT & PHYSIOL, KAUNAS, LITHUANIA.; LITHUANIAN UNIV HLTH SCI, INST ANIM REARING TECHNOL, LARGE ANIM CLIN, KAUNAS, LITHUANIA.; LITHUANIAN UNIV HLTH SCI, INST ANIM REARING TECHNOL, FAC ANIM HUSB TECHNOL, KAUNAS, LITHUANIA.; SIIRT UNIV, DEPT ANIM SCI,…	LITHUANIAN UNIVERSITY OF HEALTH SCIENCES; LITHUANIAN UNIVERSITY OF HEALTH SCIENCES; LITHUANIAN UNIVERSITY OF HEALTH SCIENCES; LITHUANIAN UNIVERSITY OF HEALTH SCIENCES; SIIRT UNIVERSITY					2022-01-18	AUTOMATIC MILKING; COWS; ESTRUS; MILKING TRAITS; PREGNANCY	10.1017/S0022029919000670	ARTICLE			1469-7629	VIDA.JUOZAITIENE@LSMUNI.LT	415				KG1OD			ROBOTIC MILKING; YIELD; FREQUENCY	4	J DAIRY RES	J. DAIRY RES.	ENGLISH		21		ANTANAITIS, RAMUNAS/0000-0002-9993-2224;	32 AVENUE OF THE AMERICAS, NEW YORK, NY 10013-2473 USA	NOV	6	NEW YORK	31744561		J	CAMBRIDGE UNIV PRESS	2019	ANTANAITIS, RAMUNAS/AAA-8876-2021; ANTANAITIS, RAMUNAS/AAZ-7506-2020; ANTANAITIS, RAMUNAS/ABH-1957-2021
GYGAX L;NEUFFER I;KAUFMANN C;HAUSER R;WECHSLER B	GYGAX, LORENZ;NEUFFER, ISABELLE;KAUFMANN, CHRISTINE;HAUSER, RUDOLF;WECHSLER, BEAT	CAMM AJ, 1996, EUR HEART J, V17, P354;COOK CJ, 1996, AUST VET J, V74, P471, DOI 10.1111/J.1751-0813.1996.TB07576.X;DESPRES G, 2002, PHYSIOL RES, V51, P347;GYGAX L, 2006, J DAIRY SCI, V89, P3447, DOI 10.3168/JDS.S0022-0302(06)72382-7;HAGEN K, 2005, PHYSIOL BEHAV, V85, P195, DOI 10.1016/J.PHYSBEH.2005.03.019;HAGEN K, 2004, APPL ANIM BEHAV SCI, V88, P209, DOI 10.1016/J.APPLANIM.2004.03.005;HEJJEL L,…	IN ORDER TO ASSESS THE WELFARE OF COWS MILKED IN AUTOMATIC MILKING SYSTEMS (AMS), RESTLESSNESS BEHAVIOUR DURING MILKING (STEPPING, FOOT-LIFTING), HEART RATE (HR) AND HEART-RATE VARIABILITY (HRV) WERE INVESTIGATED IN COWS MILKED IN TWO DIFFERENT AMS MODELS (AMS-1, AMS-2) AND IN AUTO-TANDEM MILKING PARLOURS (ATM) ON FOUR COMMERCIAL FARMS IN EACH CASE. STEPPING RATES AND PROPORTIONS OF MILKINGS WITH…						167	AGROSCOPE RECKENHOLZ TANIKON RES STN ART, CTR PROPER RUMINANTS & PIGS, FED VET OFF, CH-8356 TANIKON, ETTENHAUSEN, SWITZERLAND.;	SWISS FEDERAL RESEARCH STATION AGROSCOPE; SWISS FEDERAL RESEARCH STATION FOR AGROECOLOGY & AGRICULTURE					2022-01-18	CATTLE; DAIRY COWS; AUTOMATIC MILKING SYSTEM; RESTLESSNESS; HEART-RATE VARIABILITY; STRESS	10.1016/j.applanim.2007.03.010	ARTICLE			1872-9045	LORENZ.GYGAX@ART.ADMIN.CH	179				257XY			STRESS; VALIDATION; CORTISOL; MONITOR	2-4	APPL ANIM BEHAV SCI	APPL. ANIM. BEHAV. SCI.	ENGLISH		20		WECHSLER, BEAT/0000-0002-9022-5988; GYGAX, LORENZ/0000-0001-8546-2930	RADARWEG 29, 1043 NX AMSTERDAM, NETHERLANDS	FEB	13	AMSTERDAM			J	ELSEVIER	2008	WECHSLER, BEAT/D-7897-2013; GYGAX, LORENZ/G-2580-2010
LYONS NA;KERRISK KL;GARCIA SC	LYONS, N. A.;KERRISK, K. L.;GARCIA, S. C.	BACH A, 2009, J DAIRY SCI, V92, P1272, DOI 10.3168/JDS.2008-1443;BARGO F, 2002, J DAIRY SCI, V85, P2948, DOI 10.3168/JDS.S0022-0302(02)74381-6;DAVIS K. L., 2005, PROCEEDINGS OF THE NEW ZEALAND SOCIETY OF ANIMAL PRODUCTION, V65, P271;DE KONING K, 2000, ROBOTIC MILKING, P38;DE KONING K, 2011, DAIR RES FDN S 2011, P14;DOOREN H. J. C. VAN, 2004, AUTOMATIC MILKING: A BETTER UNDERSTANDING. CONFERENCE P…	IN A PASTURE-BASED, AUTOMATIC MILKING SYSTEM, A PROPORTION OF MILKING EVENTS OCCUR WITH MILKING INTERVALS (MI) > 16 H (EXTENDED MI). ADDITIONALLY, COWS NECESSARILY WALK LONGER DISTANCES THAN IN INDOOR-BASED SYSTEMS. THE DECISION TO MILK A COW IS BASED ON MILKING PERMISSION CRITERIA, WHICH ARE GENERALLY BASED ON TIME SINCE LAST MILKING BUT CAN OFTEN TAKE INTO ACCOUNT EXPECTED YIELD AS WELL. ANY CO…						42	UNIV SYDNEY, FAC VET SCI, DAIRY SCI GRP, NARELLAN, NSW 2567, AUSTRALIA.;	UNIVERSITY OF SYDNEY					2022-01-18	AUTOMATIC MILKING SYSTEM; MILKING INTERVAL; MILKING PERMISSION	10.1071/AN13131	ARTICLE			1836-5787	N.LYONS@SYDNEY.EDU.AU	48				AW0MA			DAIRY-COWS; ROBOTIC ROTARY; ATTACHMENT ACCURACY; PERFORMANCE; BEHAVIOR; LACTATION; CAPACITY; YIELD	1	ANIM PROD SCI	ANIM. PROD. SCI.	ENGLISH		28			150 OXFORD ST, PO BOX 1139, COLLINGWOOD, VICTORIA 3066, AUSTRALIA		7	COLLINGWOOD			J	CSIRO PUBLISHING	2015
WESTIN R;VAUGHAN A;DE PASSILLE AM;DEVRIES TJ;PAJOR EA;PELLERIN D;SIEGFORD JM;WITAIFI A;VASSEUR E;RUSHEN J	WESTIN, R.;VAUGHAN, A.;DE PASSILLE, A. M.;DEVRIES, T. J.;PAJOR, E. A.;PELLERIN, D.;SIEGFORD, J. M.;WITAIFI, A.;VASSEUR, E.;RUSHEN, J.	ANDERSON N., 2007, FREE STALL DIMENSION;BACH A, 2007, J DAIRY RES, V74, P40, DOI 10.1017/S0022029906002184;BARKER ZE, 2010, J DAIRY SCI, V93, P932, DOI 10.3168/JDS.2009-2309;BELL NJ, 2009, VET J, V180, P178, DOI 10.1016/J.TVJL.2008.05.020;BICALHO RC, 2013, LIVEST SCI, V156, P96, DOI 10.1016/J.LIVSCI.2013.06.007;BORDERAS TF, 2008, CAN J ANIM SCI, V88, P1, DOI 10.4141/CJAS07014;BRENNINKMEYER C, 201…	LAMENESS IS A MAJOR CONCERN TO ANIMAL HEALTH AND WELFARE WITHIN THE DAIRY INDUSTRY. OUR OBJECTIVES WERE TO DESCRIBE THE PREVALENCE OF LAMENESS IN HIGH-PRODUCING COWS ON FARMS WITH AUTOMATED MILKING SYSTEMS (AMS) AND TO IDENTIFY THE MAIN RISK FACTORS FOR LAMENESS AT THE ANIMAL AND FARM LEVEL. WE VISITED 36 AMS FARMS ACROSS CANADA AND MICHIGAN. FARM-LEVEL FACTORS RELATED TO STALL DESIGN, BEDDING US…						3732	UNIV BRITISH COLUMBIA, UBC DAIRY EDUC & RES CTR, AGASSIZ, BC V0M 1A0, CANADA.; SWEDISH UNIV AGR SCI, DEPT ANIM ENVIRONM & HLTH, S-53223 SKARA, SWEDEN.; UNIV GUELPH, DEPT ANIM BIOSCI, GUELPH, ON N1G 2W1, CANADA.; UNIV CALGARY, DEPT PROD ANIM HLTH, CALGARY, AB T2N 4N1, CANADA.; UNIV LAVAL, DEPT ANIM SCI, QUEBEC CITY, PQ G1V 0A6, CANADA.; MICHIGAN STATE UNIV, DEPT ANIM SCI, E LANSING, MI 48824 USA.;…	UNIVERSITY OF BRITISH COLUMBIA; SWEDISH UNIVERSITY OF AGRICULTURAL SCIENCES; UNIVERSITY OF GUELPH; UNIVERSITY OF CALGARY; LAVAL UNIVERSITY; MICHIGAN STATE UNIVERSITY; MCGILL UNIVERSITY					2022-01-18	AUTOMATED MILKING SYSTEMS; LAMENESS PREVALENCE; ANIMAL WELFARE; STALL DESIGN	10.3168/jds.2015-10414	ARTICLE			1525-3198	REBECKA.WESTIN@SLU.SE	3743		DAIRY FARMERS OF CANADA (OTTAWA, ON, CANADA); CANADIAN DAIRY COMMISSION (OTTAWA, ON, CANADA); AGRICULTURE AND AGRI-FOOD CANADA (OTTAWA, ON, CANADA) AS PART OF THE DAIRY SCIENCE CLUSTER INITIATIVEAGRICULTURE & AGRI FOOD CANADA; AGRICULTURE AND AGRI-FOOD CANADAAGRICULTURE & AGRI FOOD CANADA; BC MINISTRY OF AGRICULTURE (VICTORIA, BC, CANADA) THROUGH THE CANADA-BC AGRI-INNOVATION PROGRAM UNDER GROWIN…	WE THANK THE PARTICIPATING FARMERS FROM THE UNITED STATES AND CANADA AND THE COLLABORATORS, TECHNICIANS, STUDENTS, AND CO-OP STUDENTS FROM MICHIGAN STATE UNIVERSITY, THE UNIVERSITY OF BRITISH COLUMBIA, UNIVERSITY OF CALGARY, UNIVERSITY OF GUELPH, LAVAL UNIVERSITY, AND VALACTA INC. (SAINTE-ANNE-DE-BELLEVUE, QC, CANADA). WE THANK JENNY GIBBONS (AHDB DAIRY, WARWICKSHIRE, UK) AND GEMMA CHARLTON (HARP…	DK1YR			ENSURE HIGH REPEATABILITY; BODY CONDITION SCORE; TRAINING-PROGRAM; SOCIAL-BEHAVIOR; CLAW LESIONS; TIME BUDGETS; PREVALENCE; ASSOCIATIONS; HEALTH; CATTLE	5	J DAIRY SCI	J. DAIRY SCI.	ENGLISH		51	BRONZE, GREEN SUBMITTED	SIEGFORD, JANICE/0000-0002-1000-3147; , JANICE/0000-0002-1000-3147; DEVRIES, TREVOR/0000-0001-9364-2456; PELLERIN, DORIS/0000-0002-4310-1077	STE 800, 230 PARK AVE, NEW YORK, NY 10169 USA	MAY	12	NEW YORK	26923045		J	ELSEVIER SCIENCE INC	2016	DEVRIES, TREVOR/AAE-5538-2019; SIEGFORD, JANICE/AAH-1838-2020; , JANICE/ABA-3975-2020
BONORA F;BENNI S;BARBARESI A;TASSINARI P;TORREGGIANI D	BONORA, FILIPPO;BENNI, STEFANO;BARBARESI, ALBERTO;TASSINARI, PATRIZIA;TORREGGIANI, DANIELE	ADAMCZYK K, 2017, COMPUT ELECTRON AGR, V141, P65, DOI 10.1016/J.COMPAG.2017.07.007;BASTIAN M., 2009, INT AAAI C WEBL SOC, P361, DOI 10.13140/2.1.1341.1520;BERCKMANS D, 2014, REV SCI TECH OIE, V33, P189, DOI 10.20506/RST.33.1.2273;CASTRO A., 2015, SPANISH J AGR RES, V13;GAWORSKI M., 2016, AGRONOMY RESEARCH, V14, P33;GEPHI CONSORTIUM, 2011, GEPH TUT LAY;JARQUE CM, 1980, ECON LETT, V6, P255, DOI 10.…	THE ANALYSIS OF DATA RECORDED BY AUTOMATIC MILKING SYSTEM (AMS) IN DAIRY LIVESTOCK BARNS HAS A GREAT POTENTIAL FOR HERD MANAGEMENT AND FARM BUILDING DESIGN. A BIG AMOUNT OF DATA ABOUT MILK PRODUCTION AND COW WELFARE IS AVAILABLE FROM MILKING ROBOT AND MANY RESEARCHES ARE FOCUSSING ON THEM IN ORDER TO FIND RELATIONSHIPS AND CORRELATIONS AMONG THE VARIOUS PARAMETERS. THE GOAL OF THE STUDY IS TO DEV…						1	UNIV BOLOGNA, DEPT AGR SCI, VLE FANIN 48, I-40127 BOLOGNA, ITALY.;	UNIVERSITY OF BOLOGNA					2022-01-18	PRECISION LIVESTOCK FARMING; PRODUCTIVITY; DAIRY COW; CLUSTER	10.1016/j.biosystemseng.2017.12.007	ARTICLE			1537-5129	STEFANO.BENNI@UNIBO.IT	7				FX6XA			SOMATIC-CELL COUNT; COWS; TECHNOLOGY; MANAGEMENT		BIOSYST ENG	BIOSYST. ENG.	ENGLISH		17	GREEN ACCEPTED	BENNI, STEFANO/0000-0002-1425-172X; BARBARESI, ALBERTO/0000-0003-1341-984X	525 B ST, STE 1900, SAN DIEGO, CA 92101-4495 USA	MAR	7	SAN DIEGO			J	ACADEMIC PRESS INC ELSEVIER SCIENCE	2018	BARBARESI, ALBERTO/AAB-9706-2020; BENNI, STEFANO/G-5974-2012
SCOTT VE;KERRISK KL;GARCIA SC	SCOTT, V. E.;KERRISK, K. L.;GARCIA, S. C.	BACH A, 2007, J DAIRY SCI, V90, P5049, DOI 10.3168/JDS.2007-0347;BARGO F, 2002, J DAIRY SCI, V85, P2948, DOI 10.3168/JDS.S0022-0302(02)74381-6;FARINA SR, 2011, ANIM PROD SCI, V51, P460, DOI 10.1071/AN10242;GARCIA SC, 2008, GRASS FORAGE SCI, V63, P284, DOI 10.1111/J.1365-2494.2008.00636.X;HALACHMI I, 2005, ANIM SCI, V80, P339, DOI 10.1079/ASC40480339;HALACHMI I, 2004, J DAIRY SCI, V87, P2230, DOI …	FEED IS A STRONG INCENTIVE FOR ENCOURAGING COWS IN AUTOMATIC MILKING SYSTEMS (AMS) TO VOLUNTARILY MOVE AROUND THE FARM AND ACHIEVE MILKINGS DISTRIBUTED ACROSS THE 24 H DAY. IT HAS BEEN REPORTED THAT COWS SHOW PREFERENCES FOR SOME FORAGES OVER OTHERS, AND IT IS POSSIBLE THAT OFFERING PREFERRED FORAGES MAY INCREASE COW TRAFFIC. A PRELIMINARY INVESTIGATION WAS CONDUCTED TO DETERMINE THE EFFECT OF OF…						500	UNIV SYDNEY, DAIRY SCI GRP, FAC VET SCI, CAMDEN, NSW 2570, AUSTRALIA.;	UNIVERSITY OF SYDNEY					2022-01-18	AUTOMATIC MILKING SYSTEM; COW TRAFFIC; FORAGE CROP; INCENTIVE; PASTURE	10.1017/S1751731115002244	ARTICLE			1751-732X	TORI.SCOTT@SYDNEY.EDU.AU	507		NSW DEPARTMENT OF PRIMARY INDUSTRIES; DELAVAL; UNIVERSITY OF SYDNEYUNIVERSITY OF SYDNEY; DAIRY RESEARCH FOUNDATION	THIS WORK WAS FUNDED BY THE INVESTORS OF THE FUTUREDAIRY PROJECT, DAIRY AUSTRALIA, NSW DEPARTMENT OF PRIMARY INDUSTRIES, DELAVAL AND THE UNIVERSITY OF SYDNEY. THE AUTHORS THANK THE DAIRY RESEARCH FOUNDATION FOR ITS SUPPORT OF THE DAIRY SCIENCE GROUP AT THE UNIVERSITY OF SYDNEY. THE AUTHORS ACKNOWLEDGE AND THANK DR AJANTHA HORADAGODA AND DR RAVNEET JHAJJ (DAIRY SCIENCE GROUP, THE UNIVERSITY OF SYD…	DN5PM			DAIRY-COWS; FEEDING-BEHAVIOR; TIME BUDGET; FREQUENCY; CONCENTRATE; PERFORMANCE; YIELD; SUPPLEMENTATION; MANAGEMENT; PREFERENCE	3	ANIMAL	ANIMAL	ENGLISH		34	HYBRID, GREEN SUBMITTED		EDINBURGH BLDG, SHAFTESBURY RD, CB2 8RU CAMBRIDGE, ENGLAND	MAR	8	CAMBRIDGE	26567465		J	CAMBRIDGE UNIV PRESS	2016
GARCIA E;KLAAS I;AMIGO JM;BRO R;ENEVOLDSEN C	GARCIA, E.;KLAAS, I.;AMIGO, J. M.;BRO, R.;ENEVOLDSEN, C.	BACH A, 2007, J DAIRY RES, V74, P40, DOI 10.1017/S0022029906002184;BALLABIO D, 2013, ANAL METHODS-UK, V5, P3790, DOI 10.1039/C3AY40582F;BISAGLIA C., 2012, INT C AGR ENG CIGR A, P1;BLACKIE N, 2011, APPL ANIM BEHAV SCI, V134, P85, DOI 10.1016/J.APPLANIM.2011.08.004;BLOWEY RW, 1998, IRISH VET J, V51, P203;BORDERAS TF, 2008, CAN J ANIM SCI, V88, P1, DOI 10.4141/CJAS07014;BRO R, 2002, TRENDS FOOD SCI …	LAMENESS CAUSES DECREASED ANIMAL WELFARE AND LEADS TO HIGHER PRODUCTION COSTS. THIS STUDY EXPLORED DATA FROM AN AUTOMATIC MILKING SYSTEM (AMS) TO MODEL ON-FARM GAIT SCORING FROM A COMMERCIAL FARM. A TOTAL OF 88 COWS WERE GAIT SCORED ONCE PER WEEK, FOR 2 5-WK PERIODS. EIGHTY VARIABLES RETRIEVED FROM AMS WERE SUMMARIZED WEEK-WISE AND USED TO PREDICT 2 DEFINED CLASSES: NONLARNE AND CLINICALLY LAME C…						7476	DEPT LARGE ANIM SCI, CTR HERD ORIENTED EDUC RES & DEV HERD, DK-1870 FREDERIKSBERG, DENMARK.; UNIV COPENHAGEN, DEPT FOOD SCI SPECT & CHEMOMETR, DK-1958 FREDERIKSBERG C, DENMARK.;	UNIVERSITY OF COPENHAGEN					2022-01-18	LAMENESS DETECTION IN AUTOMATIC MILKING SYSTEM; ANIMAL WELFARE; PATTERN RECOGNITION; PARTIAL LEAST SQUARES DISCRIMINANT ANALYSIS	10.3168/jds.2014-7982	ARTICLE			1525-3198	EFG@SUND.KU.DK	7486		UNIVERSITY OF COPENHAGEN (FREDERIKSBERG C, DENMARK), CHEMOMETRICS ANALYSIS CENTER (CHANCE); UNIVERSITY OF COPENHAGEN (FREDERIKSBERG C, DENMARK), CENTRE FOR HERD-ORIENTED EDUCATION, RESEARCH AND DEVELOPMENT (HERD); KARLA AND SVEND O. KOCHS FOUNDATION (FREDERIKSBERG, DENMARK)	WE THANK THE UNIVERSITY OF COPENHAGEN (FREDERIKSBERG C, DENMARK), NAMELY THE CHEMOMETRICS ANALYSIS CENTER (CHANCE) AND CENTRE FOR HERD-ORIENTED EDUCATION, RESEARCH AND DEVELOPMENT (HERD), AND THE KARLA AND SVEND O. KOCHS FOUNDATION (FREDERIKSBERG, DENMARK) FOR FUNDING THIS STUDY. WE THANK THE FARMER, THE VETERINARY PRACTITIONER, AND THE STAFF FOR THEIR CLOSE COLLABORATION, AND ALSO THE REVIEWERS …	AT9OK			DANISH DAIRY HERDS; SCORING SYSTEM; LYING BEHAVIOR; COWS; MASTITIS; CATTLE; WELFARE; HEALTH; MANAGEMENT; FARMS	12	J DAIRY SCI	J. DAIRY SCI.	ENGLISH		52	HYBRID, GREEN SUBMITTED	ENEVOLDSEN, CARSTEN/0000-0002-8768-8869; BRO, RASMUS/0000-0002-7641-4854; BRO, RASMUS/0000-0002-7641-4854; AMIGO, JOSE/0000-0003-1319-1312; AMIGO, JOSE MANUEL/0000-0003-1319-1312	360 PARK AVE SOUTH, NEW YORK, NY 10010-1710 USA	DEC	11	NEW YORK	25282423		J	ELSEVIER SCIENCE INC	2014	ENEVOLDSEN, CARSTEN/C-3765-2009; BRO, RASMUS/AAQ-1786-2020; BRO, RASMUS/D-2378-2015; AMIGO, JOSE/A-9256-2009; AMIGO, JOSE MANUEL/AAG-8683-2019
LOMANDER H;SVENSSON C;HALLEN-SANDGREN C;GUSTAFSSON H;FROSSLING J	LOMANDER, H.;SVENSSON, C.;HALLEN-SANDGREN, C.;GUSTAFSSON, H.;FROSSLING, J.	BACH A, 2009, J DAIRY SCI, V92, P1272, DOI 10.3168/JDS.2008-1443;BARKEMA HW, 1994, PREV VET MED, V20, P249, DOI 10.1016/0167-5877(94)90058-2;BERGSTEN C, 1996, ACTA VET SCAND, V37, P395;COLLICK DW, 1989, VET REC, V125, P103, DOI 10.1136/VR.125.5.103;ERIKSSON J.-A., 2006, INTERBULL B, V35, P49;FRIGGENS NC, 2003, LIVEST PROD SCI, V83, P219, DOI 10.1016/S0301-6226(03)00111-8;HOCKETT ME, 2005, J DAIRY…	THE AIM OF THIS RETROSPECTIVE SINGLE-COHORT STUDY WAS TO INVESTIGATE IF A RAPID CHANGE IN FEEDING, MANAGEMENT, OR HOUSING OR AN INCREASING INCIDENCE OF CLAW DISEASES OR UDDER HEALTH PROBLEMS IS ASSOCIATED WITH DECREASED REPRODUCTIVE PERFORMANCE. DATA ON INDIVIDUAL COWS AND HERDS WERE RETRIEVED FROM THE SWEDISH OFFICIAL MILK RECORDING SYSTEM AND QUESTIONNAIRE DATA ON FEEDING SYSTEM WAS OBTAINED FR…						6315	SWEDISH UNIV AGR SCI, DEPT ANIM ENVIRONM & HLTH, SE-53223 SKARA, SWEDEN.; VAXA SVERIGE REG DAIRY ASSOC, SE-39128 KALMAR, SWEDEN.; DELAVAL INT AB, SE-14721 TUMBA, SWEDEN.; SWEDISH UNIV AGR SCI, SWEDISH DAIRY ASSOC, SE-75007 UPPSALA, SWEDEN.; SWEDISH UNIV AGR SCI, DEPT CLIN SCI, SE-75007 UPPSALA, SWEDEN.; NATL VET INST, DEPT DIS CONTROL & EPIDEMIOL, SE-75189 UPPSALA, SWEDEN.;	SWEDISH UNIVERSITY OF AGRICULTURAL SCIENCES; SWEDISH UNIVERSITY OF AGRICULTURAL SCIENCES; SWEDISH UNIVERSITY OF AGRICULTURAL SCIENCES; NATIONAL VETERINARY INSTITUTE SVA					2022-01-18	TOTAL MIXED RATION; AUTOMATIC MILKING SYSTEM; LOOSE-HOUSING SYSTEM; RISK FACTOR	10.3168/jds.2012-6475	ARTICLE			1525-3198	HANNA.LOMANDER@SLU.SE	6323		SWEDISH FARMERS' FOUNDATION FOR AGRICULTURAL RESEARCH (STOCKHOLM, SWEDEN); SKARABORGS LAN NOTKREATURSFORSAKRINGSBOLAG (SKARA, SWEDEN)	H. LOMANDER WAS FINANCIALLY SUPPORTED BY THE SWEDISH FARMERS' FOUNDATION FOR AGRICULTURAL RESEARCH (STOCKHOLM, SWEDEN). THE STUDY WAS ALSO PARTLY SUPPORTED BY SKARABORGS LAN NOTKREATURSFORSAKRINGSBOLAG (SKARA, SWEDEN). THE AUTHORS THANK ANE NODTVEDT (NORWEGIAN SCHOOL OF VETERINARY SCIENCE, OSLO, NORWAY) FOR VALUABLE INPUT ON THE MANUSCRIPT.	221KL			AUTOMATIC MILKING SYSTEMS; REPRODUCTIVE-PERFORMANCE; UDDER HEALTH; LAMENESS; BEHAVIOR; MASTITIS; YIELD	10	J DAIRY SCI	J. DAIRY SCI.	ENGLISH		32	BRONZE		STE 800, 230 PARK AVE, NEW YORK, NY 10169 USA	OCT	9	NEW YORK	23958022		J	ELSEVIER SCIENCE INC	2013
CALCANTE A;TANGORRA FM;OBERTI R	CALCANTE, ALDO;TANGORRA, FRANCESCO M.;OBERTI, ROBERTO	ARTMANN R, 2000, P INT S ROB MILK LEL, P221;BIJL R, 2007, J DAIRY SCI, V90, P239, DOI 10.3168/JDS.S0022-0302(07)72625-5;BOUAMRA-MECHEMACHE Z., 2008, 12 C EUR ASS AGR EC, P1;CASTRO A, 2012, J DAIRY SCI, V95, P929, DOI 10.3168/JDS.2010-3912;DE KONING K., 2011, P DAIR RES FDN S, P14;JACOBS JA, 2012, J DAIRY SCI, V95, P2227, DOI 10.3168/JDS.2011-4943;LIPS M, 2005, J AGR ECON, V56, P1, DOI 10.1111/J.1…	AUTOMATIC MILKING SYSTEMS (AMS) HAVE BEEN. A REVOLUTIONARY INNOVATION IN DAIRY COW FARMING. CURRENTLY, MORE THAN 10,000 DAIRY COW FARMS WORLDWIDE USE AMS TO MILK THEIR COWS. ELECTRIC CONSUMPTION IS ONE OF THE MOST RELEVANT AND UNCONTROLLABLE OPERATIONAL COST OF AMS, RANGING BETWEEN 35 AND 40% OF THEIR TOTAL ANNUAL OPERATIONAL COSTS. THE AIM OF THE PRESENT STUDY WAS TO MEASURE AND ANALYZE THE ELEC…						4043	UNIV MILAN, DEPT AGR & ENVIRONM SCI, VIA CELORIA 2, I-20133 MILAN, ITALY.; UNIV MILAN, DEPT HLTH ANIM SCI & FOOD SAFETY, VIA CELORIA 10, I-20133 MILAN, ITALY.;	UNIVERSITY OF MILAN; UNIVERSITY OF MILAN					2022-01-18	AUTOMATIC MILKING SYSTEM; ELECTRIC ENERGY CONSUMPTION; DAIRY FARM MANAGEMENT	10.3168/jds.2015-10490	ARTICLE			1525-3198	FRANCESCO.TANGORRA@UNIMI.IT	4047		UNIVERSITA DEGLI STUDI DI MILANO (MILAN, ITALY)	FUNDING FOR THIS STUDY WAS PROVIDED BY UNIVERSITA DEGLI STUDI DI MILANO (MILAN, ITALY). WE GRATEFULLY ACKNOWLEDGE THE PARTICIPATION OF DAIRY FARMERS.	DK1YR			MANAGEMENT; FREQUENCY; HEALTH	5	J DAIRY SCI	J. DAIRY SCI.	ENGLISH		15	BRONZE	CALCANTE, ALDO/0000-0001-5615-0815; OBERTI, ROBERTO/0000-0002-0345-9795	360 PARK AVE SOUTH, NEW YORK, NY 10010-1710 USA	MAY	5	NEW YORK	26971145		J	ELSEVIER SCIENCE INC	2016	CALCANTE, ALDO/T-5599-2017; OBERTI, ROBERTO/Q-8489-2017
PSZCZOLA M;SZALANSKI M;RZEWUSKA K;STRABEL T	PSZCZOLA, M.;SZALANSKI, M.;RZEWUSKA, K.;STRABEL, T.	BELL MJ, 2014, J DAIRY SCI, V97, P6536, DOI 10.3168/JDS.2013-7889;BERRY DP, 2003, J DAIRY SCI, V86, P2193, DOI 10.3168/JDS.S0022-0302(03)73809-0;DE HAAS Y, 2011, J DAIRY SCI, V94, P6122, DOI 10.3168/JDS.2011-4439;GARNSWORTHY PC, 2012, J DAIRY SCI, V95, P3166, DOI 10.3168/JDS.2011-4605;GILMOUR A., 2014, ASREML USER GUIDE RE;LASSEN J, 2012, J DAIRY SCI, V95, P890, DOI 10.3168/JDS.2011-4544;LOVENDAH…	WE SHOWED A SYSTEMATIC APPROACH TO TACKLE PROBLEMS PRESENT IN BODY WEIGHT (BW) DATA COLLECTED IN AUTOMATED MILKING SYSTEMS (AMS) AT EACH MILKING AND FURTHER DATA EDITS, LEADING TO AN IMPROVED REPEATABILITY. THE AMS UNITS PROVIDE DATA ON NUMEROUS CHARACTERISTICS OF COWS, INCLUDING BODY WEIGHT (BW), WHICH ARE POTENTIALLY USEFUL BOTH FOR GENETIC STUDIES AND MANY OTHER PURPOSES (E.G. MANAGEMENT). ONL…						149	POZNAN UNIV LIFE SCI, DEPT GENET & ANIM BREEDING, WOLYNSKA 33, PL-60637 POZNAN, POLAND.;	POZNAN UNIVERSITY OF LIFE SCIENCES					2022-01-18	BODY WEIGHT; REPEATABILITY; AUTOMATED MILKING SYSTEMS	10.1016/j.livsci.2018.04.016	ARTICLE			1878-0490	STRABEL@UP.POZNAN.PL	152		NCN OPUS [2013/09/B/NZ9/03179]; POLISH MINISTRY OF SCIENCE AND HIGHER EDUCATIONMINISTRY OF SCIENCE AND HIGHER EDUCATION, POLAND [666/2014]	THIS RESEARCH WAS FINANCED WITHIN NCN OPUS 2013/09/B/NZ9/03179. MP ACKNOWLEDGES THE FINANCIAL SUPPORT OF THE POLISH MINISTRY OF SCIENCE AND HIGHER EDUCATION GRANT NO. 666/2014.	GT2WC			INDIVIDUAL DAIRY-COWS; METHANE MEASUREMENTS; CONDITION SCORE; EMISSIONS; YIELD; HERITABILITY; ACCURACY		LIVEST SCI	LIVEST. SCI.	ENGLISH		12		PSZCZOLA, MARCIN/0000-0003-2833-5083; PSZCZOLA, MARCIN/0000-0003-2833-5083; STRABEL, TOMASZ/0000-0002-2675-0702; RZEWUSKA, KATARZYNA/0000-0002-4367-3905	PO BOX 211, 1000 AE AMSTERDAM, NETHERLANDS	AUG	4	AMSTERDAM			J	ELSEVIER SCIENCE BV	2018	PSZCZOLA, MARCIN/J-9056-2012; PSZCZOLA, MARCIN/J-8258-2019
VIJAYAKUMAR M;PARK JH;KI KS;LIM DH;KIM SB;PARK SM;JEONG HY;PARK BY;KIM TI	VIJAYAKUMAR, MAYAKRISHNAN;PARK, JI HOO;KI, KWANG SEOK;LIM, DONG HYUN;KIM, SANG BUM;PARK, SEONG MIN;JEONG, HA YEON;PARK, BEOM YOUNG;KIM, TAE IL	ALSHAIKH MA, 1994, J DAIRY RES, V61, P451, DOI 10.1017/S0022029900028375;ARBEL R, 2001, J DAIRY SCI, V84, P600, DOI 10.3168/JDS.S0022-0302(01)74513-4;ARCHER P, 1983, MILKING 3 TIMES DAY;ARCHER P, 1983, 34 FMI, P34;CILEK S, 2009, J ANIM VET ADV, V8, P6;DE KONING K., 2010, P 1 N AM C PREC DAIL, PV59;ERDMAN RA, 1995, J DAIRY SCI, V78, P1199, DOI 10.3168/JDS.S0022-0302(95)76738-8;GADER AZA, 2007, ARC…	OBJECTIVE: THE AIM OF THE CURRENT STUDY WAS TO DESCRIBE THE RELATIONSHIP BETWEEN MILK YIELD AND LACTATION NUMBER, STAGE, LENGTH AND MILKING FREQUENCY IN KOREAN HOLSTEIN DAIRY COWS USING AN AUTOMATIC MILKING SYSTEM (AMS). METHODS: THE ORIGINAL DATA SET CONSISTED OF OBSERVATIONS FROM APRIL TO OCTOBER 2016 OF 780 HOLSTEIN COWS, WITH A TOTAL OF 10,751 MILKINGS. EACH TIME A COW WAS MILKED BY AN AMS DU…						1093	RURAL DEV ADM, NATL INST ANIM SCI, DAIRY SCI DIV, CHEONAN 330801, SOUTH KOREA.;	NATIONAL INSTITUTE OF ANIMAL SCIENCE; RURAL DEVELOPMENT ADMINISTRATION (RDA)					2022-01-18	MILK YIELD; LACTATION NUMBER; LACTATION LENGTH; MILKING FREQUENCY; AUTOMATIC MILKING SYSTEM (AMS); KOREAN HOLSTEIN DAIRY COWS	10.5713/ajas.16.0882	ARTICLE			1976-5517	KIMTI@KOREA.KR	1098		COOPERATIVE RESEARCH PROGRAM FOR AGRICULTURAL SCIENCE AND TECHNOLOGY DEVELOPMENT (PROJECT TITLE: STUDIES ON THE GROWTH CURVE OF DAIRY COWS DURING LACTATION, RURAL DEVELOPMENT ADMINISTRATION, REPUBLIC OF KOREA) [PJ012015012016]; NATIONAL INSTITUTE OF ANIMAL SCIENCE, RURAL DEVELOPMENT ADMINISTRATION, REPUBLIC OF KOREARURAL DEVELOPMENT ADMINISTRATION (RDA)	THE AUTHORS ARE GRATEFUL TO THE COOPERATIVE RESEARCH PROGRAM FOR AGRICULTURAL SCIENCE AND TECHNOLOGY DEVELOPMENT (PROJECT TITLE: STUDIES ON THE GROWTH CURVE OF DAIRY COWS DURING LACTATION; PROJECT NO: PJ012015012016, RURAL DEVELOPMENT ADMINISTRATION, REPUBLIC OF KOREA). THIS STUDY WAS SUPPORTED BY POSTDOCTORAL FELLOWSHIP PROGRAM OF NATIONAL INSTITUTE OF ANIMAL SCIENCE, RURAL DEVELOPMENT ADMINISTR…	FG5XE			3 TIMES; PERFORMANCE; SECRETION; INTERVAL; IMPACT; GOATS	8	ASIAN AUSTRAL J ANIM	ASIAN AUSTRALAS. J. ANIM. SCI.	ENGLISH		30	GREEN SUBMITTED, GREEN PUBLISHED, GOLD	MAYAKRISHNAN, VIJAYAKUMAR/0000-0002-6437-1463	ROOM 708 SAMMO SPOREX, 1638-32, SEOWON-DONG, GWANAK-GU, SEOUL 151-730, SOUTH KOREA	AUG	6	SEOUL	28423887		J	ASIAN-AUSTRALASIAN ASSOC ANIMAL PRODUCTION SOC	2017	MAYAKRISHNAN, VIJAYAKUMAR/N-3255-2019
FLORIDI M;BARTOLINI F;PEERLINGS J;POLMAN N;VIAGGI D	FLORIDI, MATTEO;BARTOLINI, FABIO;PEERLINGS, JACK;POLMAN, NICO;VIAGGI, DAVIDE	BARTOLINI F., 2011, 122 EAAE SEM FEBR 17;BARTOLINI F, 2013, LAND USE POLICY, V31, P126, DOI 10.1016/J.LANDUSEPOL.2011.10.007;BARTOLINI F, 2012, ENERG POLICY, V51, P454, DOI 10.1016/J.ENPOL.2012.08.043;BIJL R, 2007, J DAIRY SCI, V90, P239, DOI 10.3168/JDS.S0022-0302(07)72625-5;CARRUTH A, 2000, J ECON SURV, V14, P119, DOI 10.1111/1467-6419.00107;CASTRO A, 2012, J DAIRY SCI, V95, P929, DOI 10.3168/J…	INNOVATION AND NEW TECHNOLOGY ADOPTION REPRESENT TWO CENTRAL ELEMENTS FOR THE BUSINESS AND INDUSTRY DEVELOPMENT PROCESS IN AGRICULTURE. ONE OF THE MOST RELEVANT INNOVATIONS IN DAIRY FARMS IS THE ROBOTISATION OF THE MILKING PROCESS THROUGH THE ADOPTION OF AUTOMATIC MILKING SYSTEMS (AMS). THE PURPOSE OF THIS PAPER IS TO ASSESS THE IMPACT OF SELECTED COMMON AGRICULTURAL POLICY MEASURES ON THE ADOPTI…						73	UNIV BOLOGNA, DEPT AGR SCI, BOLOGNA, ITALY.; UNIV PISA, DEPT AGR FOOD & AGRI ENVIRONM, PISA, ITALY.; WAGENINGEN UNIV, AGR ECON & RURAL POLICY GRP, WAGENINGEN, NETHERLANDS.; LEI WAGENINGEN UNIV, REG ECON & LAND USE GRP, WAGENINGEN, NETHERLANDS.;	UNIVERSITY OF BOLOGNA; UNIVERSITY OF PISA; WAGENINGEN UNIVERSITY & RESEARCH; WAGENINGEN UNIVERSITY & RESEARCH					2022-01-18	REAL OPTIONS; DAIRY LIVESTOCK; AUTOMATIC MILKING SYSTEMS; INVESTMENT; UNCERTAINTY; COMMON AGRICULTURAL POLICY		ARTICLE			2280-6172	FBARTOLINI@AGR.UNIPI.IT	90		FP7 PROJECT CAP-IRE (ASSESSING THE MULTIPLE IMPACTS OF THE COMMON AGRICULTURAL POLICIES ON RURAL ECONOMIES)	FINANCIAL SUPPORT FROM THE FP7 PROJECT CAP-IRE (ASSESSING THE MULTIPLE IMPACTS OF THE COMMON AGRICULTURAL POLICIES ON RURAL ECONOMIES) IS ACKNOWLEDGED AND GREATLY APPRECIATED. THE AUTHORS ARE SOLELY RESPONSIBLE FOR THE CONTENT OF THE PAPER. THIS WORK DOES NOT NECESSARILY REFLECT THE VIEW OF THE EUROPEAN UNION AND IN NO WAY DISCLOSES THE COM- MISSION'S FUTURE POLICY IN THIS AREA. THE AUTHORS WISH …	V24YH			COMMON AGRICULTURAL POLICY; FARM SIZE; ECONOMICS; RISK; EFFICIENCY; CORN	1	BIO-BASED APPL ECON	BIO-BASED APPL. ECON.	ENGLISH		35		VIAGGI, DAVIDE/0000-0001-9503-2977; BARTOLINI, FABIO/0000-0002-8946-3110	JOURNALS DIVISION, BORGO ALBIZI, 28, FIRENZE, 50122, ITALY		18	FIRENZE			J	FIRENZE UNIV PRESS	2013	VIAGGI, DAVIDE/A-3223-2009; BARTOLINI, FABIO/C-5232-2011
LYONS NA;KERRISK KL	LYONS, N. A.;KERRISK, K. L.	ANDRE G, 2010, J DAIRY SCI, V93, P942, DOI 10.3168/JDS.2009-2373;CASTRO A, 2012, J DAIRY SCI, V95, P929, DOI 10.3168/JDS.2010-3912;DAIRY AUSTRALIA, 2013, 2013 DAIR PEOPL FACT;DAVIS K. L., 2005, PROCEEDINGS OF THE NEW ZEALAND SOCIETY OF ANIMAL PRODUCTION, V65, P271;DE KONING K, 2011, DAIR RES FDN S 2011, P14;GARCIA SC, 2007, AUST J EXP AGR, V47, P1025, DOI 10.1071/EA06064;GREENALL R. K., 2004, AUT…	DAIRY FARMERS CONSIDERING INSTALLING AUTOMATIC MILKING SYSTEMS (AMS) WOULD BENEFIT FROM ADEQUATE CONTEXTUAL INFORMATION ON COMMERCIAL AMS FARM PERFORMANCE. THE AIM OF THE PRESENT STUDY WAS TO CAPTURE KEY PERFORMANCE INDICATORS RELATED TO AMS UTILISATION ON COMMERCIAL AUSTRALIAN AMS FARMS ON A MONTHLY BASIS, WITH THE AIM OF UNDERSTANDING THE CURRENT AND POTENTIAL SYSTEM PERFORMANCE. EIGHT AUSTRALI…						1550	ELIZABETH MACARTHUR AGR INST, NSW DEPT PRIMARY IND, INTENS LIVESTOCK IND, MENANGLE, NSW 2568, AUSTRALIA.; UNIV SYDNEY, SCH LIFE & ENVIRONM SCI, DAIRY SCI GRP, CAMDEN, NSW 2570, AUSTRALIA.;	NSW DEPARTMENT OF PRIMARY INDUSTRIES; UNIVERSITY OF SYDNEY					2022-01-18	AUTOMATIC MILKING SYSTEM; MILKING DISTRIBUTION; ROBOT UTILISATION	10.1071/AN16513	ARTICLE			1836-5787	NICOLAS.LYONS@DPI.NSW.GOV.AU	1556				EW7AR			DAIRY-COWS; FREQUENCY; INTERVALS; ROBOT	7	ANIM PROD SCI	ANIM. PROD. SCI.	ENGLISH		21			UNIPARK, BLDG 1, LEVEL 1, 195 WELLINGTON RD, LOCKED BAG 10, CLAYTON, VIC 3168, AUSTRALIA	JUN	7	CLAYTON			J	CSIRO PUBLISHING	2017
POPPE M;MULDER HA;DUCRO BJ;DE JONG G	POPPE, M.;MULDER, H. A.;DUCRO, B. J.;DE JONG, G.	BYSKOV K., 2012, INTERBULL BULLETIN, P28;CALO LL, 1973, J ANIM SCI, V37, P676, DOI 10.2527/JAS1973.373676X;CARLSTROM C, 2016, ACTA AGR SCAND A-AN, V66, P75, DOI 10.1080/09064702.2016.1260153;CARLSTROM C, 2016, ACTA AGR SCAND A-AN, V66, P84, DOI 10.1080/09064702.2016.1260154;CRV, 2016, E 8 BREED VAL EST CO;CRV, 2016, E 27 BREED VAL UDD H;CRV, 2012, E 19 BREED VAL LONG;CRV, 2018, E 20 NVI;CRV, 2018…	CARTESIAN TEAT COORDINATES MEASURED BY AUTOMATIC MILKING SYSTEMS (AMS) PROVIDE NEW OPPORTUNITIES TO RECORD UDDER CONFORMATION TRAITS AND TO STUDY CHANGES IN UDDER CONFORMATION GENETICALLY AND PHENOTYPICALLY WITHIN AND BETWEEN PARITIES. THE OBJECTIVE OF THIS STUDY WAS TO ESTIMATE HERITABILITIES AND REPEATABILITIES OF A MS-BASED UDDER CONFORMATION TRAITS WITHIN PARITIES, TO ESTIMATE GENETIC CORRELA…						1386	WAGENINGEN UNIV & RES, ANIM BREEDING & GENOM, POB 338, NL-6700 AH WAGENINGEN, NETHERLANDS.; CRV BV, WASSENAARWEG 20, NL-6843 NW ARNHEM, NETHERLANDS.;	WAGENINGEN UNIVERSITY & RESEARCH					2022-01-18	AUTOMATIC MILKING SYSTEM; UDDER; CONFORMATION; DAIRY COW	10.3168/jds.2018-14838	ARTICLE			1525-3198	MARIEKE.POPPE@WUR.NL	1396				HI4PD			PARAMETERS; LONGEVITY; MASTITIS; INDEX; YIELD; SCORE	2	J DAIRY SCI	J. DAIRY SCI.	ENGLISH		28	BRONZE	MULDER, HAN A/0000-0003-2124-4787;	360 PARK AVE SOUTH, NEW YORK, NY 10010-1710 USA	FEB	11	NEW YORK	30617003		J	ELSEVIER SCIENCE INC	2019	MULDER, HAN A/E-4303-2012; DUCRO, BART/E-7012-2012
BAVA L;TAMBURINI A;PENATI C;RIVA E;MATTACHINI G;PROVOLO G;SANDRUCCI A	BAVA, LUCIANA;TAMBURINI, ALBERTO;PENATI, CHIARA;RIVA, ELISABETTA;MATTACHINI, GABRIELE;PROVOLO, GIORGIO;SANDRUCCI, ANNA	ABENI F, 2009, ITAL J ANIM SCI, V8, P45, DOI 10.4081/IJAS.2009.S1.45;ARMSTRONG DV, 1994, J DAIRY SCI, V77, P2044, DOI 10.3168/JDS.S0022-0302(94)77149-6;BACH A, 2009, J DAIRY SCI, V92, P1272, DOI 10.3168/JDS.2008-1443;COOK NB, 2007, J DAIRY SCI, V90, P1674, DOI 10.3168/JDS.2006-634;DEVRIES TJ, 2005, J DAIRY SCI, V88, P3553, DOI 10.3168/JDS.S0022-0302(05)73040-X;GOTTARDO F, 2005, ITAL J ANIM SCI, V…	THE AIM OF THE STUDY WAS TO INVESTIGATE THE EFFECT OF FEEDING FREQUENCY ON MILK PRODUCTION, DRY MATTER INTAKE (DMI) AND COW BEHAVIOUR ON TWO DAIRY FARMS WITH CONVENTIONAL AND AUTOMATIC MILKING SYSTEMS (AMS) IN DIFFERENT ENVIRONMENTAL CONDITIONS. COWS ON TWO FARMS WERE MONITORED. ON THE FIRST FARM, 96 PRIMIPAROUS COWS WERE MILKED IN A HERRINGBONE PARLOR WHILE ON THE SECOND A GROUP OF NEARLY 50 COW…	E42						UNIV MILAN, DIPARTIMENTO SCI AGR & AMBIENTALI, DISAA, I-20133 MILAN, ITALY.;	UNIVERSITY OF MILAN					2022-01-18	DAIRY COW; FEEDING FREQUENCY; ENVIRONMENTAL CONDITIONS; BEHAVIOUR; AUTOMATIC MILKING SYSTEMS	10.4081/ijas.2012.e42	ARTICLE				ALBERTO.TAMBURINI@UNIMI.IT			MINISTRY OF UNIVERSITY AND RESEARCH (ITALY) WITHIN THE PRIN PROJECT ON INNOVATIVE TECHNICAL SOLUTIONS FOR IMPROVING THE PRODUCTION EFFICIENCY AND THE ANIMAL WELFARE IN DAIRY COW HOUSING	THIS RESEARCH WAS FINANCIALLY SUPPORTED BY THE MINISTRY OF UNIVERSITY AND RESEARCH (ITALY) WITHIN THE PRIN 2007 PROJECT ON INNOVATIVE TECHNICAL SOLUTIONS FOR IMPROVING THE PRODUCTION EFFICIENCY AND THE ANIMAL WELFARE IN DAIRY COW HOUSING.	977VW			HEAT-STRESS; CATTLE; FERMENTATION; HOT	3	ITAL J ANIM SCI	ITAL. J. ANIM. SCI.	ENGLISH		25	GREEN SUBMITTED, GOLD	TAMBURINI, ALBERTO/0000-0002-3371-6254; SANDRUCCI, ANNA A/0000-0002-1014-0088; BAVA, LUCIANA/0000-0001-6521-3195; RIVA, ELISABETTA/0000-0003-0718-9291; PROVOLO, GIORGIO/0000-0002-7444-7118	MEDITGROUP, VIA G BELLI, 4, PAVIA, 27100, ITALY		6	PAVIA			J	PAGEPRESS PUBL	2012	ELISABETTA, RIVA/AAK-7177-2020; TAMBURINI, ALBERTO/S-8800-2017; SANDRUCCI, ANNA A/E-5712-2017; BAVA, LUCIANA/R-8677-2017
ASTUTI A;OBITSU T;TANIGUCHI K;SUGINO T	ASTUTI, A.;OBITSU, T.;TANIGUCHI, K.;SUGINO, T.	AMOS HE, 1985, J DAIRY SCI, V68, P732, DOI 10.3168/JDS.S0022-0302(85)80880-8;ASTUTI A, 2015, ANIM SCI J, V86, P499, DOI 10.1111/ASJ.12332;BARNES MA, 1990, J DAIRY SCI, V73, P1603, DOI 10.3168/JDS.S0022-0302(90)78831-5;BLACKBURN PS, 1966, J DAIRY RES, V33, P193, DOI 10.1017/S0022029900011857;DEPETERS EJ, 1985, J DAIRY SCI, V68, P123, DOI 10.3168/JDS.S0022-0302(85)80805-5;DUFOUR S, 2011, J DAIRY SC…	THE OBJECTIVE OF THIS STUDY WAS TO DETERMINE THE EFFECT OF MILKING FREQUENCY USING AN AUTOMATIC MILKING SYSTEM (AMS) ON BODY CONDITION SCORES (BCS), SOMATIC CELL COUNT (SCC), AND REPRODUCTIVE PERFORMANCE OF HOLSTEIN COWS. THE STUDY WAS CONDUCTED IN HIROSHIMA UNIVERSITY FARM. EIGHT MULTIPAROUS COWS AND FOUR PRIMIPAROUS COWS WERE DIVIDED INTO TWO TREATMENTS OF GROUPS (2 AND 4 TIMES MILKING FREQUENC…	012055						UNIV GADJAH MADA, FAC ANIM SCI, JL FAUNA 3 BULAKSUMUR, YOGYAKARTA 55281, INDONESIA.; HIROSHIMA UNIV, GRADUATE SCH BIOSPHERE SCI, 1-4-4 KAGAMIYAMA, HIGASHIHIROSHIMA, HIROSHIMA 7398528, JAPAN.;	GADJAH MADA UNIVERSITY; HIROSHIMA UNIVERSITY	TANGERANG, INDONESIA	2ND INTERNATIONAL CONFERENCE ON NATURAL PRODUCTS AND BIORESOURCE SCIENCES (ICONPROBIOS)	NOV 01-02, 2018		2022-01-18	AUTOMATIC MILKING SYSTEM; BCS; MILKING FREQUENCY; REPRODUCTIVE PERFORMANCE; SCC	10.1088/1755-1315/251/1/012055	PROCEEDINGS PAPER				ANDRIYANIASTUTI@UGM.AC.ID					BM9QS	IOP		TIMES DAILY MILKING; LACTATION COWS; UDDER HEALTH; YIELD		IOP C SER EARTH ENV	IOP CONF. SER. EARTH ENVIR. SCI.	ENGLISH		15	GOLD	SUGINO, TOSHIHISA/0000-0001-5502-3451	DIRAC HOUSE, TEMPLE BACK, BRISTOL BS1 6BE, ENGLAND		3	BRISTOL			C	IOP PUBLISHING LTD	2019
ISLAM MR;GARCIA SC;CLARK CEF;KERRISK KL	ISLAM, M. R.;GARCIA, S. C.;CLARK, C. E. F.;KERRISK, K. L.	ANDRADE FH, 1995, FIELD CROP RES, V41, P1, DOI 10.1016/0378-4290(94)00107-N;ANDRADE FH, 1993, FIELD CROP RES, V32, P17, DOI 10.1016/0378-4290(93)90018-I;ANWAR MR, 2009, CROP PASTURE SCI, V60, P901, DOI 10.1071/CP08351;AWAL MA, 2006, AGR FOREST METEOROL, V139, P74, DOI 10.1016/J.AGRFORMET.2006.06.001;CARBERRY P.S., 1996, DYNAMICS ROOTS NITRO, P637;CAVIGLIA OP, 2004, FIELD CROP RES, V87, P117, DOI …	ONE OF THE CHALLENGES TO INCREASE MILK PRODUCTION IN A LARGE PASTURE-BASED HERD WITH AN AUTOMATIC MILKING SYSTEM (AMS) IS TO GROW FORAGES WITHIN A 1- KM RADIUS, AS INCREASES IN WALKING DISTANCE INCREASES MILKING INTERVAL AND REDUCES YIELD. THE MAIN OBJECTIVE OF THIS STUDY WAS TO EXPLORE SUSTAINABLE FORAGE OPTION TECHNOLOGIES THAT CAN SUPPLY HIGH AMOUNT OF GRAZEABLE FORAGES FOR AMS HERDS USING THE…						703	UNIV SYDNEY, DAIRY SCI GRP, FAC VET SCI, CAMDEN, NSW 2570, AUSTRALIA.;	UNIVERSITY OF SYDNEY					2022-01-18	AUTOMATIC MILKING SYSTEM; AGRICULTURAL PRODUCTION SYSTEMS SIMULATOR; DAIRY; FORAGE OPTIONS; FORAGE ROTATIONS	10.5713/ajas.14.0384	ARTICLE			1976-5517	MD.ISLAM@SYDNEY.EDU.AU	715		DAIRY RESEARCH FOUNDATION	THE AUTHORS THANK THE DAIRY RESEARCH FOUNDATION FOR ITS SUPPORT OF THE DAIRY SCIENCE GROUP AND THE INVESTORS OF THE FUTUREDAIRY PROJECT (DAIRY AUSTRALIA, NSW DEPARTMENT OF PRIMARY INDUSTRIES, THE UNIVERSITY OF SYDNEY, AND DELAVAL). THE AUTHORS ALSO ACKNOWLEDGE DR K. PEMBLETON, UNIVERSITY OF TASMANIA FOR HIS SUGGESTION IN CONSTRUCTING SORGHUM-BASED SIMULATIONS.	CH2ID			WATER-USE EFFICIENCY; NUTRITIVE-VALUE; NITROGEN-FERTILIZER; SOWING DATE; YIELD; MANAGEMENT; RADIATION; AGRICULTURE; PERFORMANCE; GROWTH	5	ASIAN AUSTRAL J ANIM	ASIAN AUSTRALAS. J. ANIM. SCI.	ENGLISH		33	GREEN SUBMITTED, GREEN PUBLISHED, GOLD	CLARK, CAMERON/0000-0002-7644-2046	ROOM 708 SAMMO SPOREX, 1638-32, SEOWON-DONG, GWANAK-GU, SEOUL 151-730, SOUTH KOREA	MAY	13	SEOUL	25924963		J	ASIAN-AUSTRALASIAN ASSOC ANIMAL PRODUCTION SOC	2015
UNAL H;KURALOGLU H;KOYUNCU M;ALIBAS K	UNAL, H.;KURALOGLU, H.;KOYUNCU, M.;ALIBAS, K.	ANONYMOUS, 2013, DELAVAL PRODUCT SOLU;BACH A, 2009, J DAIRY SCI, V92, P1272, DOI 10.3168/JDS.2008-1443;BROUCEK J., 2015, SLOVAK JOURNAL OF ANIMAL SCIENCE, V48, P86;CASTRO A, 2012, J DAIRY SCI, V95, P929, DOI 10.3168/JDS.2010-3912;DE KONING K, 2000, ROBOTIC MILKING, P38;DEVIR S, 1999, T ASAE, V42, P201, DOI 10.13031/2013.13197;GADE S, 2007, ANIMAL, V1, P787, DOI 10.1017/S1751731107000092;GAWORSKI …	THE PERFORMANCE OF AUTOMATIC MILKING SYSTEM (AMS) UNITS ON THREE FARMS WITH FREE AND DIRECTED COW TRAFFIC WAS EXAMINED IN THIS STUDY. FARM A HOUSED 123 HOLSTEIN COWS AND USED FREE TRAFFIC. FARMS B AND C HOUSED 104 AND 102 HOLSTEIN COWS, RESPECTIVELY, AND BOTH USED MILK-FIRST-COW TRAFFIC. DAILY MILKING FREQUENCY PER COW WAS HIGHEST ON FARM B (2.85), FOLLOWED BY FARM C (2.69), AND FARM A (2.36). AL…						1454	ULUDAG UNIV, AGR FAC, DEPT BIOSYST ENGN, BURSA, TURKEY.; ULUDAG UNIV, AGR FAC, DEPT ANIM SCI, BURSA, TURKEY.;	ULUDAG UNIVERSITY; ULUDAG UNIVERSITY					2022-01-18	ROBOTIC MILKING; AUTOMATIC MILKING SYSTEM (AMS); COW TRAFFIC SYSTEM; MILKING CAPACITY; ROBOTIC LOAD; MILK YIELD; MILKING FREQUENCY		ARTICLE				HUNAL@ULUDAG.EDU.TR	1463				FJ5GO			PARAMETERS; BEHAVIOR; CAPACITY; CATTLE	5	J ANIM PLANT SCI	J. ANIM. PLANT SCI.	ENGLISH		24		KOYUNCU, MEHMET/0000-0003-0379-7492	UNIV VETERINARY & ANIMAL SCIENCES, LAHORE, 00000, PAKISTAN	OCT	10	LAHORE			J	PAKISTAN AGRICULTURAL SCIENTISTS FORUM	2017	UNAL, HALIL/AAH-4410-2021; KOYUNCU, MEHMET/AAG-8536-2021
LESSIRE F;MOULA N;HORNICK JL;DUFRASNE I	LESSIRE, FRANCOISE;MOULA, NASSIM;HORNICK, JEAN-LUC;DUFRASNE, ISABELLE	AULDIST MJ, 2013, J DAIRY SCI, V96, P1218, DOI 10.3168/JDS.2012-6079;BACH A, 2017, J DAIRY SCI, V100, P7720, DOI 10.3168/JDS.2016-11694;BARGO F, 2002, J DAIRY SCI, V85, P1777, DOI 10.3168/JDS.S0022-0302(02)74252-5;BARKEMA HW, 2015, J DAIRY SCI, V98, P7426, DOI 10.3168/JDS.2015-9377;BROCARD V, 2017, FOURRAGES, P17;BROCARD V., 2014, INNOV AGRON, V34, P271;BROCARD V., 2017, FOURRAGES, V229, P17;CHAR…	SIMPLE SUMMARY NUMEROUS PUBLICATIONS HAVE INVESTIGATED THE POSSIBILITY OF COMBINING AUTOMATIC MILKING SYSTEMS (AMS) WITH GRAZING. MILKING FREQUENCY (MF) WAS USUALLY CONSIDERED AS AN INDICATOR OF ROBOT PERFORMANCE AND RESEARCHERS FOCUSED ON WAYS TO OPTIMIZE IT. IT SEEMS PERTINENT TO COMPILE THE PUBLISHED RESULTS. BY USING PRINCIPAL COMPONENT ANALYSIS, WE DISCRIMINATED FOUR AGRICULTURAL EXPLOITATIO…	913						CTR TECHNOL AGRON STREE, RUE CHARMILLE, B-4577 STREE, BELGIUM.; UNIV LIEGE, DEPT VET MANAGEMENT ANIM RESOURCES, FAC VET MED FUNDAMENTAL & APPL RES ANIM & HLTH FA, B-4000 LIEGE, BELGIUM.;	UNIVERSITY OF LIEGE					2022-01-18	AUTOMATIC MILKING SYSTEM; GRAZING; PASTURE-BASED AUTOMATIC MILKING SYSTEM; AMS; MILKING FREQUENCY; META-ANALYSIS	10.3390/ani10050913	REVIEW				PROJET.FORMATION@CTA-STREE.BE; NASSIM.MOULA@ULIEGE.BE; JLHORNICK@ULG.AC.BE; ISABELLE.DUFRASNE@ULIEGE.BE			EUEUROPEAN COMMISSION [314879]	THIS RESEARCH WAS FUNDED BY THE EU PROJECT AUTOGRASSMILK SME FP7 314879.	LY0QH			DAIRY-COWS; CONCENTRATE SUPPLEMENTATION; SHORT-COMMUNICATION; PASTURE; YIELD; PERFORMANCE; MANAGEMENT; BEHAVIOR; CATTLE; SUSTAINABILITY	5	ANIMALS-BASEL	ANIMALS	ENGLISH		73	GREEN PUBLISHED, GOLD	, HORNICK/0000-0003-1831-1440; MOULA, NASSIM/0000-0003-4438-8759; LESSIRE, FRANCOISE/0000-0002-4062-6927	ST ALBAN-ANLAGE 66, CH-4052 BASEL, SWITZERLAND	MAY	21	BASEL	32466281		J	MDPI	2020	, HORNICK/AAV-1394-2020
TREMBLAY M;HESS JP;CHRISTENSON BM;MCINTYRE KK;SMINK B;VAN DER KAMP AJ;DE JONG LG;DOPFER D	TREMBLAY, MARLENE;HESS, JUSTIN P.;CHRISTENSON, BROCK M.;MCINTYRE, KOLBY K.;SMINK, BEN;VAN DER KAMP, ARJEN J.;DE JONG, LISANNE G.;DOPFER, DORTE	ALDENDERFER M. S., 1984, QUANTITATIVE APPL SO, V44;BODA G., 2006, THESIS;BORCARD D, 2011, USE R, P1, DOI 10.1007/978-1-4419-7976-6;BROTZMAN RL, 2015, J DAIRY SCI, V98, P3059, DOI 10.3168/JDS.2014-8369;CAPPER JL, 2009, J ANIM SCI, V87, P2160, DOI 10.2527/JAS.2009-1781;CERBULIS J, 1975, J DAIRY SCI, V58, P817, DOI 10.3168/JDS.S0022-0302(75)84644-3;DAIRY RECORDS MANAGEMENT SYSTEMS, 2012, DAIR METR;D…	AUTOMATIC MILKING SYSTEMS (AMS) ARE IMPLEMENTED IN A VARIETY OF SITUATIONS AND ENVIRONMENTS. CONSEQUENTLY, THERE IS A NEED TO CHARACTERIZE INDIVIDUAL FANNING PRACTICES AND REGIONAL CHALLENGES TO STREAMLINE MANAGEMENT ADVICE AND OBJECTIVES FOR PRODUCERS. BENCHMARKING IS OFTEN USED IN THE DAIRY INDUSTRY TO COMPARE FARMS BY COMPUTING PERCENTILE RANKS OF THE PRODUCTION VALUES OF GROUPS OF FARMS. GROU…						5671	UNIV WISCONSIN, SCH VET MED, DEPT MED SCI, FOOD ANIM PROD MED SECT, 2015 LINDEN DR, MADISON, WI 53706 USA.; LELY NORTH AMER, 775 250TH AVE, PELLA, IA 50219 USA.; LELY INT NV, CORNELIS VAN DER LELYLAAN 1, NL-3147 PB MAASSLUIS, NETHERLANDS.;	UNIVERSITY OF WISCONSIN SYSTEM; UNIVERSITY OF WISCONSIN MADISON					2022-01-18	CLUSTER ANALYSIS; AUTOMATIC MILKING SYSTEM; BENCHMARKING; RECOMMENDATION; PRODUCTION MANAGEMENT	10.3168/jds.2015-10153	ARTICLE			1525-3198	MTREMBLAY@WISC.EDU	5680		LELY NORTH AMERICA (PELLA, IA)	WE THANK LELY NORTH AMERICA (PELLA, IA) FOR THEIR FINANCIAL SUPPORT OF THIS STUDY. WE GRATEFULLY ACKNOWLEDGE THE EXPERTISE OF RIK VAN DER TOL (LELY INDUSTRIES N.V., MAASSLUIS, THE NETHERLANDS) FOR HIS ASSISTANCE IN THE PLANNING OF THIS PROJECT.	DO7XA			DAIRY; COWS; MASTITIS; TRAITS; YIELD; TIME	7	J DAIRY SCI	J. DAIRY SCI.	ENGLISH		33	BRONZE		STE 800, 230 PARK AVE, NEW YORK, NY 10169 USA	JUL	10	NEW YORK	27157582		J	ELSEVIER SCIENCE INC	2016
POHL A;HEUWIESER W;BURFEIND O	POHL, A.;HEUWIESER, W.;BURFEIND, O.	BENZAQUEN ME, 2007, J DAIRY SCI, V90, P2804, DOI 10.3168/JDS.2006-482;BEWLEY JM, 2008, J DAIRY SCI, V91, P4661, DOI 10.3168/JDS.2007-0835;BITMAN J, 1984, J DAIRY SCI, V67, P1014, DOI 10.3168/JDS.S0022-0302(84)81400-9;BURFEIND O, 2012, THERIOGENOLOGY, V78, P2031, DOI 10.1016/J.THERIOGENOLOGY.2012.07.024;BURFEIND O, 2010, J DAIRY SCI, V93, P624, DOI 10.3168/JDS.2009-2689;DE KONING K, 2010, P 2 N AM…	THE OBJECTIVE OF THIS STUDY WAS TO EVALUATE WHETHER MILK TEMPERATURE (MT) MEASURED BY AUTOMATIC MILKING SYSTEM (AMS) IS A RELIABLE INDICATOR OF BODY TEMPERATURE OF DAIRY COWS AND WHETHER COWS WITH FEVER COULD BE DETECTED. DATA LOGGERS (MINILOG 8, VEMCO LTD., HALIFAX, NS, CANADA) MEASURING BODY TEMPERATURE WERE INSERTED FOR 7 +/- 1 D INTO THE VAGINAL CAVITY OF 31 DAIRY COWS AND PROGRAMMED TO TAKE …						4333	FREE UNIV BERLIN, FAC VET MED, CLIN ANIM REPROD, D-14163 BERLIN, GERMANY.;	FREE UNIVERSITY OF BERLIN					2022-01-18	AUTOMATIC MILKING SYSTEM; MILK TEMPERATURE; VAGINAL TEMPERATURE; RECTAL TEMPERATURE; FEVER	10.3168/jds.2014-7997	ARTICLE			1525-3198	W.HEUWIESER@FU-BERLIN.DE	4339		TIERGYN E.V. (BERLIN, GERMANY)	WE GRATEFULLY THANK THE FARM PERSONNEL OF THE DAIRY FARM FOR THE KIND COOPERATION. FURTHERMORE, WE THANK THE STAFF OF THE CLINIC OF REPRODUCTION, FREIE UNIVERSIAT (BERLIN, GERMANY) FOR THEIR SUPPORT DURING THE PRACTICAL PART OF THE STUDY. ALINA POHL WAS PARTLY FUNDED BY TIERGYN E.V. (BERLIN, GERMANY).	AJ4OP			RECTAL TEMPERATURE; HEAT-STRESS; HOLSTEIN; MANAGEMENT; BEHAVIOR; CATTLE; ESTRUS; YIELD	7	J DAIRY SCI	J. DAIRY SCI.	ENGLISH		25	BRONZE	HEUWIESER, WOLFGANG/0000-0003-1434-7083	360 PARK AVE SOUTH, NEW YORK, NY 10010-1710 USA	JUL	7	NEW YORK	24792802		J	ELSEVIER SCIENCE INC	2014	HEUWIESER, WOLFGANG/AAD-7946-2020
CLARK CEF;FARINA SR;GARCIA SC;ISLAM MR;KERRISK KL;FULKERSON WJ	CLARK, C. E. F.;FARINA, S. R.;GARCIA, S. C.;ISLAM, M. R.;KERRISK, K. L.;FULKERSON, W. J.	CHATAWAY RG, 2010, ANIM PROD SCI, V50, P705, DOI 10.1071/AN09228;CLARK CEF, 2010, NEW ZEAL J AGR RES, V53, P187, DOI 10.1080/00288233.2010.482964;CLARK C. E. F., 2007, P 3 DAIR SCI S, P129;D. I. F. M. P, 2011, DAIR IND FARM MON PR;DAIRY AUSTRALIA, 2013, DAIR IND FOC 2013;DAVIS K. L., 2006, PROCEEDINGS OF THE NEW ZEALAND GRASSLAND ASSOCIATION, V68, P81;DILLON P, 1995, GRASS FORAGE SCI, V50, P286, …	AUTOMATIC MILKING SYSTEMS (AMS) PRESENT AN OPPORTUNITY FOR DAIRY FARMERS TO NOT ONLY IMPROVE THEIR LIFESTYLE AND CONDITIONS OF WORK, BUT ALSO SAVE ON LABOUR COSTS AND/OR INCREASE THE TIME AVAILABLE TO FOCUS ON OVERALL FARM MANAGEMENT. HOWEVER, THE VIABILITY OF AMS WILL RELY ON ACHIEVING HIGH LEVELS OF PASTURE UTILIZATION. WELL-ESTABLISHED PASTURE MANAGEMENT PRINCIPLES ARE IMPLEMENTED ON MANY CONV…						153	UNIV SYDNEY, FAC VET SCI, DAIRY SCI GRP, CAMDEN, NSW 2570, AUSTRALIA.; AACREA, BUENOS AIRES, DF, ARGENTINA.;	UNIVERSITY OF SYDNEY					2022-01-18	AUTOMATIC MILKING SYSTEM; CONVENTIONAL MILKING SYSTEM; PASTURE UTILIZATION	10.1111/gfs.12171	ARTICLE			1365-2494	CAMERON.CLARK@SYDNEY.EDU.AU	159		DAIRY RESEARCH FOUNDATION	THE AUTHORS GRATEFULLY ACKNOWLEDGE THE CONTRIBUTION OF THE STAFF FROM FUTUREDAIRY AND NSW DEPARTMENT OF PRIMARY INDUSTRIES FOR THEIR MANAGEMENT OF THE CAMDEN AMS HERD AND NAVNEET DHAND FROM THE UNIVERSITY OF SYDNEY FOR BIOMETRIC ADVICE. THE AUTHORS ALSO THANK THE DAIRY RESEARCH FOUNDATION FOR ITS SUPPORT OF THE DAIRY SCIENCE GROUP AND THE INVESTORS OF THE FUTUREDAIRY PROJECT (DAIRY AUSTRALIA, NSW…	DB7YO			RYEGRASS LOLIUM-PERENNE; STOCKING RATE; DAIRY-COWS; YIELD; FERTILIZER; REGROWTH; FARM	1	GRASS FORAGE SCI	GRASS FORAGE SCI.	ENGLISH		25		GARCIA, SERGIO CARLOS/0000-0002-2742-0262; CLARK, CAMERON/0000-0002-7644-2046	111 RIVER ST, HOBOKEN 07030-5774, NJ USA	MAR	7	HOBOKEN			J	WILEY	2016	GARCIA, SERGIO CARLOS/AAY-5584-2021
ZOLKIEWSKI P;TETER W;JANUS E;STANEK P;FLIS E;BOCHNIAK A;ROZANSKA-BOCZULA M;CHABUZ W	ZOLKIEWSKI, PAWEL;TETER, WALDEMAR;JANUS, EWA;STANEK, PIOTR;FLIS, EWELINA;BOCHNIAK, ANDRZEJ;ROZANSKA-BOCZULA, MONIKA;CHABUZ, WITOLD	ALAWNEH JI, 2011, J DAIRY SCI, V94, P5487, DOI 10.3168/JDS.2011-4395;AMORY JR, 2008, PREV VET MED, V83, P381, DOI 10.1016/J.PREVETMED.2007.09.007;AMORY JR, 2006, CATTLE PRACT, V14, P123;BACH A, 2007, J DAIRY RES, V74, P40, DOI 10.1017/S0022029906002184;BARKER ZE, 2010, J DAIRY SCI, V93, P932, DOI 10.3168/JDS.2009-2309;BICALHO RC, 2008, J DAIRY SCI, V91, P2653, DOI 10.3168/JDS.2007-0744;CHA E, 201…	THE AIM OF THE STUDY WAS TO DETERMINE THE EFFECT OF THE FREE APPROACH TO AUTOMATIC MILKING SYSTEM OF PRIMIPAROUS (PP) HOLSTEIN-FRIESIAN COWS WITH VARYING LOCOMOTION SCORE ON THE MILKING FREQUENCY, YIELD PER MILKING AND DAILY MILK YIELD IN THE SUBSEQUENT PHASES OF LACTATION, AND THE CONSEQUENT PRODUCTION AND ECONOMICAL LOSSES. THE EVALUATION OF COWS' LOCOMOTION WAS SUCCESSIVELY REPEATED IN SEVEN C…						1424	UNIV LIFE SCI LUBLIN, SUB DEPT CATTLE BREEDING & GENET RESOURCES PROTEC, INST ANIM BREEDING & BIODIVERS PROTECT, LUBLIN, POLAND.; UNIV LIFE SCI LUBLIN, UNIT ORGAN FOOD PROD ANIM ORIGIN, INST ANIM BREEDING & BIODIVERS PROTECT, AKAD 13, PL-20950 LUBLIN, POLAND.; UNIV LIFE SCI LUBLIN, DEPT APPL MATH & COMP SCI, LUBLIN, POLAND.;	UNIVERSITY OF LIFE SCIENCES IN LUBLIN; UNIVERSITY OF LIFE SCIENCES IN LUBLIN; UNIVERSITY OF LIFE SCIENCES IN LUBLIN					2022-01-18	LAMENESS; ROBOTIC MILKING; HOUSING SYSTEM; EFFECTIVENESS OF MILK PRODUCTION	10.1080/09712119.2018.1521336	ARTICLE			0974-1844	PIOTR.STANEK@UP.LUBLIN.PL	1429				GT7JQ			AUTOMATIC MILKING SYSTEM; DAIRY-COWS; RISK-FACTORS; DIGITAL DERMATITIS; LAMENESS DETECTION; CLINICAL LAMENESS; LYING BEHAVIOR; CATTLE; YIELD; IMPACT	1	J APPL ANIM RES	J. APPL. ANIM. RES.	ENGLISH		31	GOLD	ZOLKIEWSKI, PAWEL/0000-0002-8336-6985; ROZANSKA-BOCZULA, MONIKA/0000-0001-6108-1607; JANUS, EWA/0000-0003-2094-3869; ROZANSKA-BOCZULA, MONIKA/0000-0001-6108-1607; STANEK, PIOTR/0000-0002-6532-6912; BOCHNIAK, ANDRZEJ/0000-0001-6664-2741; CHABUZ, WITOLD/0000-0001-7123-2763	2-4 PARK SQUARE, MILTON PARK, ABINGDON OR14 4RN, OXON, ENGLAND	SEP 17	6	ABINGDON			J	TAYLOR & FRANCIS LTD	2018	ZOLKIEWSKI, PAWEL/F-5522-2019; ROZANSKA-BOCZULA, MONIKA/T-8752-2018; JANUS, EWA/U-4416-2018; ROZANSKA-BOCZULA, MONIKA/AAZ-8647-2020
VACULIK P;JEHLICKA T;KAZIMIROVA V;SMEJTKOVA A	VACULIK, PETR;JEHLICKA, TOMAS;KAZIMIROVA, VIERA;SMEJTKOVA, ANDREA	BOSIRE CK, 2015, AGR ECOSYST ENVIRON, V205, P36, DOI 10.1016/J.AGEE.2015.02.015;BROUCEK J., 2015, SLOVAK JOURNAL OF ANIMAL SCIENCE, V48, P86;DEMING JA, 2013, J DAIRY SCI, V96, P344, DOI 10.3168/JDS.2012-5985;GOLHER DM, 2021, INT J BIOMETEOROL, V65, P617, DOI 10.1007/S00484-020-02038-0;HANSEN BG, 2019, INT FOOD AGRIBUS MAN, V22, P215, DOI 10.22434/IFAMR2018.0028;HOEKSTRA A. Y., 2012, ANIMAL FRONTI…	THE ARTICLE DEALS WITH THE DETERMINATION OF WATER CONSUMPTION AT SELECTED DAIRY FARMS DURING MILKING USING AUTOMATIC MILKING SYSTEMS (AMS). THE AIM WAS TO DETERMINE THE WATER CONSUMPTION DURING BASIC ACTIVITIES ASSOCIATED WITH THE AMS USE, NAMELY WATER FOR CLEANING THE MILKING SET AND WATER FOR CLEANING AND DISINFECTING THE ENTIRE MILKING SYSTEM AT SET DAILY INTERVALS (HEREINAFTER WATER). THE RES…						136	CZECH UNIV LIFE SCI PRAGUE, PRAGUE, CZECH REPUBLIC.; SLOVAK UNIV AGR, NITRA, SLOVAKIA.;	CZECH UNIVERSITY OF LIFE SCIENCES PRAGUE; SLOVAK UNIVERSITY OF AGRICULTURE NITRA					2022-01-18	CATTLE; CLEANING; DAIRY FARM; LELY; MILKING ROBOT	10.2478/ata-2021-0023	ARTICLE			1338-5267	VIERA.KAZIMIROVA@UNIAG.SK	142		FACULTY OF ENGINEERING OF CZECH UNIVERSITY OF LIFE SCIENCES PRAGUE (INTERNAL GRANT AGENCY OF FACULTY OF ENGINEERING (IGA TF)); IGA [TF 2019:31170/1312/3121]	THIS ARTICLE WAS FINANCIALLY SUPPORTED BY THE FACULTY OF ENGINEERING OF CZECH UNIVERSITY OF LIFE SCIENCES PRAGUE (INTERNAL GRANT AGENCY OF FACULTY OF ENGINEERING (IGA TF) INTERNAL PROJECT NO. IGA TF 2019:31170/1312/3121).	UC0GV				3	ACTA TECHNOL AGR	ACTA TECHNOL. AGRIC.	ENGLISH		22	GOLD		TR A HLINKU2, NITRA, 94976, SLOVAKIA	SEP	7	NITRA			J	SLOVAK UNIV AGRICULTURE NITRA	2021
BOGUCKI M;SAWA A;KUROPATWINSKA I	BOGUCKI, M.;SAWA, A.;KUROPATWINSKA, I.	ANONYMOUS, 2004, ITAL J ANIM SCI, V3, P167;BOGUCKI M., 2008, ZESZ NAUK PTZ, V4, P55;BORKOWSKA D., 1989, ANN UMCS, VEE 7, P11;CARLSTROM C, 2013, J DAIRY SCI, V96, P5324, DOI 10.3168/JDS.2012-6221;CASTRO A, 2012, J DAIRY SCI, V95, P929, DOI 10.3168/JDS.2010-3912;EDWARDS JP, 2014, J DAIRY SCI, V97, P259, DOI 10.3168/JDS.2013-7051;ERDMAN RA, 1995, J DAIRY SCI, V78, P1199, DOI 10.3168/JDS.S0022-0302(9…	THE AIM OF THE STUDY WAS TO DETERMINE THE ASSOCIATION OF AUTOMATIC MILKING SYSTEMS MILKING FREQUENCY (2.40, 2.41-2.80 AND >2.80 TIMES/DAY) IN PRIMIPAROUS AND MULTIPAROUS COWS WITH THEIR DAILY MILK YIELD AND MILKABILITY. THE ANALYSIS INCLUDED OF THE MILK PRODUCTION LEVEL AND THE INTERACTION BETWEEN MILKING FREQUENCY PER DAY AND DAILY MILK YIELD. REGARDLESS OF THE DAILY PRODUCTION LEVEL, MOST PRIMI…						66	UTP UNIV SCI & TECHNOL, DEPT CATTLE BREEDING, BYDGOSZCZ, POLAND.;	BYDGOSZCZ UNIVERSITY OF SCIENCE & TECHNOLOGY					2022-01-18	COWS; MILK; MILKING PARAMETERS; MILKING TIME	10.1080/09064702.2017.1388438	ARTICLE			1651-1972	BOGUCKI@UTP.EDU.PL	70				GE1TN			DAIRY-COWS; HEALTH	1-2	ACTA AGR SCAND A-AN	ACTA AGRIC. SCAND. SECT. A-ANIM. SCI.	ENGLISH		23			KARL JOHANS GATE 5, NO-0154 OSLO, NORWAY		5	OSLO			J	TAYLOR & FRANCIS AS	2017
CARLSTROM C;STRANDBERG E;JOHANSSON K;PETTERSSON G;STALHAMMAR H;PHILIPSSON J	CARLSTROM, C.;STRANDBERG, E.;JOHANSSON, K.;PETTERSSON, G.;STALHAMMAR, H.;PHILIPSSON, J.	BOETTCHER PJ, 1998, J DAIRY SCI, V81, P1157, DOI 10.3168/JDS.S0022-0302(98)75678-4;CARLEN E, 2004, J DAIRY SCI, V87, P3062, DOI 10.3168/JDS.S0022-0302(04)73439-6;CARLSTROM C, 2014, J DAIRY SCI, V97, P497, DOI 10.3168/JDS.2013-6948;CARLSTROM C, 2013, J DAIRY SCI, V96, P5324, DOI 10.3168/JDS.2012-6221;CARLSTROM C., 2016, ACTA AGR A IN PRESS;DODENHOFF J., 2008, INTERBULL B, V38, P55;DUBE B, 2009, AN…	MILKABILITY AND UDDER CONFORMATION TRAITS OF SWEDISH HOLSTEIN (SH) AND SWEDISH RED (SR) COWS FROM 93 HERDS WITH AUTOMATIC MILKING SYSTEMS OR CONVENTIONAL MILKING PARLORS WERE USED TO STUDY GENETIC RELATIONSHIPS TO LACTATION AVERAGE SOMATIC CELL SCORE (LSCS) AND INCIDENCE OF CLINICAL MASTITIS (CM). ESTIMATED GENETIC CORRELATIONS BETWEEN MEASURES OF MILKING SPEED (AVERAGE FLOW RATE, MILKING TIME AN…						84	SWEDISH UNIV AGR SCI, DEPT ANIM BREEDING & GENET, UPPSALA, SWEDEN.; VAXA SVERIGE, UPPSALA, SWEDEN.; SWEDISH UNIV AGR SCI, DEPT ANIM NUTR & MANAGEMENT, UPPSALA, SWEDEN.; VIKING GENET, SKARA, SWEDEN.;	SWEDISH UNIVERSITY OF AGRICULTURAL SCIENCES; SWEDISH UNIVERSITY OF AGRICULTURAL SCIENCES					2022-01-18	MILKING SPEED; SOMATIC CELL COUNT; CLINICAL MASTITIS; UDDER CONFORMATION	10.1080/09064702.2016.1260154	ARTICLE			1651-1972	ERLING.STRANDBERG@SLU.SE	91		STIFTELSEN LANTBRUKSFORSKNING [H0630270, V0930012]	THIS WORK WAS SUPPORTED BY THE STIFTELSEN LANTBRUKSFORSKNING [H0630270 AND V0930012].	EH5IH			SOMATIC-CELL SCORE; AUTOMATIC MILKING SYSTEMS; CLINICAL MASTITIS; PARAMETERS; COWS; HOLSTEINS	2	ACTA AGR SCAND A-AN	ACTA AGRIC. SCAND. SECT. A-ANIM. SCI.	ENGLISH		17		STRANDBERG, ERLING/0000-0001-5154-8146	KARL JOHANS GATE 5, NO-0154 OSLO, NORWAY		8	OSLO			J	TAYLOR & FRANCIS AS	2016	STRANDBERG, ERLING/G-9579-2011
ANTANAITIS R;JUOZAITIENE V;MALASAUSKIENE D;TELEVICIUS M	ANTANAITIS, RAMUNAS;JUOZAITIENE, VIDA;MALASAUSKIENE, DOVILE;TELEVICIUS, MINDAUGAS	ALBAAJ A, 2017, THERIOGENOLOGY, V88, P18, DOI 10.1016/J.THERIOGENOLOGY.2016.09.043;ALZAHAL O, 2008, J DAIRY SCI, V91, P202, DOI 10.3168/JDS.2007-0535;ALZAHAL O, 2007, J DAIRY SCI, V90, P3777, DOI 10.3168/JDS.2006-534;ALZAHAL O, 2011, J DAIRY SCI, V94, P3568, DOI 10.3168/JDS.2010-3944;ALZAHAL O, 2009, J DAIRY SCI, V92, P5697, DOI 10.3168/JDS.2009-2220;ANTANAITIS R, 2019, VET ANIM SCI, V8, DOI 10.1…	OUR STUDY HYPOTHESIS IS THAT THE INTERLINE REGISTERED PH OF THE COW RETICULUM CAN BE USED AS AN INDICATOR OF HEALTH AND REPRODUCTIVE STATUS. THE MAIN OBJECTIVE OF THIS STUDY WAS TO EXAMINE THE RELATIONSHIP OF PH, USING THE INDICATORS OF THE AUTOMATIC MILKING SYSTEM (AMS), WITH SOME PARAMETERS OF COW BLOOD COMPONENTS. THE FOLLOWING FOUR MAIN GROUPS WERE USED TO CLASSIFY COW HEALTH STATUS: 15-30 D …	1022						LITHUANIAN UNIV HLTH SCI, VET ACAD, LARGE ANIM CLIN, TILZES STR 18, LT-44307 KAUNAS, LITHUANIA.; LITHUANIAN UNIV HLTH SCI, VET ACAD, DEPT ANIM BREEDING, TILZES STR 18, LT-44307 KAUNAS, LITHUANIA.;	LITHUANIAN UNIVERSITY OF HEALTH SCIENCES; LITHUANIAN UNIVERSITY OF HEALTH SCIENCES					2022-01-18	BLOOD GAS; RETICULORUMEN; PRECISION LIVESTOCK FARMING (PLF); AUTOMATIC MILKING SYSTEM (AMS)	10.3390/s20041022	ARTICLE			1424-8220	RAMUNAS.ANTANAITIS@LSMUNI.LT; VIDA.JUOZAITIENE@LSMUNI.LT; DOVILE.MALASAUSKIENE@LSMUNI.LT; MINDAUGAS.TELEVICIUS@LSMUNI.LT					KY3CM			SUBACUTE RUMINAL ACIDOSIS; DAIRY-COWS; BODY-TEMPERATURE; MILK-COMPOSITION; FAT; LIPOPOLYSACCHARIDE; INSEMINATION; CONCEPTION; TRIGGERS; VALUES	4	SENSORS-BASEL	SENSORS	ENGLISH		39	GOLD, GREEN PUBLISHED, GREEN SUBMITTED	ANTANAITIS, RAMUNAS/0000-0002-9993-2224; TELEVICIUS, MINDAUGAS/0000-0001-8572-2616; JUOZAITIENE, VIDA/0000-0002-9777-8243	ST ALBAN-ANLAGE 66, CH-4052 BASEL, SWITZERLAND	FEB	14	BASEL	32074978		J	MDPI	2020	ANTANAITIS, RAMUNAS/AAA-8876-2021; ANTANAITIS, RAMUNAS/AAZ-7506-2020; ANTANAITIS, RAMUNAS/ABH-1957-2021
PIEPERS S;ZRIMSEK P;PASSCHYN P;DE VLIEGHER S	PIEPERS, S.;ZRIMSEK, P.;PASSCHYN, P.;DE VLIEGHER, S.	BARHAM D. M., 2006, J DAIRY SCI S1, V89, PE15;BARKEMA HW, 1998, J DAIRY SCI, V81, P1917, DOI 10.3168/JDS.S0022-0302(98)75764-9;BERRY DP, 2006, J DAIRY SCI, V89, P4083, DOI 10.3168/JDS.S0022-0302(06)72453-5;BOOR KJ, 2001, J DAIRY SCI, V84, P1, DOI 10.3168/JDS.S0022-0302(01)74445-1;DE KONING K, 2003, ITAL J ANIM SCI, V2, P291, DOI 10.4081/IJAS.2003.291;DE VLIEGHER S, 2004, J DAIRY SCI, V87, P937, D…	ASSOCIATIONS BETWEEN HERD MANAGEMENT PRACTICES AND BOTH BACTERIAL COUNTS (BC) AND COLIFORM COUNTS (CC) FROM 254 AND 242 DAIRY HERDS IN FLANDERS (BELGIUM), RESPECTIVELY, WERE STUDIED. DATA WERE ANALYZED USING MULTIVARIABLE, MULTILEVEL LINEAR REGRESSION ANALYSIS, ALLOWING VARIANCE COMPONENTS ANALYSES. BOTH BC AND CC FLUCTUATED THROUGHOUT THE YEAR, ALTHOUGH THE MILK QUALITY PARAMETERS FOLLOWED AN OP…						3409	UNIV GHENT, OBSTET & HERD HLTH FAC VET MED, DEPT REPROD, MTEAM & MASTITIS & MILK QUAL RES UNIT, MERELBEKE 9820, BELGIUM.; UNIV LJUBLJANA, FAC VET, CLIN REPROD & HORSES, LJUBLJANA 1000, SLOVENIA.; MILK VICE, B-8820 TORHOUT, BELGIUM.;	GHENT UNIVERSITY; UNIVERSITY OF LJUBLJANA					2022-01-18	BACTERIAL COUNT; BULK MILK; COLIFORM COUNT; DAIRY HERD; MANAGEMENT PRACTICE	10.3168/jds.2013-7203	ARTICLE			1525-3198	SOFIE.PIEPERS@UGENT.BE	3419		MSD ANIMAL HEALTH BELGIUM (EX. INTERVET BELGIUM, BRUSSELS, BELGIUM)	THE AUTHORS THANK THE MILK CONTROL CENTRE FLANDERS (BELGIUM) FOR PROVIDING US WITH THE BC AND CC RECORDINGS. ALL FARMERS THAT COOPERATED BY COMPLETING THE ONLINE QUESTIONNAIRE ARE GRATEFULLY ACKNOWLEDGED. THANKS MUST GO TO MSD ANIMAL HEALTH BELGIUM (EX. INTERVET BELGIUM, BRUSSELS, BELGIUM) FOR SUPPORTING THIS STUDY.	AH5ST			SOMATIC-CELL COUNTS; TEAT-END HYPERKERATOSIS; TANK MILK; MANAGEMENT-PRACTICES; BACTERIOLOGICAL QUALITY; MICROBIAL LOAD; FARMS; MASTITIS; SYSTEMS; SPORES	6	J DAIRY SCI	J. DAIRY SCI.	ENGLISH		36	BRONZE	DE VLIEGHER, SARNE/0000-0001-6330-9062; DE VLIEGHER, SARNE/0000-0001-6330-9062	360 PARK AVE SOUTH, NEW YORK, NY 10010-1710 USA	JUN	11	NEW YORK	24704236		J	ELSEVIER SCIENCE INC	2014	DE VLIEGHER, SARNE/N-7712-2019; DE VLIEGHER, SARNE/J-9491-2012
COGATO A;BRSCIC M;GUO H;MARINELLO F;PEZZUOLO A	COGATO, ALESSIA;BRSCIC, MARTA;GUO, HAO;MARINELLO, FRANCESCO;PEZZUOLO, ANDREA	ABENI F, 2005, J DAIRY SCI, V88, P3519, DOI 10.3168/JDS.S0022-0302(05)73037-X;ADRIAENS I, 2021, J DAIRY SCI, V104, P405, DOI 10.3168/JDS.2020-19195;ALAWNEH JI, 2011, J DAIRY SCI, V94, P4431, DOI 10.3168/JDS.2010-4002;ANTANAITIS R, 2019, VET ANIM SCI, V8, DOI 10.1016/J.VAS.2019.100077;BAIJU N.T., 2020, HIST AUTOMATIC MILKI;BAVA L, 2012, ITAL J ANIM SCI, V11, DOI 10.4081/IJAS.2012.E42;BEN AZOUZ A, …	SIMPLE SUMMARY AUTOMATIC MILKING SYSTEMS (AMS) ARE SPREADING RAPIDLY AMONG FARMS. THE CONTRIBUTION OF AMS TO SPEEDING UP THE MILKING PROCESS AND INCREASING YIELD IS UNQUESTIONABLE. NONETHELESS, THANKS TO CONTINUOUS RESEARCH, AMS HAVE SHOWN THE POTENTIAL TO IMPROVE ANIMAL WELFARE. IN THIS REVIEW, WE CARRIED OUT A COMPREHENSIVE SYSTEMATIC REVIEW OF THE SCIENTIFIC AND INDUSTRIAL RESEARCH ON AMS OVER…	356						UNIV PADUA, DEPT LAND ENVIRONM AGR & FORESTRY, I-35020 LEGNARO, PD, ITALY.; UNIV PADUA, DEPT ANIM MED PROD & HLTH, I-35020 LEGNARO, PD, ITALY.; CHINA AGR UNIV, COLL LAND SCI & TECHNOL, BEIJING 100083, PEOPLES R CHINA.;	UNIVERSITY OF PADUA; UNIVERSITY OF PADUA; CHINA AGRICULTURAL UNIVERSITY					2022-01-18	AUTOMATION; DAIRY FARMING; MILKING; ROBOTIC MILKING; PRECISION LIVESTOCK FARMING	10.3390/ani11020356	REVIEW				ALESSIA.COGATO.1@PHD.UNIPD.IT; MARTA.BRSCIC@UNIPD.IT; GUOHAOLYS@CAU.EDU.CN; FRANCESCO.MARINELLO@UNIPD.IT; ANDREA.PEZZUOLO@UNIPD.IT					QM8JI			HEART-RATE-VARIABILITY; DAIRY-CATTLE; ROBOTIC MILKING; CLINICAL MASTITIS; MANAGEMENT; COWS; FARMS; BEHAVIOR; PASTURE; TECHNOLOGY	2	ANIMALS-BASEL	ANIMALS	ENGLISH		87	GOLD, GREEN PUBLISHED	MARINELLO, FRANCESCO/0000-0002-3283-5665; BRSCIC, MARTA/0000-0001-8366-5961; PEZZUOLO, ANDREA/0000-0002-9955-9896; COGATO, ALESSIA/0000-0001-8354-7324; GUO, HAO/0000-0001-9317-4015	ST ALBAN-ANLAGE 66, CH-4052 BASEL, SWITZERLAND	FEB	21	BASEL	33572673		J	MDPI	2021	MARINELLO, FRANCESCO/H-5619-2019
EASTWOOD CR;RENWICK A	EASTWOOD, CALLUM R.;RENWICK, ALAN	AYRE M, 2019, NJAS-WAGEN J LIFE SC, V90-91, DOI 10.1016/J.NJAS.2019.05.001;BARKEMA HW, 2015, J DAIRY SCI, V98, P7426, DOI 10.3168/JDS.2015-9377;BRYMAN, 2001, SOCIAL RES METHODS;CDIC, 2019, DAIR BARNS TYP CAN;DE KONING K., 2010, 1 N AM C PREC DAIR M;EASTWOOD C, 2017, J RURAL STUD, V49, P1, DOI 10.1016/J.JRURSTUD.2016.11.008;EASTWOOD CR, 2016, ANIM PROD SCI, V56, P1752, DOI 10.1071/AN141015;EASTWOO…	THERE ARE INCREASING OPPORTUNITIES TO USE SMART FARMING TECHNOLOGIES FOR IMPROVED MANAGEMENT OF FARMING SYSTEMS. HOWEVER, THERE IS LIMITED UNDERSTANDING OF HOW THE POTENTIAL CAN BE TRANSLATED INTO EFFECTIVE USE IN THE FARMING SECTOR. PREVIOUS STUDIES HAVE HIGHLIGHTED THE ROLE THAT UNCERTAINTY PLAYS IN TECHNOLOGICAL INNOVATION SYSTEMS. IN THIS PAPER, WE PRESENT THE RESULTS OF AN INTERNATIONAL SURV…	24						DAIRYNZ LTD, FEED & FARM SYST GRP, LINCOLN, NEW ZEALAND.; LINCOLN UNIV, FAC AGRIBUSINESS & COMMERCE, DEPT GLOBAL VALUE CHAINS & TRADE, LINCOLN, NEW ZEALAND.;	DAIRYNZ; LINCOLN UNIVERSITY					2022-01-18	AUTOMATIC MILKING SYSTEMS; INNOVATION UNCERTAINTY; DAIRY; SMART FARMING; ADVISORS	10.3389/fsufs.2020.00024	ARTICLE			2571-581X	CALLUM.EASTWOOD@DAITYNZ.CO.NZ			DAIRY AUSTRALIA (MELBOURNE, AUSTRALIA) AT THE UNIVERSITY OF MELBOURNE [UM13556]; NEW ZEALAND THROUGH DAIRYNZ INC. (HAMILTON, NEW ZEALAND) [WEN1802]	THIS RESEARCH WAS CONDUCTED AS A PART OF A PROGRAM FUNDED BY DAIRY AUSTRALIA (MELBOURNE, AUSTRALIA) THROUGH PROJECT UM13556Y AT THE UNIVERSITY OF MELBOURNE. WRITING OF THE PAPER WAS FUNDED BY THE DAIRY FARMERS OF NEW ZEALAND THROUGH DAIRYNZ INC. (HAMILTON, NEW ZEALAND), CONTRACT WEN1802 (SYSTEMS FOR PEOPLE).	LC9VK			AUTOMATIC MILKING SYSTEMS; MANAGEMENT; TECHNOLOGY; HEALTH; AGRICULTURE; NETWORKS; DESIGN		FRONT SUSTAIN FOOD S	FRONT. SUSTAIN. FOOD SYST.	ENGLISH		43	GOLD, GREEN PUBLISHED	EASTWOOD, CALLUM/0000-0002-1072-5078; RENWICK, ALAN/0000-0002-4756-5709	AVENUE DU TRIBUNAL FEDERAL 34, LAUSANNE, CH-1015, SWITZERLAND	MAR 20	14	LAUSANNE			J	FRONTIERS MEDIA SA	2020	RENWICK, ALAN/AAS-6588-2021; EASTWOOD, CALLUM/AAA-9561-2019
JANSTOVA B;DRACKOVA M;DLESKOVA K;CUPAKOVA S;NECIDOVA L;NAVRATILOVA P;VORLOVA L	JANSTOVA, BOHUMIRA;DRACKOVA, MICHAELA;DLESKOVA, KATERINA;CUPAKOVA, SARKA;NECIDOVA, LENKA;NAVRATILOVA, PAVLINA;VORLOVA, LENKA	ABENI F, 2005, J DAIRY SCI, V88, P3519, DOI 10.3168/JDS.S0022-0302(05)73037-X;ANONYMOUS, 1999, 570536 CSN;ANONYMOUS, 1995, 4832 CSN ISO;BILLON P, 2002, 1 N AM C ROB MILK P, PV59;BUCHBERGER J, 1996, VYZKUM CHOVU SKOTU, V4, P23;*CSN, 2006, 570530 CSN;*CSN, 1993, 570529 CSN;*CSN, 1998, 570538 CSN;*CSN, 1998, 570529 CSN;*CSN, 2006, 569601 CSN;*CSN EN ISO, 1336631998 CSN EN IS;*CSN EN ISO, 2004, 68881…	THE AIM OF THIS STUDY WAS TO ASSESS THE QUALITY OF RAW COW'S MILK FROM AN AUTOMATIC MILKING SYSTEM. SAMPLES OF MILK (48) WERE ANALYZED CHEMICALLY AND MICROBIOLOGICALLY AND THE SOMATIC CELL COUNT, FREEZING POINT AND INHIBITOR RESIDUES WERE DETERMINED. FOR COMPARISON PURPOSES, MILK ANALYSIS DATA FROM TWO FARMS USING CONVENTIONAL MACHINE MILKING AND 2008 MILK ANALYSIS REPORT DATA FOR THE CZECH REPUB…						207	UNIV VET & PHARMACEUT SCI, FAC VET HYG & ECOL, DEPT MILK HYG & TECHNOL, BRNO 61242, CZECH REPUBLIC.;	UNIVERSITY OF VETERINARY SCIENCES BRNO					2022-01-18	ROBOTIC MILKING; SOMATIC CELLS; FREEZING POINT; MICROBIOLOGY	10.2754/avb201180020207	ARTICLE			1801-7576	JANSTOVAB@VFU.CZ	214		MINISTRY OF EDUCATION, YOUTH AND SPORTS OF THE CZECH REPUBLICMINISTRY OF EDUCATION, YOUTH & SPORTS - CZECH REPUBLIC [6215712402]	THE WORK WAS SUPPORTED BY GRANT NO. 6215712402 OF THE MINISTRY OF EDUCATION, YOUTH AND SPORTS OF THE CZECH REPUBLIC (VETERINARY ASPECTS OF FOOD SAFETY AND QUALITY).	807LD				2	ACTA VET BRNO	ACTA VET. BRNO	ENGLISH		33	HYBRID, GREEN SUBMITTED		PALACKEHO 1-3, BRNO CS-612 42, CZECH REPUBLIC	JUN	8	BRNO			J	VETERINARNI A FARMACEUTICKA UNIVERZITA BRNO	2011
CASTRO A;PEREIRA JM;AMIAMA C;BARRASA M	CASTRO, ANGEL;PEREIRA, JOSE M.;AMIAMA, CARLOS;BARRASA, MARTIN	AFRICOR LUGO, 2013, MEM 2013;BERGLUND I, 2002, LIVEST PROD SCI, V78, P115, DOI 10.1016/S0301-6226(02)00090-8;BURNETT TA, 2014, J DAIRY SCI, V97, P7685, DOI 10.3168/JDS.2014-8444;CASTRO A, 2015, ITAL J ANIM SCI, V14, P207, DOI 10.4081/IJAS.2015.3559;DE KONING K, 2003, ITAL J ANIM SCI, V2, P291, DOI 10.4081/IJAS.2003.291;DE VLIEGHER S, 2003, J DAIRY SCI, V86, P1646, DOI 10.3168/JDS.S0022-0302(03)73…	WHEN A FARM THAT WAS USING A CONVENTIONAL MILKING SYSTEM INTRODUCES AN AUTOMATIC MILKING SYSTEM (AMS) POSSIBLE RISK FACTORS CAN AFFECT MILK QUALITY. THE AIM OF THE STUDY WAS TO INVESTIGATE THE INFLUENCE OF MILKING WITH AUTOMATIC MILKING SYSTEMS ON MILK QUALITY VARIABLES OVER A LONG TIME-PERIOD POST-INSTALLATION. BULK MILK TOTAL BACTERIAL COUNT (BMTBC) AND SOMATIC CELL COUNT (BMSCC) WERE ANALYSED …						218	UNIV SANTIAGO DE COMPOSTELA, DEPT INGN AGROFORESTAL, LUGO, SPAIN.;	UNIVERSITY OF SANTIAGO DE COMPOSTELA					2022-01-18	ROBOTIC MILKING; MILK QUALITY; ADAPTATION	10.1080/1828051X.2017.1332498	ARTICLE			1828-051X	FAZAI@HOTMAIL.COM	225				FU1TG			UDDER HEALTH; COWS; QUALITY; MANAGEMENT; MASTITIS; BEHAVIOR; HYGIENE	1	ITAL J ANIM SCI	ITAL. J. ANIM. SCI.	ENGLISH		31	GREEN PUBLISHED, GOLD	BARRASA RIOJA, MARTIN/0000-0003-4647-8336; PEREIRA, JOSE MANUEL/0000-0002-4153-6579; AMIAMA, CARLOS/0000-0003-1866-9135; CASTRO, ANGEL/0000-0002-5604-3005	2-4 PARK SQUARE, MILTON PARK, ABINGDON OR14 4RN, OXON, ENGLAND		8	ABINGDON			J	TAYLOR & FRANCIS LTD	2018	BARRASA RIOJA, MARTIN/G-9111-2012; PEREIRA, JOSE MANUEL/G-4757-2018; CASTRO, ANGEL/N-2140-2015
SIMON J;PRIKRYL M;MACHALEK A	SIMON, JOSEF;PRIKRYL, MIROSLAV;MACHALEK, ANTONIN	DE KONING C.J.A.M., 2010, INT WORKSH FUT QUART, V76, P81;DOLEZAL O., 2001, KOMFORTNI USTAJENI V;HULSEN J., 2008, ROBOTIC MILKING, P52;MACHALEK A., 2011, ECOLOGY FARMING TECH, V3, P98	ON THE FARM WITH HOLSTEIN DAIRY COWS, WHERE ARE INSTALLED SINGLE STALL AUTOMATIC MILKING ROBOTS, WAS EXPERIMENTALLY VERIFIED DEVICE FOR AUDIO STIMULATION OF COWS TO VISIT THE AUTOMATIC MILKING MACHINES. THERE WERE CHOSEN 10 COWS FOR THE EXPERIMENTAL GROUP AND 10 COWS FOR THE CONTROL GROUP. COWS WERE SELECTED IN ORDER TO AGE AND STAGE OF LACTATION. THERE WAS USED THE SPECIALLY DEVELOPED PROGRAMMAB…					978-80-213-2388-9	595	CZECH UNIV LIFE SCI PRAGUE, PRAGUE 16521 6, SUCHDOL, CZECH REPUBLIC.;	CZECH UNIVERSITY OF LIFE SCIENCES PRAGUE	PRAGUE, CZECH REPUBLIC	5TH INTERNATIONAL CONFERENCE ON TRENDS IN AGRICULTURAL ENGINEERING	SEP 03-06, 2013		2022-01-18	DAIRY COWS; ROBOTIC MILKING; AUDIO STIMULATION		PROCEEDINGS PAPER				JOSEF.SIMON@VUZT.CZ	598				BB6WA	CULSP				TRENDS IN AGRICULTURAL ENGINEERING 2013		ENGLISH		4		MACHALEK, ANTONIN/0000-0001-6461-8318; SIMON, JOSEF/0000-0002-6219-0554	DEPT SYSTEMS ENG, KAMYCKA 129, PRAGUE 6 165 21, CZECH REPUBLIC		4	PRAGUE 6			C	CZECH UNIVERSITY LIFE SCIENCES PRAGUE	2013	MACHALEK, ANTONIN/ABG-1350-2020; SIMON, JOSEF/AAL-7313-2020
EL ZEIN M;GEBRESENBET G	EL ZEIN, MUSADAG;GEBRESENBET, GIRMA	ANONYMOUS, 2008, INSTRUCTION BOOK DEL;BERNDES G., 2006, FUTURE BIOENERGY SWE, P1;BJORKMAN J., 2020, THESIS, P1;GAWORSKI M, 2017, ENG RUR DEVELOP, P402, DOI 10.22616/ERDEV2017.16.N079;IRENA, 2018, GRID REN EN SOL GLOB;KHALILPOUR R, 2015, ENERG POLICY, V82, P207, DOI 10.1016/J.ENPOL.2015.03.005;KLAAS I., 2020, COMMUNICATION;KONING K., 2004, AUTOMATIC MILKING ST, P1;LINEK L, 2013, DOCASNA STABILITA?…	THIS STUDY EXAMINED THE POTENTIAL OF RENEWABLE ENERGY SOURCES TO PROVIDE THE NECESSARY POWER FOR A MOBILE OFFGRID AUTOMATED MILKING SYSTEM (AMS) AND ASSOCIATED FACILITIES ON PASTURE. THIS INVOLVED CHOOSING THE MOST COSTEFFECTIVE, ENVIRONMENTALLY FRIENDLY, AND SUSTAINABLE POWER SUPPLY FOR A MOBILE AMS IN SWEDEN OPERATING MAY-SEPTEMBER AND MILKING 20 COWS PER DAY. WEATHER DATA, INPUT FROM THE MILKI…	E06630						SWEDISH UNIV AGR SCI, DEPT ENERGY & TECHNOL, BOX 7032, S-75007 UPPSALA, SWEDEN.;	SWEDISH UNIVERSITY OF AGRICULTURAL SCIENCES					2022-01-18	OFF-GRID SYSTEMS; RENEWABLE ENERGY; AUTOMATED MILKING SYSTEM; INSIGHT MAKER; HOMER	10.1016/j.heliyon.2021.e06630	ARTICLE			2405-8440	MUEL0001@STUD.SLU.SE					SB0XB				4	HELIYON	HELIYON	ENGLISH		18	GOLD, GREEN PUBLISHED	EL ZEIN, MUSADAG/0000-0003-0371-9937	THE BOULEVARD, LANGFORD LANE, KIDLINGTON, OXFORD OX5 1GB, OXON, ENGLAND	APR	10	OXFORD	33889768		J	ELSEVIER SCI LTD	2021
BOLONA PS;REINEMANN DJ;UPTON J	BOLONA, P. SILVA;REINEMANN, D. J.;UPTON, J.	BRUCKMAIER RM, 2001, J DAIRY RES, V68, P369, DOI 10.1017/S0022029901005015;BURKE JK, 2011, ANIM PROD SCI, V51, P920, DOI 10.1071/AN11042;CASTRO A, 2012, J DAIRY SCI, V95, P929, DOI 10.3168/JDS.2010-3912;DAVIS K. L., 2005, PROCEEDINGS OF THE NEW ZEALAND SOCIETY OF ANIMAL PRODUCTION, V65, P271;EDWARDS JP, 2013, J DAIRY SCI, V96, P3766, DOI 10.3168/JDS.2012-6394;EDWARDS JP, 2013, J DAIRY SCI, V96, P…	IN AUTOMATIC MILKING SYSTEMS (AMS), IT IS IMPORTANT TO MAXIMIZE THE AMOUNT OF MILK HARVESTED PER DAY TO INCREASE PROFITABILITY. ONE STRATEGY TO ACHIEVE THIS GOAL IS TO REDUCE THE TIME IT TAKES TO MILK EACH COW. SEVERAL STUDIES IN CONVENTIONAL MILKING SYSTEMS HAVE SHOWN THAT MILKING TIME CAN BE REDUCED BY INCREASING THE MILK FLOW RATE AT WHICH THE TEATCUP IS REMOVED. ONE STUDY ANALYZED THE EFFECT …						8423	UNIV WISCONSIN, DEPT DAIRY SCI, MADISON, WI 53706 USA.; UNIV WISCONSIN, BIOL SYST ENGN DEPT, MADISON, WI 53706 USA.; TEAGASC, ANIM & GRASSLAND RES & INNOVAT CTR, MOOREPK, FERMOY P61 C996, CORK, IRELAND.;	UNIVERSITY OF WISCONSIN SYSTEM; UNIVERSITY OF WISCONSIN MADISON; UNIVERSITY OF WISCONSIN SYSTEM; UNIVERSITY OF WISCONSIN MADISON; TEAGASC					2022-01-18	TEATCUP REMOVAL; AUTOMATIC MILKING; MILKING EFFICIENCY; SOMATIC CELL COUNT	10.3168/jds.2018-15839	ARTICLE			1525-3198	PSILVA2@WISC.EDU	8430		TEAGASC WALSH FELLOWSHIP PROGRAMME; UNIVERSITY OF WISCONSIN-MADISON; LELY (MAASSLUIS, THE NETHERLANDS)	FINANCIAL SUPPORT FROM THE TEAGASC WALSH FELLOWSHIP PROGRAMME, THE UNIVERSITY OF WISCONSIN-MADISON, AND LELY (MAASSLUIS, THE NETHERLANDS) IS GRATEFULLY ACKNOWLEDGED. WE ACKNOWLEDGE THE TECHNICAL ASSISTANCE OF CAROLINE O'SULLIVAN AND THE STAFF AT THE DAIRYGOLD RESEARCH FARM AT TEAGASC MOOREPARK (FERMOY, IRELAND) AND THE STAFF AT LELY IN THE DESIGN AND OPERATION OF THE EXPERIMENT. WE ACKNOWLEDGE PE…	IP9EO			SOMATIC-CELL COUNT; GRAZING DAIRY-COWS; FLOW; YIELD	9	J DAIRY SCI	J. DAIRY SCI.	ENGLISH		17	BRONZE, GREEN SUBMITTED	REINEMANN, DOUGLAS/0000-0002-1319-0718	STE 800, 230 PARK AVE, NEW YORK, NY 10169 USA	SEP	8	NEW YORK	31326171		J	ELSEVIER SCIENCE INC	2019	REINEMANN, DOUGLAS/AAI-2787-2020
PIWCZYNSKI D;SITKOWSKA B;KOLENDA M;BRZOZOWSKI M;AERTS J;SCHORK PM	PIWCZYNSKI, DARIUSZ;SITKOWSKA, BEATA;KOLENDA, MAGDALENA;BRZOZOWSKI, MARCIN;AERTS, JOANNA;SCHORK, PAMELA M.	ANDRE G, 2010, J DAIRY SCI, V93, P942, DOI 10.3168/JDS.2009-2373;BACH A, 2005, J DAIRY RES, V72, P101, DOI 10.1017/S0022029904000585;BACH A, 2009, J DAIRY SCI, V92, P1272, DOI 10.3168/JDS.2008-1443;BOGUCKI M., 2014, ACTA SCIENTIARUM POLONORUM - ZOOTECHNICA, V13, P17;CASTRO A, 2012, J DAIRY SCI, V95, P929, DOI 10.3168/JDS.2010-3912;DE VLIEGHER S, 2012, J DAIRY SCI, V95, P1025, DOI 10.3168/JDS.2010…	THE PURPOSE OF THIS PAPER WAS TO UTILIZE THE DECISION TREES TECHNIQUE TO DETERMINE THE FACTORS RESPONSIBLE FOR HIGH MONTHLY MILK YIELD IN POLISH HOLSTEIN-FRIESIAN COWS FROM 27 HERDS EQUIPPED WITH MILKING ROBOTS. THE APPLIED STATISTICAL METHOD-THE DECISION TREE TECHNIQUE-SHOWED THAT THE MOST IMPORTANT FACTORS RESPONSIBLE FOR MONTHLY MILK YIELD OF DAIRY COWS USING ROBOTS WERE, IN DESCENDING ORDER O…	E13414						UTP UNIV SCI & TECHNOL, FAC ANIM BREEDING & BIOL, DEPT ANIM BIOTECHNOL & GENET, MAZOWIECKA 28, PL-85084 BYDGOSZCZ, POLAND.; LELY DAIRY AUSTRALIA PTY LTD, TRUGANINA, AUSTRALIA.; DELAWARE STATE UNIV, DOVER, DE USA.;	BYDGOSZCZ UNIVERSITY OF SCIENCE & TECHNOLOGY; DELAWARE STATE UNIVERSITY					2022-01-18	AUTOMATIC MILKING SYSTEM; COWS; DECISION TREES; MILK YIELD	10.1111/asj.13414	ARTICLE			1740-0929	KOLENDA@UTP.EDU.PL					OO9TA			CLASSIFICATION TREES; EARLY LACTATION; DAIRY-COWS; FREQUENCY; BEHAVIOR; MANAGEMENT; IMPACT; PRODUCTIVITY; EFFICIENCY; RESPONSES	1	ANIM SCI J	ANIM. SCI. J.	ENGLISH		38		KOLENDA, MAGDALENA/0000-0002-9260-4391; PIWCZYNSKI, DARIUSZ/0000-0001-8298-2316; SITKOWSKA, BEATA/0000-0002-1036-7450	111 RIVER ST, HOBOKEN 07030-5774, NJ USA	JAN-DEC	10	HOBOKEN	32618028		J	WILEY	2020	KOLENDA, MAGDALENA/T-9937-2018
WETHAL KB;SVENDSEN M;HERINGSTAD B	WETHAL, K. B.;SVENDSEN, M.;HERINGSTAD, B.	CARLEN E, 2004, J DAIRY SCI, V87, P3062, DOI 10.3168/JDS.S0022-0302(04)73439-6;CARLSTROM C, 2013, J DAIRY SCI, V96, P5324, DOI 10.3168/JDS.2012-6221;DALEN G, 2019, J DAIRY SCI, V102, P5419, DOI 10.3168/JDS.2018-15295;EMANUELSON U, 1988, J DAIRY SCI, V71, P467, DOI 10.3168/JDS.S0022-0302(88)79576-4;FRANZEN J, 2012, GENET SEL EVOL, V44, DOI 10.1186/1297-9686-44-10;HAILE-MARIAM M, 2001, J DAIRY SCI,…	THE CURRENT STUDY AIMED TO INVESTIGATE NEW UDDER HEALTH TRAITS BASED ON DATA FROM AUTOMATIC MILKING SYSTEMS (AMS) FOR USE IN ROUTINE GENETIC EVALUATIONS. DATA WERE FROM 77 COMMERCIAL HERDS; OUT OF THESE, 24 HAD EQUIPMENT FOR MEASURING ONLINE CELL COUNT (OCC), WHEREAS ALL HAD DATA ON ELECTRICAL CONDUCTIVITY (EC). A TOTAL OF 4,714 NORWEGIAN RED DAIRY COWS AND 2,363,928 MILKINGS WERE INCLUDED IN THE…						7188	NORWEGIAN UNIV LIFE SCI, FAC BIOSCI, DEPT ANIM & AQUACULTURAL SCI, POB 5003, N-1432 AS, NORWAY.; GENO BREEDING & AI ASSOC, N-2326 HAMAR, NORWAY.;	NORWEGIAN UNIVERSITY OF LIFE SCIENCES					2022-01-18	MASTITIS INDICATOR; ONLINE CELL COUNT; ELECTRICAL CONDUCTIVITY; ELEVATED MASTITIS RISK; AUTOMATIC MILKING SYSTEM	10.3168/jds.2020-18343	ARTICLE			1525-3198	KAROLINE.BAKKE@NMBU.NO	7198				NJ2UC			SOMATIC-CELL COUNT; 1ST 3 LACTATIONS; DAY ELECTRICAL-CONDUCTIVITY; CLINICAL MASTITIS; VARIANCE-COMPONENTS; SHORT COMMUNICATION; 1ST-LACTATION COWS; NORWEGIAN CATTLE; PROTEIN YIELD; DAIRY-CATTLE	8	J DAIRY SCI	J. DAIRY SCI.	ENGLISH		42	HYBRID, GREEN PUBLISHED	HERINGSTAD, BJORG/0000-0001-7388-3893	STE 800, 230 PARK AVE, NEW YORK, NY 10169 USA	AUG	11	NEW YORK	32505398		J	ELSEVIER SCIENCE INC	2020	HERINGSTAD, BJORG/AAJ-8977-2020
CASTRO A;PEREIRA JM;AMIAMA C;BUENO J	CASTRO, ANGEL;PEREIRA, JOSE M.;AMIAMA, CARLOS;BUENO, JAVIER	AFRICOR, 2010, MEM ACT AS PROV CRIA;ALIBES J., 2002, FRISONA ESP, V135, P104;ARTMANN R., 2002, MILKING CAPACITY SIN;BACH A, 2009, J DAIRY SCI, V92, P1272, DOI 10.3168/JDS.2008-1443;BARBEYTO F., 2012, RESULTADOS TECNICO E;BIJL R, 2007, J DAIRY SCI, V90, P239, DOI 10.3168/JDS.S0022-0302(07)72625-5;CASTRO A, 2012, J DAIRY SCI, V95, P929, DOI 10.3168/JDS.2010-3912;COOPER K, 1999, J AGR ENG RES, V73, …	THE AIM OF THIS STUDY WAS TO DETERMINE THE CHARACTERISTICS OF THE DAIRY FARMS THAT INSTALLED AN AUTOMATIC MILKING SYSTEM (AMS). A SURVEY OF 38 DAIRY FARMS WITH AMS, IN GALICIA (SPAIN), COLLECTED INFORMATION ON QUANTITATIVE AND QUALITATIVE VARIABLES. FOLLOWING ELIMINATION OF REDUNDANT VARIABLES, CATEGORICAL PRINCIPAL COMPONENT ANALYSIS IDENTIFIED 4 FACTORS ACCOUNTING FOR 43.7% OF THE TOTAL VARIANC…	3559					207	UNIV SANTIAGO DE COMPOSTELA, DEPT INGN AGROFORESTAL, LUGO 27002, SPAIN.;	UNIVERSITY OF SANTIAGO DE COMPOSTELA					2022-01-18	AUTOMATIC MILKING SYSTEM; FARM STRUCTURE; FARM TYPOLOGY; FARMER SATISFACTION	10.4081/ijas.2015.3559	ARTICLE			1828-051X	ANGEL.CASTRO@USC.ES	219		AUTONOMOUS GOVERNMENT OF GALICIA THROUGH THE DIRECTORATE GENERAL FOR RESEARCH & DEVELOPMENT (PGIDT/PGIDIT PROJECT) [07MRU013291PR]	THE AUTHORS ARE GRATEFUL FOR THE FINANCIAL SUPPORT GRANTED BY THE AUTONOMOUS GOVERNMENT OF GALICIA THROUGH THE DIRECTORATE GENERAL FOR RESEARCH & DEVELOPMENT (PGIDT/PGIDIT PROJECT, REF: 07MRU013291PR), AS WELL AS TO THE FARMERS WHO FACILITATED ACCESS TO THEIR DATA.	CQ7VC			GENETIC-PARAMETERS; BEHAVIOR; COWS; EFFICIENCY; YIELD	2	ITAL J ANIM SCI	ITAL. J. ANIM. SCI.	ENGLISH		40	GREEN PUBLISHED, GOLD	CASTRO, ANGEL/0000-0002-5604-3005; PEREIRA, JOSE MANUEL/0000-0002-4153-6579; LEMA, JAVIER BUENO/0000-0002-0954-2987; AMIAMA, CARLOS/0000-0003-1866-9135	2-4 PARK SQUARE, MILTON PARK, ABINGDON OR14 4RN, OXON, ENGLAND		13	ABINGDON			J	TAYLOR & FRANCIS LTD	2015	CASTRO, ANGEL/N-2140-2015; PEREIRA, JOSE MANUEL/G-4757-2018; LEMA, JAVIER BUENO/K-8424-2012
RIVA E;MATTACHINI G;BAVA L;SANDRUCCI A;TAMBURINI A;PROVOLO G	RIVA, ELISABETTA;MATTACHINI, GABRIELE;BAVA, LUCIANA;SANDRUCCI, ANNA;TAMBURINI, ALBERTO;PROVOLO, GIORGIO	BODDUGARI K, 2001, J DAIRY SCI, V84, P873, DOI 10.3168/JDS.S0022-0302(01)74545-6, 10.3168/JDS.S0022-0302(01)70210-X;COOK NB, 2007, J DAIRY SCI, V90, P1674, DOI 10.3168/JDS.2006-634;DEVRIES TJ, 2005, J DAIRY SCI, V88, P3553, DOI 10.3168/JDS.S0022-0302(05)73040-X;DEVRIES TJ, 2005, J DAIRY SCI, V88, P625, DOI 10.3168/JDS.S0022-0302(05)72726-0;DEVRIES TJ, 2003, J DAIRY SCI, V86, P3354, DOI 10.3168/JD…	RESEARCH ON FEEDING MANAGEMENT IN MORE COMPETITIVE FREE-STALL SETTINGS INDICATES THAT FREQUENCY OF DELIVERY OF FRESH FEED STIMULATES FEED BUNK ATTENDANCE AND CAN AFFECT OTHER ASPECTS OF COWS' TIME BUDGETS APART FROM FEEDING SUCH AS TIME SPENT STANDING VS. LYING DOWN. THE OBJECTIVE OF THIS STUDY WAS TO EXAMINE HOW THE FREQUENCY OF FEED DELIVERY AFFECTS THE BEHAVIOR IN TWO FARMS, ONE WITH A CONVENT…	E39					197	UNIV MILAN, DEPT AGR & ENVIRONM SCI, VIA CELORIA 2, I-20133 MILAN, ITALY.;	UNIVERSITY OF MILAN					2022-01-18	DAIRY COWS; BEHAVIOUR; ENVIRONMENTAL CONDITION; AUTOMATIC MILKING SYSTEM	10.4081/jae.2013.s2.e39	ARTICLE			2239-6268	GIORGIO.PROVOLO@UNIMI.IT	202		MINISTRY OF UNIVERSITY AND RESEARCH (ITALY)MINISTRY OF EDUCATION, UNIVERSITIES AND RESEARCH (MIUR)	THIS RESEARCH WAS FINANCIALLY SUPPORTED BY THE MINISTRY OF UNIVERSITY AND RESEARCH (ITALY) WITHIN THE PRIN 2007 PROJECT ON INNOVATIVE TECHNICAL SOLUTIONS FOR IMPROVING THE PRODUCTION EFFICIENCY AND THE ANIMAL WELFARE IN DAIRY COW HOUSING.	V1L6Q					J AGRIC ENG	J. AGRIC. ENG.	ENGLISH		25	GOLD, GREEN PUBLISHED	PROVOLO, GIORGIO/0000-0002-7444-7118; BAVA, LUCIANA/0000-0001-6521-3195; SANDRUCCI, ANNA/0000-0002-1014-0088; RIVA, ELISABETTA/0000-0003-0718-9291; TAMBURINI, ALBERTO/0000-0002-3371-6254	MEDITGROUP, VIA G BELLI, 4, PAVIA, 27100, ITALY		6	PAVIA			J	PAGEPRESS PUBL	2013	ELISABETTA, RIVA/AAK-7177-2020; BAVA, LUCIANA/R-8677-2017; SANDRUCCI, ANNA/E-5712-2017; TAMBURINI, ALBERTO/S-8800-2017
BOLONA PS;REINEMANN DJ;UPTON J	BOLONA, P. SILVA;REINEMANN, D. J.;UPTON, J.	AYADI M, 2003, J DAIRY RES, V70, P1, DOI 10.1017/S0022029902005873;BACH A, 2005, J DAIRY RES, V72, P101, DOI 10.1017/S0022029904000585;BOLONA PS, 2020, J DAIRY SCI, V103, P4446, DOI 10.3168/JDS.2019-17266;BOLONA PS, 2019, J DAIRY SCI, V102, P8423, DOI 10.3168/JDS.2018-15839;CLARKE T, 2008, AUST J EXP AGR, V48, P1161, DOI 10.1071/EA07259;COCHRAN, 1989, STAT METHODS;EDWARDS JP, 2014, J DAIRY SCI, V…	THIS RESEARCH FOLLOWED OUR PREVIOUS EXPERIMENTAL AND SIMULATION WORK ON THE EFFECT OF DIFFERENT TEATCUP REMOVAL SETTINGS BASED ON THE ROLLING AVERAGE MILK FLOWRATE AND ON MILKING DURATION AT THE QUARTER AND UDDER LEVELS. THE AIMS OF THIS EXPERIMENT WERE TO (1) QUANTIFY THE DIFFERENCES IN QUARTER MILKING DURATION IN A PASTURE-BASED AUTOMATIC MILKING SYSTEM AND (2) TEST THE EFFECT OF INCREASING THE…						532	TEAGASC, ANIM & GRASSLAND RES & INNOVAT CTR, MOOREPK, FERMOY P61 C996, CORK, IRELAND.; UNIV WISCONSIN, DEPT DAIRY SCI, MADISON, WI 53706 USA.; UNIV WISCONSIN, BIOL SYST ENGN DEPT, MADISON, WI 53706 USA.;	TEAGASC; UNIVERSITY OF WISCONSIN SYSTEM; UNIVERSITY OF WISCONSIN MADISON; UNIVERSITY OF WISCONSIN SYSTEM; UNIVERSITY OF WISCONSIN MADISON					2022-01-18	TEATCUP REMOVAL SETTING; SLOWEST QUARTER; MILKING DURATION; MILKING EFFICIENCY	10.3168/jds.2020-18464	ARTICLE			1525-3198	PABLO.SILVABOLONA@TEAGASC.IE	538		TEAGASC (TEAGASC MOOREPARK, FERMOY, CO. CORK, IRELAND); TEAGASC WALSH FELLOWSHIP PROGRAMME (CARLOW, IRELAND); UNIVERSITY OF WISCONSIN-MADISON (MADISON, WI); LELY (MAASSLUIS, THE NETHERLANDS)	THE AUTHORS GRATEFULLY ACKNOWLEDGE FUNDING FROM TEAGASC (TEAGASC MOOREPARK, FERMOY, CO. CORK, IRELAND) AND FROM THE TEAGASC WALSH FELLOWSHIP PROGRAMME (CARLOW, IRELAND). WE ALSO ACKNOWLEDGE THE SUPPORT OF THE UNIVERSITY OF WISCONSIN-MADISON (MADISON, WI), AND LELY (MAASSLUIS, THE NETHERLANDS). WE ACKNOWLEDGE THE TECHNICAL ASSISTANCE OF CAROLINE O'SULLIVAN AT THE DAIRYGOLD RESEARCH FARM AT TEAGASC…	PH6ZH			FLOW CHARACTERISTICS; UDDER; PERFORMANCE; INTERVAL; LEVEL	1	J DAIRY SCI	J. DAIRY SCI.	ENGLISH		20	HYBRID		STE 800, 230 PARK AVE, NEW YORK, NY 10169 USA	JAN	7	NEW YORK	33189272		J	ELSEVIER SCIENCE INC	2021
DOHMEN W;NEIJENHUIS F;HOGEVEEN H	DOHMEN, W.;NEIJENHUIS, F.;HOGEVEEN, H.	ABDI H., 2007, ENCY MEAS STAT, V1, P1, DOI DOI 10.4135/9781412952644;BARKEMA HW, 1999, J DAIRY SCI, V82, P1655, DOI 10.3168/JDS.S0022-0302(99)75394-4;BERGLUND I, 2002, LIVEST PROD SCI, V78, P115, DOI 10.1016/S0301-6226(02)00090-8;DE HAAS Y, 2002, J DAIRY SCI, V85, P1314, DOI 10.3168/JDS.S0022-0302(02)74196-9;DE KONING K., 2010, P 1 N AM C PREC DAIL, PV59;DE KONING K, 2003, ITAL J ANIM SCI, V2, P2…	POOR HYGIENE IS AN IMPORTANT RISK FACTOR FOR REDUCED UDDER HEALTH. BECAUSE THE TEAT CLEANING PROCESS IS DONE AUTOMATICALLY ON FARMS WITH AN AUTOMATIC MILKING SYSTEM (AMS), HYGIENE MANAGEMENT MIGHT DIFFER. THE AIM OF THIS STUDY WAS TO DETERMINE THE RELATIONSHIP BETWEEN HYGIENE AND UDDER HEALTH ON FARMS WITH AN AMS AT THE FARM LEVEL AS WELL AS AT THE COW LEVEL. INFORMATION ON HYGIENE AND UDDER HEAL…						4019	UNIV UTRECHT, FAC VET MED, DEPT FARM ANIM HLTH, NL-3584 CL UTRECHT, NETHERLANDS.; WAGENINGEN UR, NL-8219 PH LELYSTAD, NETHERLANDS.; WAGENINGEN UNIV, CHAIR GRP BUSINESS ECON, NL-6706 KN WAGENINGEN, NETHERLANDS.;	UTRECHT UNIVERSITY; WAGENINGEN UNIVERSITY & RESEARCH					2022-01-18	UDDER HEALTH; HYGIENE; AUTOMATIC MILKING SYSTEM	10.3168/jds.2009-3028	ARTICLE			1525-3198	W.DOHMEN@UU.NL	4033		DUTCH DAIRY BOARD (ZOETERMEER, THE NETHERLANDS)NETHERLANDS GOVERNMENT	THIS STUDY IS PART OF THE 5-YEAR MASTITIS PROGRAM OF THE DUTCH UDDER HEALTH CENTRE (DEVENTER, THE NETHERLANDS) AND WAS FINANCIALLY SUPPORTED BY THE DUTCH DAIRY BOARD (ZOETERMEER, THE NETHERLANDS). THE AUTHORS THANK THE EXPERTS WHO PARTICIPATED IN THE DIFFERENT EXPERT SESSIONS, THE STUDENTS WHO MADE THE FARM VISITS, AND THE PARTICIPATING FARMERS. THE AUTHORS ALSO THANK JAN VAN DEN BROEK FOR HIS ST…	641HP			SOMATIC-CELL COUNT; MASTITIS; ASSOCIATION; MANAGEMENT; QUALITY; SCORES	9	J DAIRY SCI	J. DAIRY SCI.	ENGLISH		22	BRONZE, GREEN SUBMITTED	HOGEVEEN, HENK/0000-0002-9443-1412	STE 800, 230 PARK AVE, NEW YORK, NY 10169 USA	SEP	15	NEW YORK	20723676		J	ELSEVIER SCIENCE INC	2010
BUGUEIRO A;FOUZ R;CAMINO F;YUS E;DIEGUEZ FJ	BUGUEIRO, A.;FOUZ, R.;CAMINO, F.;YUS, E.;DIEGUEZ, F. J.	ABENI F, 2005, J DAIRY SCI, V88, P3542, DOI 10.3168/JDS.S0022-0302(05)73039-3;ALVASEN K, 2012, J DAIRY SCI, V95, P4352, DOI 10.3168/JDS.2011-5085;ASOCIACION PROVINCIAL PARA EL CONTROL DE RENDIMIENTOS (AFRICOR), 2017, MEM 2016;BACH A, 2017, J DAIRY SCI, V100, P7720, DOI 10.3168/JDS.2016-11694;BORDERAS TF, 2008, CAN J ANIM SCI, V88, P1, DOI 10.4141/CJAS07014;BUROW E, 2011, PREV VET MED, V100, P237,…	COW ROUTINES AND BEHAVIORAL RESPONSES ARE ALTERED SUBSTANTIALLY FOLLOWING THE INSTALLATION OF ROBOT MILKING. THE PRESENT STUDY WAS DESIGNED TO ANALYZE THE EFFECT THAT SWITCHING FROM MILKING PARLOR TO AUTOMATIC MILKING SYSTEM (AMS) HAD ON THE CULLING RATE (DUE TO VARIOUS CAUSES) OF DAIRY CATTLE. FOR THIS PURPOSE, CULLING RECORDS AND CAUSES FOR CULLING WERE TRACKED IN 23 DAIRY FARMS IN THE GALICIA …						1304	UNIV SANTIAGO DE COMPOSTELA, FAC VET, DEPT ANAT PROD ANIM & CIENCIAS CLIN VET, CAMPUS UNIV S-N, LUGO 27002, SPAIN.; AFRICOR LUGO, AV FINGOI 117 BAJO, LUGO 27002, SPAIN.; IE5 BATALLA CLAVIJO, CALLE GRAL URRUTIA 4, LOGRONO 26005, LA RIOJA, SPAIN.; UNIV SANTIAGO DE COMPOSTELA, FAC VET, INST INVEST & ANAL ALIMENTARIOS, CAMPUS UNIV S-N, LUGO 27002, SPAIN.;	UNIVERSITY OF SANTIAGO DE COMPOSTELA; UNIVERSITY OF SANTIAGO DE COMPOSTELA					2022-01-18	AUTOMATIC MILKING SYSTEMS; CAUSES FOR LOSS; DAIRIES; SURVIVAL ANALYSIS; COX REGRESSION	10.1017/S1751731118002896	ARTICLE			1751-732X	FRANCISCOJAVIER.DIEGUEZ@USC.ES	1310				IL1TQ			HEALTH; REPRODUCTION; MANAGEMENT; MORTALITY; SYSTEMS; RISK	6	ANIMAL	ANIMAL	ENGLISH		26	HYBRID	BUGUEIRO, ANA/0000-0002-8676-5797; YUS RESPALDIZA, EDUARDO/0000-0003-2132-7291	EDINBURGH BLDG, SHAFTESBURY RD, CB2 8RU CAMBRIDGE, ENGLAND	JUN	7	CAMBRIDGE	30370891		J	CAMBRIDGE UNIV PRESS	2019
WETHAL KB;SVENDSEN M;HERINGSTAD B	WETHAL, K. B.;SVENDSEN, M.;HERINGSTAD, B.	BAKKE K. A., 2015, P 66 ANN M EUR ASS A, P287;CARLSTROM C, 2016, ACTA AGR SCAND A-AN, V66, P75, DOI 10.1080/09064702.2016.1260153;CARLSTROM C, 2014, J DAIRY SCI, V97, P497, DOI 10.3168/JDS.2013-6948;CARLSTROM C, 2013, J DAIRY SCI, V96, P5324, DOI 10.3168/JDS.2012-6221;CUE RI, 1996, LIVEST PROD SCI, V45, P123, DOI 10.1016/0301-6226(96)00009-7;JAKOBSEN JH, 2008, INTERBULL B, V38, P101;LASSEN J, 200…	THE AIM WAS TO INVESTIGATE WHETHER SUBJECTIVELY SCORED MILKING SPEED, TEMPERAMENT, AND LEAKAGE ARE GENETICALLY THE SAME TRAIT WHEN MEASURED IN DIFFERENT MILKING SYSTEMS. DATA WERE PROVIDED BY THE NORWEGIAN DAIRY HERD RECORDING SYSTEM AND INCLUDED A TOTAL OF 260,731 FIRST-PARITY NORWEGIAN RED COWS CALVING BETWEEN JANUARY 2009 AND FEBRUARY 2019 AND MILKED EITHER IN A TRADITIONAL MILKING SYSTEM (MIL…						3325	NORWEGIAN UNIV LIFE SCI, FAC BIOSCI, DEPT ANIM & AQUACULTURAL SCI, POB 5003, N-1432 AS, NORWAY.; GENO BREEDING & ASSOC, N-2326 HAMAR, NORWAY.;	NORWEGIAN UNIVERSITY OF LIFE SCIENCES					2022-01-18	WORKABILITY; GENETIC CORRELATIONS; AUTOMATIC MILKING SYSTEM (AMS); MILKING PARLOR	10.3168/jds.2019-17503	ARTICLE			1525-3198	KAROLINE.BAKKE@NMBU.NO	3333		AMS [4206000072]; NORWEGIAN UNIVERSITY OF LIFE SCIENCES (AS, NORWAY)	THE AUTHORS ACKNOWLEDGE THE NORWEGIAN DAIRY HERD RECORDING SYSTEM (AS, NORWAY) AND GENO BREEDING AND AI ASSOCIATION (HAMAR, NORWAY) FOR PROVIDING DATA FOR THIS STUDY. THE AUTHORS ALSO THANK THE FUNDING PARTNERS OF THE AMS (PROJECT NO. 4206000072), AND THE NORWEGIAN UNIVERSITY OF LIFE SCIENCES (AS, NORWAY). THE AUTHORS HAVE NOT STATED ANY CONFLICTS OF INTEREST.	KU8WG			SHORT-COMMUNICATION; PARAMETERS; WORKABILITY; GENOTYPE; YIELD	4	J DAIRY SCI	J. DAIRY SCI.	ENGLISH		18	GREEN PUBLISHED, HYBRID	HERINGSTAD, BJORG/0000-0001-7388-3893	STE 800, 230 PARK AVE, NEW YORK, NY 10169 USA	APR	9	NEW YORK	32089305		J	ELSEVIER SCIENCE INC	2020	HERINGSTAD, BJORG/AAJ-8977-2020
RASTOGI A;RYUH BS	RASTOGI, AKANKSHA;RYUH, BEOM SAHNG	AKHLOUFI M A, 2013, SPIE P INT SOC OPTIC;DE KONING K, 2002, AUTOMATIC MILKING EX, P1;DELAVAL, AMR SYST OV;FREUND Y, 1997, J COMPUT SYST SCI, V55, P119, DOI 10.1006/JCSS.1997.1504;HOFMAN H, 2012, PATENT NO. US 2012/0272914 A1, 20120272914;JAY M, 2016, YOLO SERIES;KORTEKAAS M P, 2015, MILKING ROBOT ATTACH;MARINELLO F., 2015, PRECIS AGRIC, V5, P1;RASTOGI A, 2017, 2017 7TH IEEE INTERNATIONAL CONFEREN…	IN THIS STUDY WE HAVE DEVELOPED AND EXPERIMENTED WITH TWO METHODS OF TEAT DETECTION BASED ON MACHINE LEARNING APPROACH IN IMAGE RECOGNITION AND OBJECT DETECTION. AUTOMATIC MILKING SYSTEMS RELY STRONGLY ON THE VISION SYSTEM FOR SUCCESSFUL MILKING OPERATION INITIATION WHICH IS THE ATTACHMENT OF THE TEAT CUPS CORRECTLY. TEAT DETECTION METHOD CURRENTLY EMPLOYED IN THE INDUSTRY IS BASED ON LASER ASSIS…						1869	CHONBUK NATL UNIV, SCH MECH SYST ENGN, JEONJU 54896, SOUTH KOREA.;	JEONBUK NATIONAL UNIVERSITY					2022-01-18	AUTOMATIC MILKING SYSTEMS; HAAR-CASCADE; TEAT DETECTION; YOLO	10.1007/s12206-019-0339-5	ARTICLE			1976-3824	AKANKSHAR@JBNU.AC.KR	1874		[CIO445442-1601002407]	THIS PAPER IS BASED ON THE RESEARCH CONDUCTED BY THE SMALL AND MEDIUM BUSINESS ADMINISTRATION (SMBA) IN 2016, FUNDED BY THE GOVERNMENT (CIO445442-1601002407).	HT7MO				4	J MECH SCI TECHNOL	J. MECH. SCI. TECHNOL.	ENGLISH		15		RASTOGI, AKANKSHA/0000-0002-1757-1251	KSTC NEW BLD. 7TH FLOOR, 635-4 YEOKSAM-DONG KANGNAM-KU, SEOUL 135-703, SOUTH KOREA	APR	6	SEOUL			J	KOREAN SOC MECHANICAL ENGINEERS	2019	RASTOGI, AKANKSHA/AAS-7367-2020
FADUL-PACHECO L;LIOU M;REINEMANN DJ;CABRERA VE	FADUL-PACHECO, LILIANA;LIOU, MICHAEL;REINEMANN, DOUGLAS J.;CABRERA, VICTOR E.	ABADIE A, 2010, J AM STAT ASSOC, V105, P493, DOI 10.1198/JASA.2009.AP08746;BATES D., R PACKAGE;BATES D, 2015, J STAT SOFTW, V67, P1, DOI 10.18637/JSS.V067.I01;BOE KE, 2003, APPL ANIM BEHAV SCI, V80, P175, DOI 10.1016/S0168-1591(02)00217-4;BOYLAND NK, 2016, APPL ANIM BEHAV SCI, V174, P1, DOI 10.1016/J.APPLANIM.2015.11.016;CABRERA VE, 2020, J DAIRY SCI, V103, P3856, DOI 10.3168/JDS.2019-17145;CHEN …	SIMPLE SUMMARY COWS ARE SOCIAL ANIMALS, THEREFORE UNDERSTANDING THE WAYS THAT THEY INTERACT CAN HELP IMPROVE THEIR MANAGEMENT AND WELFARE. WE USED SOCIAL NETWORK ANALYSIS (SNA) TO DATA ON VOLUNTARY COW MOVEMENT THROUGH A SORT GATE IN AN AUTOMATIC MILKING SYSTEM TO IDENTIFY PAIRS OF COWS THAT REPEATEDLY PASSED THROUGH A SORT GATE IN CLOSE SUCCESSION (AFFINITY PAIRS). RESULTS FROM THIS EXPLORATORY …	1229						UNIV WISCONSIN MADISON, DEPT ANIM & DAIRY SCI, MADISON, WI 53706 USA.; UNIV WISCONSIN MADISON, DEPT STAT SCI, MADISON, WI 53706 USA.; UNIV WISCONSIN MADISON, BIOL & SYST ENGN DEPT, MADISON, WI 53706 USA.;	UNIVERSITY OF WISCONSIN SYSTEM; UNIVERSITY OF WISCONSIN MADISON; UNIVERSITY OF WISCONSIN SYSTEM; UNIVERSITY OF WISCONSIN MADISON; UNIVERSITY OF WISCONSIN SYSTEM; UNIVERSITY OF WISCONSIN MADISON					2022-01-18	COW MANAGEMENT; COW BEHAVIOR; AFFINITIES	10.3390/ani11051229	ARTICLE				LFPACHECO@WISC.EDU; MYLIOU@WISC.EDU; DOUG.REINEMANN@WISC.EDU; VCABRERA@WISC.EDU			FOOD AND AGRICULTURE CYBERINFORMATICS AND TOOLS FROM THE USDA NATIONAL INSTITUTE OF FOOD AND AGRICULTURE [2019-68017-29935, 1019780]	THIS STUDY WAS SUPPORTED BY THE FOOD AND AGRICULTURE CYBERINFORMATICS AND TOOLS GRANT NO. 2019-68017-29935/PROJECT ACCESSION NO. 1019780 FROM THE USDA NATIONAL INSTITUTE OF FOOD AND AGRICULTURE.	SG4AZ			CATTLE; DOMINANCE; DISPLACEMENTS; PREFERENCES; HEIFERS; IMPACT; ORDER	5	ANIMALS-BASEL	ANIMALS	ENGLISH		38	GREEN PUBLISHED, GOLD	REINEMANN, DOUGLAS/0000-0002-1319-0718; CABRERA, VICTOR/0000-0003-1739-7457	ST ALBAN-ANLAGE 66, CH-4052 BASEL, SWITZERLAND	MAY	13	BASEL	33923167		J	MDPI	2021	REINEMANN, DOUGLAS/AAI-2787-2020
BORDERAS TF;FOURNIER A;RUSHEN J;DE PASSILLE AMB	BORDERAS, T. F.;FOURNIER, A.;RUSHEN, J.;DE PASSILLE, A. M. B.	BOOTH CJ, 2004, J DAIRY SCI, V87, P4115, DOI 10.3168/JDS.S0022-0302(04)73554-7;BRUCKMAIER RM, 2001, LIVEST PROD SCI, V72, P169, DOI 10.1016/S0301-6226(01)00277-9;DAHL GE, 2004, J DAIRY SCI, V87, P882, DOI 10.3168/JDS.S0022-0302(04)73232-4;DE KONING K, 2000, ROBOTIC MILKING, P38;DE MOL RM, 2001, J DAIRY SCI, V84, P400, DOI 10.3168/JDS.S0022-0302(01)74490-6;ESPEJO LA, 2006, J DAIRY SCI, V89, P3052,…	LAMENESS IS A MAJOR WELFARE PROBLEM FOR DAIRY COWS AND HAS IMPORTANT ECONOMIC CONSEQUENCES. ON-FARM DETECTION OF LAMENESS IS DIFFICULT, AND AUTOMATED METHODS MAY BE USEFUL FOR EARLY DIAGNOSES. LAMENESS MAY REDUCE THE EFFICIENCY OF AUTOMATED MILKING SYSTEMS (AMS) IF LAME COWS ARE LESS WILLING TO VISIT THE AUTOMATIC MILKING UNIT VOLUNTARILY AND POOR ATTENDANCE AT MILKING UNITS MAY HELP DETECT LAMEN…						1	UNIV BRITISH COLUMBIA, FAC AGR SCI, ANIM WELFARE PROGRAM, VANCOUVER, BC V6T 1Z4, CANADA.; UNIV AUTONOMA METROPOLITANA XOCHIM, DEPT PRODC AGR & ANIM, COYOACAN 04320, DF, MEXICO.; BUR REG NICOLET, MINIST AGR PECHERIES & ALIMENTAT QUEBEC, QUEBEC CITY, PQ, CANADA.; AGR & AGRI FOOD CANADA, PACIFIC AGRI FOOD RES CTR, AGASSIZ, BC, CANADA.;	UNIVERSITY OF BRITISH COLUMBIA; UNIVERSIDAD AUTONOMA METROPOLITANA -MEXICO; AGRICULTURE & AGRI FOOD CANADA					2022-01-18	CATTLE; LAMENESS; AUTOMATIC MILKING SYSTEMS; BEHAVIOUR; GAIT SCORING	10.4141/CJAS07014	ARTICLE			1918-1825	BORDERAS@INTERCHANGE.UBC.CA	8				290PN			TRAFFIC SITUATIONS; YIELD; FARM; PREVALENCE; BEHAVIOR; INTERVAL	1	CAN J ANIM SCI	CAN. J. ANIM. SCI.	ENGLISH		29	BRONZE		65 AURIGA DR, SUITE 203, OTTAWA, ON K2E 7W6, CANADA	MAR	8	OTTAWA			J	CANADIAN SCIENCE PUBLISHING, NRC RESEARCH PRESS	2008
LYONS NA;KERRISK KL;DHAND NK;SCOTT VE;GARCIA SC	LYONS, N. A.;KERRISK, K. L.;DHAND, N. K.;SCOTT, V. E.;GARCIA, S. C.	CHILIBROSTE P, 2007, AUST J EXP AGR, V47, P1075, DOI 10.1071/EA06130;CHILIBROSTE P, 1997, GRASS FORAGE SCI, V52, P249, DOI 10.1111/J.1365-2494.1997.TB02355.X;DALLEY DE, 2001, AUST J EXP AGR, V41, P593, DOI 10.1071/EA00088;DE KONING K, 2011, DAIR RES FDN S 2011, V16, P14;DICKESON D, 2011, THESIS U SYDNEY SYDN;GARCIA SC, 2008, GRASS FORAGE SCI, V63, P284, DOI 10.1111/J.1365-2494.2008.00636.X;GARCIA…	IN PASTURE-BASED AUTOMATIC MILKING SYSTEMS (AMS), FEED IS THE MAIN INCENTIVE THAT CAN BE MANAGED TO ENCOURAGE RELIABLE AND CONSISTENT VOLUNTARY AND DISTRIBUTED COW TRAFFIC. MODIFYING TIMING, PLACEMENT AND SIZE OF FEED ALLOCATIONS IS EXPECTED TO HAVE AN EFFECT ON COW BEHAVIOR THAT COULD AVOID THE OCCURRENCE OF EXTENDED MILKING INTERVALS, WHICH HAVE A NEGATIVE EFFECT ON MILK YIELD. THEREFORE, BEHAV…						1506	UNIV SYDNEY, FAC VET SCI, DAIRY SCI GRP, CAMDEN, NSW 2570, AUSTRALIA.; UNIV SYDNEY, FAC VET SCI, DEPT FARM ANIM & VET PUBL HLTH, CAMDEN, NSW 2570, AUSTRALIA.;	UNIVERSITY OF SYDNEY; UNIVERSITY OF SYDNEY					2022-01-18	AUTOMATIC MILKING SYSTEM; GRAZING BEHAVIOR; COW TRAFFIC; PASTURE	10.1017/S1751731114001190	ARTICLE			1751-732X	N.LYONS@SYDNEY.EDU.AU	1515				AP6WM			LACTATING DAIRY-COWS; DRY-MATTER INTAKE; GRAZING BEHAVIOR; INGESTIVE BEHAVIOR; ROBOTIC ROTARY; ATTACHMENT ACCURACY; ACCESS TIME; ALLOCATION; FREQUENCY; INTERVALS	9	ANIMAL	ANIMAL	ENGLISH		41	GREEN SUBMITTED, HYBRID	DHAND, NAVNEET K/0000-0002-4362-3596; KERRISK, KENDRA/0000-0003-2465-8969	EDINBURGH BLDG, SHAFTESBURY RD, CB2 8RU CAMBRIDGE, ENGLAND	SEP	10	CAMBRIDGE	24849557		J	CAMBRIDGE UNIV PRESS	2014	DHAND, NAVNEET K/H-5762-2019; KERRISK, KENDRA/D-2396-2016
CULLEN BR;WENG HM;TALUKDER S;CHENG L	CULLEN, B. R.;WENG, H. -M.;TALUKDER, S.;CHENG, L.	ARDALAN M, 2010, ARCH TIERZUCHT, V53, P266;BEGGS DS, 2018, J DAIRY SCI, V101, P603, DOI 10.3168/JDS.2017-12748;BERRY DP, 2012, APPL ANIM BEHAV SCI, V136, P15, DOI 10.1016/J.APPLANIM.2011.11.012;BOTHERAS N., 2006, THESIS;BOUISSOU MARIE-FRANCE, 2001, P113, DOI 10.1079/9780851993973.0113;CLARK CEF, 2018, J DAIRY SCI, V101, P5454, DOI 10.3168/JDS.2017-13388;CULLEN BR, 2017, ANIM PROD SCI, V57, P1392,…	CONTEXT. WHILE SEVERAL STUDIES HAVE DOCUMENTED THE CONSISTENCY OF MILKING ORDER AND ITS ASSOCIATION WITH MILK YIELD IN HERDS WITH CONVENTIONAL MILKING SYSTEMS, THERE IS LIMITED DATA AVAILABLE ON HERDS IN THE AUTOMATIC MILKING SYSTEMS (AMS) WHERE COWS MOVE TO THE DAIRY VOLUNTARILY TO BE MILKED. AIMS. THE PRESENT STUDY WAS CONDUCTED TO EXAMINE THE CONSISTENCY OF MILKING ORDER IN AMS AND ITS ASSOCIA…						306	UNIV MELBOURNE, FAC VET & AGR SCI, PARKVILLE, VIC 3010, AUSTRALIA.;	UNIVERSITY OF MELBOURNE					2022-01-18	BEHAVIOUR; DAIRY COWS	10.1071/AN20113	ARTICLE	NOV 2020		1836-5787	BCULLEN@UNIMELB.EDU.AU; SARANIKA.TALUKDER@UNIMELB.EDU.AU	312				PT9KK			DAIRY-COWS; BEHAVIOR; YIELD; CONSISTENCY; FREQUENCY; DOMINANCE	3	ANIM PROD SCI	ANIM. PROD. SCI.	ENGLISH		23		TALUKDER, SARANIKA/0000-0002-0453-3678	UNIPARK, BLDG 1, LEVEL 1, 195 WELLINGTON RD, LOCKED BAG 10, CLAYTON, VIC 3168, AUSTRALIA	JAN 20	7	CLAYTON			J	CSIRO PUBLISHING	2021
LYONS NA;KERRISK KL;GARCIA SC	LYONS, N. A.;KERRISK, K. L.;GARCIA, S. C.	ANDRE G, 2010, J DAIRY SCI, V93, P942, DOI 10.3168/JDS.2009-2373;BACH A, 2007, J DAIRY SCI, V90, P5049, DOI 10.3168/JDS.2007-0347;BACH A, 2005, J DAIRY RES, V72, P101, DOI 10.1017/S0022029904000585;BACH A, 2009, J DAIRY SCI, V92, P1272, DOI 10.3168/JDS.2008-1443;BARGO F, 2002, J DAIRY SCI, V85, P2948, DOI 10.3168/JDS.S0022-0302(02)74381-6;BARRETT PD, 2001, GRASS FORAGE SCI, V56, P362, DOI 10.1046…	THE INTEGRATION OF AUTOMATIC MILKING SYSTEMS (AMS) WITH PASTURE-BASED DAIRY FARMING CREATES A NEW SPECTRUM OF CHALLENGES, DIFFERENT TO THOSE OF INDOOR-BASED FEEDING SYSTEMS. IN ORDER TO FORMULATE THE CORRECT RESEARCH QUESTIONS IN AREAS THAT ARE LIKELY TO HAVE THE HIGHEST IMPACT, THERE IS A NEED TO IDENTIFY GAPS WITHIN EXISTING KNOWLEDGE. THEREFORE, THE OBJECTIVE OF THIS REVIEW WAS TO BRING TOGETH…						102	UNIV SYDNEY, DAIRY SCI GRP, FAC VET SCI, CAMDEN, NSW 2570, AUSTRALIA.;	UNIVERSITY OF SYDNEY					2022-01-18	AUTOMATIC MILKING SYSTEM; PASTURE-BASED; MILKING FREQUENCY; MILKING INTERVAL	10.1016/j.livsci.2013.11.011	REVIEW			1878-0490	N.LYONS@SYDNEY.EDU.AU; KENDRA.KERRISK@SYDNEY.EDU.AU; SERGIO.GARCIA@SYDNEY.EDU.AU	116				AA9KB			LACTATING DAIRY-CATTLE; DRY-MATTER INTAKE; GRAZING BEHAVIOR; INGESTIVE BEHAVIOR; SWARD HEIGHT; COWS VISITS; ATTACHMENT ACCURACY; ROBOTIC MILKING; HERBAGE INTAKE; TIME BUDGETS		LIVEST SCI	LIVEST. SCI.	ENGLISH		119		KERRISK, KENDRA/0000-0003-2465-8969	RADARWEG 29, 1043 NX AMSTERDAM, NETHERLANDS	JAN	15	AMSTERDAM			J	ELSEVIER	2014	KERRISK, KENDRA/D-2396-2016
CARLSTROM C;STRANDBERG E;PETTERSSON G;JOHANSSON K;STALHAMMAR H;PHILIPSSON J	CARLSTROM, C.;STRANDBERG, E.;PETTERSSON, G.;JOHANSSON, K.;STALHAMMAR, H.;PHILIPSSON, J.	BAKKE K. A., 2014, THESIS;BOETTCHER PJ, 1998, J DAIRY SCI, V81, P1157, DOI 10.3168/JDS.S0022-0302(98)75678-4;BYSKOV K., 2012, INTERBULL BULLETIN, P28;CARLSTROM C, 2014, J DAIRY SCI, V97, P497, DOI 10.3168/JDS.2013-6948;CARLSTROM C, 2013, J DAIRY SCI, V96, P5324, DOI 10.3168/JDS.2012-6221;CASTRO A, 2012, J DAIRY SCI, V95, P929, DOI 10.3168/JDS.2010-3912;DE KONING C. J. A. M., 2011, ENCY DAIRY SCI,…	AUTOMATIC MILKING SYSTEMS (AMS) ALLOW RECORDING OF ALTERNATIVE MILKABILITY MEASURES. OUR OBJECTIVES WERE TO ESTIMATE GENETIC PARAMETERS FOR TEAT CUP ATTACHMENT FAILURES (ATF), INCOMPLETE MILKINGS (IM), AND HANDLING TIME (HT), AND THEIR GENETIC CORRELATIONS WITH BOX TIME (BT), UDDER TRAITS AND TEMPERAMENT. TEAT COORDINATES WERE TO MEASURE UDDER CONFORMATION AND TEAT PLACEMENT. GENETIC CORRELATIONS…						75	SWEDISH UNIV AGR, DEPT ANIM BREEDING & GENET, SCI, UPPSALA, SWEDEN.; SWEDISH UNIV AGR SCI, DEPT ANIM NUTR & MANAGEMENT, UPPSALA, SWEDEN.; VAXA SWEDEN, UPPSALA, SWEDEN.; VIKING GENET, SKARA, SWEDEN.;	SWEDISH UNIVERSITY OF AGRICULTURAL SCIENCES; SWEDISH UNIVERSITY OF AGRICULTURAL SCIENCES					2022-01-18	MILKING SPEED; UDDER AND TEAT CONFORMATION; TEMPERAMENT; GENETIC CORRELATION	10.1080/09064702.2016.1260153	ARTICLE			1651-1972	ERLING.STRANDBERG@SLU.SE	83		SWEDISH FARMERS' FOUNDATION FOR AGRICULTURAL RESEARCH (STOCKHOLM, SWEDEN); STIFTELSEN LANTBRUKSFORSKNING [H0630270, V0930012]	THE AUTHORS WISH TO ACKNOWLEDGE THE SWEDISH FARMERS' FOUNDATION FOR AGRICULTURAL RESEARCH (STOCKHOLM, SWEDEN) FOR THEIR FINANCIAL SUPPORT. THIS WORK WAS SUPPORTED BY THE STIFTELSEN LANTBRUKSFORSKNING [GRANT NUMBERS H0630270 AND V0930012].	EH5IH			SOMATIC-CELL SCORE; RECORDED MILKABILITY; DAIRY-CATTLE; PARAMETERS; HEALTH; SPEED; HERDS	2	ACTA AGR SCAND A-AN	ACTA AGRIC. SCAND. SECT. A-ANIM. SCI.	ENGLISH		20		STRANDBERG, ERLING/0000-0001-5154-8146	KARL JOHANS GATE 5, NO-0154 OSLO, NORWAY		9	OSLO			J	TAYLOR & FRANCIS AS	2016	STRANDBERG, ERLING/G-9579-2011
SITKOWSKA B;PIWCZYNSKI D;KOLENDA M;ROZANSKA-ZAWIEJA J	SITKOWSKA, BEATA;PIWCZYNSKI, DARIUSZ;KOLENDA, MAGDALENA;ROZANSKA-ZAWIEJA, JOLANTA	CASTRO A, 2012, J DAIRY SCI, V95, P929, DOI 10.3168/JDS.2010-3912;CIOCH B, 2015, FOLIA POMERANAE U TE, V36, P37;DAHL GE, 2004, J DAIRY SCI, V87, P882, DOI 10.3168/JDS.S0022-0302(04)73232-4;DE VLIEGHER S, 2012, J DAIRY SCI, V95, P1025, DOI 10.3168/JDS.2010-4074;DEMING JA, 2013, J DAIRY SCI, V96, P344, DOI 10.3168/JDS.2012-5985;EDWARDS JP, 2014, J DAIRY SCI, V97, P259, DOI 10.3168/JDS.2013-7051;ERD…	AN AUTOMATIC MILKING SYSTEM ALLOWS COWS TO PRESENT THEIR FULL PRODUCTION CAPABILITY BY NOT LIMITING THEM TO A SPECIFIC TIME WHEN THE MILKING OCCURS OR A FIX NUMBER OF MILKINGS PER DAY. THE BEGINNING OF THE FIRST LACTATION IS A KEY POINT IN TERMS OF SUBSEQUENT MILK PRODUCTION. THE AIM OF THE PRESENT STUDY WAS TO INDICATE THE RELATIONSHIP BETWEEN THE MILKING FREQUENCY OF PRIMIPAROUS COWS DURING THE…						436	UTP UNIV SCI & TECHNOL, FAC ANIM BREEDING & BIOL, DEPT BIOTECHNOL & ANIM GENET, MAZOWIECKA 28 ST, PL-85084 BYDGOSZCZ, POLAND.; POZNAN UNIV LIFE SCI, DEPT GENET & ANIM BREEDING, WOJSKA POLSKIEGO 28 ST, PL-60637 POZNAN, POLAND.;	BYDGOSZCZ UNIVERSITY OF SCIENCE & TECHNOLOGY; POZNAN UNIVERSITY OF LIFE SCIENCES					2022-01-18	AUTOMATIC MILKING SYSTEM; MILK YIELD; MILKING PARAMETERS; CULLING	10.1071/AN18409	ARTICLE			1836-5787	BEATAS@UTP.EDU.PL	443		[BS-12/2017]	THIS STUDY WAS FUNDED UNDER STATUTORY ACTIVITY, TOPIC BS-12/2017.	KE4YL			DAIRY-COWS; YIELD; HEALTH; PRODUCTIVITY; PERSISTENCY; MANAGEMENT; HOLSTEINS; INTERVALS; BEHAVIOR; HEIFERS	3	ANIM PROD SCI	ANIM. PROD. SCI.	ENGLISH		32		KOLENDA, MAGDALENA/0000-0002-9260-4391; SITKOWSKA, BEATA/0000-0002-1036-7450; PIWCZYNSKI, DARIUSZ/0000-0001-8298-2316	UNIPARK, BLDG 1, LEVEL 1, 195 WELLINGTON RD, LOCKED BAG 10, CLAYTON, VIC 3168, AUSTRALIA		8	CLAYTON			J	CSIRO PUBLISHING	2020	KOLENDA, MAGDALENA/T-9937-2018; SITKOWSKA, BEATA/AAW-8726-2020
ANTANAITIS R;JUOZAITIENE V;MALASAUSKIENE D;TELEVICIUS M	ANTANAITIS, RAMUNAS;JUOZAITIENE, VIDA;MALASAUSKIENE, DOVILE;TELEVICIUS, MINDAUGAS	ANTANAITIS R, 2019, VET ANIM SCI, V8, DOI 10.1016/J.VAS.2019.100077;ANTANAITIS R, 2018, J DAIRY RES, V85, P23, DOI 10.1017/S0022029918000018;CANTOR MC, 2018, ANIMALS-BASEL, V8, DOI 10.3390/ANI8110194;INCHAISRI C, 2013, TROP ANIM HEALTH PRO, V45, P1183, DOI 10.1007/S11250-012-0344-5;KHAFIPOUR E, 2009, J DAIRY SCI, V92, P1712, DOI 10.3168/JDS.2008-1656;KOYAMA K, 2017, JPN J VET RES, V65, P55, DOI 1…	THIS RESEARCH COMMUNICATION ADDRESSES THE HYPOTHESIS THAT SOME BIOMARKERS FROM AUTOMATIC MILKING SYSTEM CAN BE INDICATORS OF COWS REPRODUCTION SUCCESS. THE PREGNANCIES WERE TESTED WITH ULTRASOUND AFTER 30-35 D POST-INSEMINATION. THOSE COWS WHICH WERE PREGNANT WERE ASSIGNED TO THE PG+ GROUP (N = 36) AND THOSE WHICH WERE NOT PREGNANT, WERE ASSIGNED TO THE PG- GROUP (N = 32). ON OESTRUS DAY THE PH, …	103987						LITHUANIAN UNIV HLTH SCI, VET ACAD, LARGE ANIM CLIN, TILZES 18, KAUNAS, LITHUANIA.; LITHUANIAN UNIV HLTH SCI, VET ACAD, DEPT ANIM BREEDING, TILZES 18, KAUNAS, LITHUANIA.;	LITHUANIAN UNIVERSITY OF HEALTH SCIENCES; LITHUANIAN UNIVERSITY OF HEALTH SCIENCES					2022-01-18	FERTILITY; COW; AUTOMATIC MILKING SYSTEM; RETICULORUMEN	10.1016/j.livsci.2020.103987	ARTICLE			1878-0490	RAMUNAS.ANTANAITIS@LSMUNI.LT					LB9TU			SUBACUTE RUMINAL ACIDOSIS; DAIRY-COWS; RETICULORUMEN TEMPERATURE; PH; VALIDATION; ESTRUS; HEALTH; RUMEN		LIVEST SCI	LIVEST. SCI.	ENGLISH		16	HYBRID	ANTANAITIS, RAMUNAS/0000-0002-9993-2224;	RADARWEG 29, 1043 NX AMSTERDAM, NETHERLANDS	APR	5	AMSTERDAM			J	ELSEVIER	2020	ANTANAITIS, RAMUNAS/AAA-8876-2021; ANTANAITIS, RAMUNAS/ABH-1957-2021; ANTANAITIS, RAMUNAS/AAZ-7506-2020
NIXON M;BOHMANOVA J;JAMROZIK J;SCHAEFFER LR;HAND K;MIGLIOR F	NIXON, M.;BOHMANOVA, J.;JAMROZIK, J.;SCHAEFFER, L. R.;HAND, K.;MIGLIOR, F.	ALLEN DB, 1986, J DAIRY SCI, V69, P1441, DOI 10.3168/JDS.S0022-0302(86)80553-7;AMOS HE, 1985, J DAIRY SCI, V68, P732, DOI 10.3168/JDS.S0022-0302(85)80880-8;AYADI M, 2003, J DAIRY SCI, V86, P2352, DOI 10.3168/JDS.S0022-0302(03)73828-4;BRUCKMAIER RM, 2001, LIVEST PROD SCI, V72, P169, DOI 10.1016/S0301-6226(01)00277-9;DEPETERS EJ, 1985, J DAIRY SCI, V68, P123, DOI 10.3168/JDS.S0022-0302(85)80805-5;E…	TWICE-A-DAY MILKING IS CURRENTLY THE MOST FREQUENTLY USED MILKING SCHEDULE IN CANADIAN DAIRY CATTLE. HOWEVER, WITH AN AUTOMATED MILKING SYSTEM (AMS), DAIRY COWS CAN BE MILKED MORE FREQUENTLY. THE OBJECTIVE OF THIS STUDY WAS TO ESTIMATE GENETIC PARAMETERS FOR MILKING FREQUENCY AND FOR PRODUCTION TRAITS OF COWS MILKED WITHIN AN AMS. DATA WERE 141,927 DAILY RECORDS OF 953 PRIMIPAROUS HOLSTEIN COWS F…						3422	AGR & AGRI FOOD CANADA, DAIRY & SWINE RES & DEV CTR, SHERBROOKE, PQ J1M 1Z3, CANADA.; UNIV GUELPH, CTR GENET IMPROVEMENT LIVESTOCK, GUELPH, ON N1G 2W1, CANADA.; CANWEST DHI, GUELPH, ON N1K 1E5, CANADA.; CANADIAN DAIRY NETWORK, GUELPH, ON N1K 1E5, CANADA.;	AGRICULTURE & AGRI FOOD CANADA; UNIVERSITY OF GUELPH					2022-01-18	AUTOMATED MILKING SYSTEM; MILKING FREQUENCY; VARIANCE COMPONENT	10.3168/jds.2008-1689	ARTICLE			1525-3198	MIGLIOR@CDN.CA	3430		LELY CANADA; DELAVAL CANADA; PROGRESSIVE DAIRY OPERATORS ( ELORA, ONTARIO, CANADA)	THE AUTHORS ACKNOWLEDGE NATURAL SCIENCES AND ENGINEERING RESEARCH COUNCIL OF CANADA, AND THE DAIRYGEN COUNCIL OF CANADIAN DAIRY NETWORK WHO HELD FUNDS FROM LELY CANADA, DELAVAL CANADA, AND PROGRESSIVE DAIRY OPERATORS ( ELORA, ONTARIO, CANADA) FOR FUNDING THIS PROJECT. APPRECIATION IS EXTENDED TO IGNACY MISZTAL ( UNIVERSITY OF GEORGIA, ATHENS) FOR PROVIDING THE USE OF REMLF90 SOFTWARE. JACK RODENB…	458LL			ROBOTIC MILKING; 3 TIMES; COWS; LAMENESS; EJECTION; YIELD	7	J DAIRY SCI	J. DAIRY SCI.	ENGLISH		25	BRONZE	MIGLIOR, FILIPPO/0000-0003-2345-8842	STE 800, 230 PARK AVE, NEW YORK, NY 10169 USA	JUL	9	NEW YORK	19528620		J	ELSEVIER SCIENCE INC	2009	MIGLIOR, FILIPPO/AAV-4762-2020; JAMROZIK, JANUSZ/A-5978-2008
CAIXETA LS;OSPINA PA;CAPEL MB;NYDAM DV	CAIXETA, L. S.;OSPINA, P. A.;CAPEL, M. B.;NYDAM, D. V.	BAUMAN DE, 1980, J DAIRY SCI, V63, P1514, DOI 10.3168/JDS.S0022-0302(80)83111-0;BELL AW, 1995, J ANIM SCI, V73, P2804, DOI 10.2527/1995.7392804X;CHAPINAL N, 2012, J DAIRY SCI, V95, P1301, DOI 10.3168/JDS.2011-4724;CHAPINAL N, 2011, J DAIRY SCI, V94, P4897, DOI 10.3168/JDS.2010-4075;DEGARIS PJ, 2008, VET J, V176, P58, DOI 10.1016/J.TVJL.2007.12.029;DRACKLEY J. K., 2001, JOURNAL OF DAIRY SCIENCE, V…	IN A PROSPECTIVE COHORT STUDY, THE DAILY BODYWEIGHT (BW) AND MILK PRODUCTION OF 92 COWS WERE RECORDED USING AUTOMATIC MILKING SYSTEMS. THE OBJECTIVES WERE TO CHARACTERIZE CALCIUM SERUM CONCENTRATION VARIABILITY ON DAYS 1-3 POST-PARTUM AND TO EVALUATE THE ASSOCIATION BETWEEN SUBCLINICAL HYPOCALCEMIA (SHPC) AND CHANGE IN BW OVER THE FIRST 30 DAYS IN MILK (DIM) IN HOLSTEIN DAIRY COWS, WHILE CONTROLL…						150	CORNELL UNIV, COLL VET MED, DEPT POPULAT MED & DIAGNOST SCI, ITHACA, NY 14853 USA.; CORNELL UNIV, COLL AGR & LIFE SCI, DEPT ANIM SCI, ITHACA, NY 14853 USA.; PERRY VET CLIN, PERRY, NY 14530 USA.;	CORNELL UNIVERSITY; CORNELL UNIVERSITY					2022-01-18	AUTOMATIC MILKING SYSTEMS; BODYWEIGHT; DAIRY COWS; SUBCLINICAL HYPOCALCEMIA	10.1016/j.tvjl.2015.01.021	ARTICLE			1532-2971	DVN2@CORNELL.EDU	156		BOEHRINGER INGELHEIM VETMEDICA STUDENT BOVINE RESEARCH ASSISTANTSHIP PROGRAM	THIS RESEARCH WAS SUPPORTED BY BOEHRINGER INGELHEIM VETMEDICA 2012 STUDENT BOVINE RESEARCH ASSISTANTSHIP PROGRAM. THE AUTHORS THANK THE CORNELL UNIVERSITY FAME STUDENTS (ELIZABETH BROCK, ERIN KING, KAITLYN KREMER, AND HALLEY OLIVEIRA) FOR THE HELP WITH ONFARM TASKS, SHAWNA JOHNSON FOR THE DATA ENTRY, AND THE FARM OWNERS AND STAFF FOR THE USE OF THEIR ANIMALS, FACILITIES AND EQUIPMENT. PRELIMINARY…	CK3JP			NONESTERIFIED FATTY-ACIDS; EARLY-LACTATION; BETA-HYDROXYBUTYRATE; REPRODUCTIVE-PERFORMANCE; TRANSITION PERIOD; SERUM METABOLITES; UTERINE DISEASE; CATTLE; PREGNANCY; KETOSIS	2	VET J	VET. J.	ENGLISH		21		CAIXETA, LUCIANO/0000-0001-8204-6915	THE BOULEVARD, LANGFORD LANE, KIDLINGTON, OXFORD OX5 1GB, OXON, ENGLAND	MAY	7	OXFORD	25819756		J	ELSEVIER SCI LTD	2015	CAIXETA, LUCIANO/ABI-4712-2020
CLARK CEF;HORADAGODA A;KERRISK KL;SCOTT V;ISLAM MR;KAUR R;GARCIA SC	CLARK, C. E. F.;HORADAGODA, A.;KERRISK, K. L.;SCOTT, V.;ISLAM, M. R.;KAUR, R.;GARCIA, S. C.	BURKE J. L., 2000, PROCEEDINGS OF THE NEW ZEALAND SOCIETY OF ANIMAL PRODUCTION, V60, P9;CHAPMAN DF, 2007, CROP SCI, V47, P399, DOI 10.2135/CROPSCI2006.01.0036;CLARK CK, 1987, WSASAS PROC, V38, P293;COSGROVE G. P., 2001, PROCEEDINGS OF THE NEW ZEALAND SOCIETY OF ANIMAL PRODUCTION, V61, P16;DAIRY AUSTRALIA, 2012, DAIR AUSTR FARM FACT;DEWHURST RJ, 2003, J DAIRY SCI, V86, P2598, DOI 10.3168/JDS.S0022…	PASTURE-BASED AUTOMATIC MILKING SYSTEMS (AMS) REQUIRE COW TRAFFIC TO ENABLE COWS TO BE MILKED. THE INTERVAL BETWEEN MILKINGS CAN BE MANIPULATED BY STRATEGICALLY ALLOCATING PASTURE. THE CURRENT EXPERIMENT INVESTIGATED THE EFFECT OF REPLACING AN ALLOCATION OF GRAZED PASTURE WITH GRAZED SOYBEAN (GLYCINE MAX) WITH THE HYPOTHESIS THAT INCORPORATING SOYBEAN WOULD INCREASE VOLUNTARY COW TRAFFIC AND MILK…						422	UNIV SYDNEY, DAIRY SCI GRP, CAMDEN, NSW 2570, AUSTRALIA.;	UNIVERSITY OF SYDNEY					2022-01-18	AUTOMATIC MILKING SYSTEM; COW TRAFFIC; PASTURE; SOYBEAN	10.5713/ajas.2013.13433	ARTICLE			1976-5517	CAMERON.CLARK@SYDNEY.EDU.AU	430				AD3LT			DIET PREFERENCE; DAIRY-COWS; INGESTIVE BEHAVIOR; NUTRITIVE-VALUE; RYEGRASS; GRASS; SHEEP; DIGESTION; PATTERNS; YIELD	3	ASIAN AUSTRAL J ANIM	ASIAN AUSTRALAS. J. ANIM. SCI.	ENGLISH		47	GREEN PUBLISHED, GREEN SUBMITTED, GOLD	KERRISK, KENDRA/0000-0003-2465-8969; CLARK, CAMERON/0000-0002-7644-2046	ROOM 708 SAMMO SPOREX, 1638-32, SEOWON-DONG, GWANAK-GU, SEOUL 151-730, SOUTH KOREA	MAR	9	SEOUL	25049970		J	ASIAN-AUSTRALASIAN ASSOC ANIMAL PRODUCTION SOC	2014	KERRISK, KENDRA/D-2396-2016
GAWORSKI M;PRIEKULIS J	GAWORSKI, MAREK;PRIEKULIS, JURIS	GAWORSKI M., 2012, ANNALS OF WARSAW UNIVERSITY OF LIFE SCIENCES - SGGW, AGRICULTURE (AGRICULTURAL AND FOREST ENGINEERING), P83;GAWORSKI M., 2013, AGRONOMY RESEARCH, V11, P231;GAWORSKI M., 2012, ANN WARSAW U LIFE SC, V60, P89;GEROSA S., 2013, MILK DAIRY PRODUCTS;GYGAX L, 2007, J DAIRY SCI, V90, P4265, DOI 10.3168/JDS.2007-0126;MUEHLHOFF E., 2013, MILK AND DAIRY PRODUCTS IN HUMAN NUTRITION;OZOLINS …	THE PAPER IS AIMED AT ANALYSIS OF CHANGES IN THE ACCESS TO SOME KIND OF TECHNICAL EQUIPMENT IN DAIRY FARMS IN COMPARISON WITH SOME INDICES CONCERNING CHANGES IN THE BIOLOGICAL POTENTIAL OF DAIRY PRODUCTION. IT WAS POSSIBLE TO SHOW HIGHER MODERNITY OF POLISH FARMS IN RESPECT TO MILK COOLING EQUIPMENT THAN MILKING SYSTEMS DURING 15-YEARS PERIOD, WHICH WAS TAKEN FOR THE ANALYSIS. MOREOVER, HIGHER AN…			OSADCUKS, V			79	WARSAW UNIV LIFE SCI, WARSAW, POLAND.; LATVIA UNIV AGR, JELGAVA, LATVIA.;	WARSAW UNIVERSITY OF LIFE SCIENCES; LATVIA UNIVERSITY OF LIFE SCIENCES & TECHNOLOGIES	JELGAVA, LATVIA	13TH INTERNATIONAL SCIENTIFIC CONFERENCE ON ENGINEERING FOR RURAL DEVELOPMENT	MAY 29-30, 2014		2022-01-18	AMS; DAIRY PRODUCTION; EFFECTIVENESS; MILKING MACHINES; MODERNITY		PROCEEDINGS PAPER				MAREK_GAWORSKI@SGGW.PL; JURIS.PRIEKULIS@LLU.LV	84				BF5IU					ENG RUR DEVELOP		ENGLISH		12		GAWORSKI, MAREK/0000-0003-0313-6280	5 J CAKSTES BLVD, JELGAVA, LV-3001, LATVIA		6	JELGAVA			C	LATVIA UNIV AGRICULTURE, FACULTY ENGINEERING, INST MECHANICS	2014	GAWORSKI, MAREK/AAR-8461-2021
CUTLER JHH;RUSHEN J;DE PASSILLE AM;GIBBONS J;ORSEL K;PAJOR E;BARKEMA HW;SOLANO L;PELLERIN D;HALEY D;VASSEUR E	CUTLER, J. H. HIGGINSON;RUSHEN, J.;DE PASSILLE, A. M.;GIBBONS, J.;ORSEL, K.;PAJOR, E.;BARKEMA, H. W.;SOLANO, L.;PELLERIN, D.;HALEY, D.;VASSEUR, E.	ALBERTA AGRICULTURE AND RURAL DEVELOPMENT, 2014, FIRM STEPS ID LAM DA;BARKEMA HW, 2015, J DAIRY SCI, V98, P7426, DOI 10.3168/JDS.2015-9377;BAUMAN CA, 2016, J DAIRY SCI, V99, P10194, DOI 10.3168/JDS.2016-11057;BELL NJ, 2009, VET J, V180, P178, DOI 10.1016/J.TVJL.2008.05.020;BENNETT R M, 2014, VET J, V199, P72, DOI 10.1016/J.TVJL.2013.09.068;BOUFFARD V, 2017, J DAIRY SCI, V100, P2935, DOI 10.3168/J…	LAMENESS IS ONE OF THE MOST IMPORTANT WELFARE AND PRODUCTIVITY CONCERNS IN THE DAIRY INDUSTRY. OUR OBJECTIVES WERE TO OBTAIN PRODUCERS' ESTIMATES OF ITS PREVALENCE AND THEIR PERCEPTIONS OF LAMENESS, AND TO INVESTIGATE HOW PRODUCERS MONITOR LAMENESS IN TIESTALL (TS), FREESTALL WITH MILKING PARLOR (FS), AND AUTOMATED MILKING SYSTEM (AMS) HERDS. FORTY FOCAL COWS PER FARM IN 237 CANADIAN DAIRY HERDS …						9871	UNIV GUELPH, ONTARIO VET COLL, DEPT POPULAT MED, GUELPH, ON N1G 2W1, CANADA.; UNIV BRITISH COLUMBIA, DAIRY EDUC & RES CTR, AGASSIZ, BC V0M 1A0, CANADA.; UNIV CALGARY, DEPT PROD ANIM HLTH, CALGARY, AB T2N 4N1, CANADA.; UNIV LAVAL, DEPT SCI ANIM, QUEBEC CITY, PQ G1V 0A6, CANADA.; MCGILL UNIV, DEPT ANIM SCI, QUEBEC CITY, PQ H9X 3V9, CANADA.;	UNIVERSITY OF GUELPH; UNIVERSITY OF BRITISH COLUMBIA; UNIVERSITY OF CALGARY; LAVAL UNIVERSITY; MCGILL UNIVERSITY					2022-01-18	LAMENESS PREVALENCE; PRODUCER PERCEPTION; TIESTALL; FREESTALL; AUTOMATED MILKING SYSTEM	10.3168/jds.2017-13008	ARTICLE			1525-3198	ELSA.VASSEUR@MCGILL.CA	9880		AGRICULTURE AND AGRI-FOOD CANADA (AAFC; OTTAWA, ONTARIO, CANADA)AGRICULTURE & AGRI FOOD CANADA; CANADIAN DAIRY COMMISSION (OTTAWA, ONTARIO, CANADA); DAIRY FARMERS OF CANADA (OTTAWA, ONTARIO, CANADA) AS PART OF THE DAIRY SCIENCE CLUSTER INITIATIVE - AGRIINNOVATION PROGRAM OF AAFC'S GROWING FORWARD POLICY FRAMEWORK (A FEDERAL-PROVINCIAL-TERRITORIAL INITIATIVE); FONDS QUEBECOIS DE LA RECHERCHE SUR L…	THIS STUDY WAS FUNDED BY AGRICULTURE AND AGRI-FOOD CANADA (AAFC; OTTAWA, ONTARIO, CANADA), THE CANADIAN DAIRY COMMISSION (OTTAWA, ONTARIO, CANADA), AND DAIRY FARMERS OF CANADA (OTTAWA, ONTARIO, CANADA) AS PART OF THE DAIRY SCIENCE CLUSTER INITIATIVE SUPPORTED BY THE AGRIINNOVATION PROGRAM OF AAFC'S GROWING FORWARD POLICY FRAMEWORK (A FEDERAL-PROVINCIAL-TERRITORIAL INITIATIVE), AS WELL AS FONDS QU…	FN3UQ			PAPILLOMATOUS DIGITAL DERMATITIS; ENSURE HIGH REPEATABILITY; LEVEL RISK-FACTORS; TIE-STALLS; LYING TIME; BODY CONDITION; LEG LESIONS; DISEASE PREVENTION; TRAINING-PROGRAM; FOOT LESIONS	12	J DAIRY SCI	J. DAIRY SCI.	ENGLISH		50	BRONZE, GREEN SUBMITTED	BARKEMA, HERMAN/0000-0002-9678-8378; HALEY, DEREK/0000-0003-3502-120X; ORSEL, KARIN/0000-0002-6499-5188; PELLERIN, DORIS/0000-0002-4310-1077	360 PARK AVE SOUTH, NEW YORK, NY 10010-1710 USA	DEC	10	NEW YORK	28987585		J	ELSEVIER SCIENCE INC	2017	BARKEMA, HERMAN/B-9583-2008
NAGAHATA H;YUGE K;MORIYAMA A;TAKAHASHI A;IWANO H;HIGUCHI H;MITAMURA T;MATSUYAMA H	NAGAHATA, HAJIME;YUGE, KOICHIRO;MORIYAMA, AYUMI;TAKAHASHI, AOI;IWANO, HIDETOMO;HIGUCHI, HIDETOSHI;MITAMURA, TAKASHI;MATSUYAMA, HIROKI	CODEX, 1996, AL 97 13A APP 2;HOVINEN M, 2010, MASTITIS RES PRACTIC, P714;JEPSEN L., 2004, IDF, V386, P44;KLUNGEL GH, 2000, J DAIRY SCI, V83, P1998, DOI 10.3168/JDS.S0022-0302(00)75077-6;KONING K. DE, 2004, AUTOMATIC MILKING: A BETTER UNDERSTANDING. CONFERENCE PROCEEDINGS, LELYSTAD, NETHERLANDS, MARCH 2004, P27;KONING K. DE, 2004, AUTOMATIC MILKING: A BETTER UNDERSTANDING. CONFERENCE PROCEEDINGS, …	THE EFFECTS OF SLIGHTLY ACIDIC ELECTROLYZED (SAE) WATER ON THE CLEANLINESS AND BACTERIAL COUNT OF TEAT LINERS OF AUTOMATIC MILKING SYSTEMS (AMS) WERE EVALUATED. THE SAE WATER (HOCI 12-15 PPM, PH 5-6) WAS USED FOR REGULAR WASHING AND SYSTEM CLEANING OF AMS. SAE WATER SUPPLYING SYSTEMS WERE INSTALLED ON TWO TYPES OF AMS AT TWO DAIRY FARMS. THE OPTICAL DENSITY VALUE, A PARAMETER FOR CLEANLINESS, OF …						123	RAKUNO GAKUEN UNIV, ANIM HLTH UNIT, EBETSU, HOKKAIDO 0698501, JAPAN.; RAKUNO GAKUEN UNIV, SCH VET MED, EBETSU, HOKKAIDO 0698501, JAPAN.; ECOLO FRONTIER CO LTD, SAPPORO, HOKKAIDO 0070868, JAPAN.; MORINAGA MILK IND CO LTD, TOKYO 1080075, JAPAN.;	RAKUNO GAKUEN UNIVERSITY; RAKUNO GAKUEN UNIVERSITY; MORINAGA MILK INDUSTRY COMPANY, LTD					2022-01-18	MILKING SYSTEMS, AUTOMATIC (CLEANING, ACIDIC ELECTROLYSED WATER)		ARTICLE				NAGAHATA@RAKUNO.AC.JP	126		MINISTRY OF EDUCATION, SCIENCE, SPORTS AND CULTURE, JAPANMINISTRY OF EDUCATION, CULTURE, SPORTS, SCIENCE AND TECHNOLOGY, JAPAN (MEXT); MORINAGA MILK INDUSTRY CO. LTD., TOKYO, JAPAN	THE AUTHORS WOULD LIKE TO THANK N. SAWAYAMA, PANASONIC ECOSYSTEM, AICHI, JAPAN FOR SUPPORT WITH THE BACTERIOLOGICAL COUNTS BY BIOPLORER<SUP>R</SUP>. THIS STUDY WAS SUPPORTED IN PART BY GRANTS FROM THE MINISTRY OF EDUCATION, SCIENCE, SPORTS AND CULTURE, JAPAN, AND MORINAGA MILK INDUSTRY CO. LTD., TOKYO, JAPAN.	927GG				2	MILCHWISSENSCHAFT	MILCHWISS.-MILK SCI. INT.	ENGLISH		15			PROSCHESTR 2, 87437 KEMPTEN, GERMANY		4	KEMPTEN			J	A V A AGRARVERLAG	2012
AERTS J;PIWCZYNSKI D;GHIASI H;SITKOWSKA B;KOLENDA M;ONDER H	AERTS, JOANNA;PIWCZYNSKI, DARIUSZ;GHIASI, HEYDAR;SITKOWSKA, BEATA;KOLENDA, MAGDALENA;ONDER, HASAN	ALI TE, 1987, CAN J ANIM SCI, V67, P637, DOI 10.4141/CJAS87-067;AMIN AA, 2007, ARCH TIERZUCHT, V50, P535, DOI 10.5194/AAB-50-535-2007;BERRY DP, 2013, ANIMAL, V7, P1750, DOI 10.1017/S1751731113001511;BIASSUS ID, 2011, REV BRAS ZOOTECN, V40, P85, DOI 10.1590/S1516-35982011000100012;BIGNARDI AB, 2009, LIVEST SCI, V123, P1, DOI 10.1016/J.LIVSCI.2008.09.021;BRZOZOWSKI MP, 2020, ANIM SCI PAP REP, V38, …	SIMPLE SUMMARY THE AUTOMATIC MILKING SYSTEM PROVIDES A LARGE AMOUNT OF INFORMATION CHARACTERIZING THE COURSE OF EACH COW MILKING, WHICH IS NOT AVAILABLE IN THE CONVENTIONAL SYSTEM. FROM A BREEDING POINT OF VIEW, IT IS INTERESTING TO ESTABLISH THE GENETIC VARIABILITY OF THESE TRAITS, AS WELL AS TO ESTABLISH THE RELATIONSHIP BETWEEN THEM. THE AIM OF OUR STUDY WAS TO ESTIMATE HERITABILITY AND GENETI…	1943						LELY SERV BV, CORNELIS VAN DER LELYLAAN 1, NL-3147 PB MAASSLUIS, NETHERLANDS.; UTP UNIV SCI & TECHNOL, FAC ANIM BREEDING & BIOL, DEPT ANIM BIOTECHNOL & GENET, PL-85084 BYDGOSZCZ, POLAND.; PAYAME NOOR UNIV, FAC AGR SCI, DEPT ANIM SCI, POB 19395-3697, TEHRAN, IRAN.; ONDOKUZ MAYIS UNIV, DEPT ANIM SCI, TR-55139 SAMSUN, TURKEY.;	BYDGOSZCZ UNIVERSITY OF SCIENCE & TECHNOLOGY; PAYAME NOOR UNIVERSITY; ONDOKUZ MAYIS UNIVERSITY					2022-01-18	MILK; HOLSTEIN-FRIESIAN; MILKING ROBOTS; HERITABILITY; CORRELATIONS	10.3390/ani11071943	ARTICLE				JAERTS@LELY.COM; DAREKP@UTP.EDU.PL; GHIASEI@GMAIL.COM; BEATAS@UTP.EDU.PL; KOLENDA@UTP.EDU.PL; HONDER@OMU.EDU.TR			POLISH NATIONAL AGENCY FOR ACADEMIC EXCHANGEPOLISH NATIONAL AGENCY FOR ACADEMIC EXCHANGE (NAWA) [PPI/APM/2019/1/00003]; MINISTRY OF SCIENCE AND HIGHER EDUCATION OF THE REPUBLIC OF POLANDMINISTRY OF SCIENCE AND HIGHER EDUCATION, POLAND [BN-51/2019]	THIS ARTICLE/MATERIAL HAS BEEN SUPPORTED BY THE POLISH NATIONAL AGENCY FOR ACADEMIC EXCHANGE UNDER GRANT NO. PPI/APM/2019/1/00003. THIS RESEARCH WAS CO-FINANCED BY THE MINISTRY OF SCIENCE AND HIGHER EDUCATION OF THE REPUBLIC OF POLAND (FUNDS FOR STATUTORY ACTIVITY BN-51/2019.	TQ2XA			SOMATIC-CELL SCORE; RANDOM REGRESSION-MODELS; TEST DAY YIELDS; DAIRY-CATTLE; RECORDED MILKABILITY; VARIANCE-COMPONENTS; LACTATION; COWS; FLOW; 1ST	7	ANIMALS-BASEL	ANIMALS	ENGLISH		54	GOLD, GREEN PUBLISHED	KOLENDA, MAGDALENA/0000-0002-9260-4391; ONDER, HASAN/0000-0002-8404-8700; PIWCZYNSKI, DARIUSZ/0000-0001-8298-2316; SITKOWSKA, BEATA/0000-0002-1036-7450	ST ALBAN-ANLAGE 66, CH-4052 BASEL, SWITZERLAND	JUL	16	BASEL	34209823		J	MDPI	2021	KOLENDA, MAGDALENA/T-9937-2018
LYONS NA;KERRISK KL;DHAND NK;GARCIA SC	LYONS, N. A.;KERRISK, K. L.;DHAND, N. K.;GARCIA, S. C.	ANDRE G, 2010, J DAIRY SCI, V93, P942, DOI 10.3168/JDS.2009-2373;BACH A, 2005, J DAIRY RES, V72, P101, DOI 10.1017/S0022029904000585;BARGO F, 2002, J DAIRY SCI, V85, P2948, DOI 10.3168/JDS.S0022-0302(02)74381-6;CHAPINAL N, 2009, J DAIRY SCI, V92, P4365, DOI 10.3168/JDS.2009-2115;COLLIER RJ, 2012, DOMEST ANIM ENDOCRIN, V43, P161, DOI 10.1016/J.DOMANIEND.2012.03.006;DAVIS K., 2006, DAIR RES FDN 200…	IN PASTURE-BASED AUTOMATIC MILKING SYSTEMS CAMS) COW TRAFFIC AND BEHAVIOUR ARE MARKEDLY DIFFERENT AND GENERALLY COWS ACHIEVE LOWER MILKING FREQUENCIES (MF, DEFINED HERE AS THE NUMBER OF MILKING EVENTS/COW IN A 24 H PERIOD) AND LOWER MILK PRODUCTION LEVELS IN COMPARISON TO INDOOR SYSTEMS. IN THIS STUDY, A TOTAL OF 151,893 INDIVIDUAL MILKING RECORDS COLLECTED FROM THE FUTUREDAIRY PASTURE-BASED AMS …						179	UNIV SYDNEY, FAC VET SCI, DAIRY SCI GRP, CAMDEN, NSW 2570, AUSTRALIA.; UNIV SYDNEY, FAC VET SCI, CAMDEN, NSW 2570, AUSTRALIA.;	UNIVERSITY OF SYDNEY; UNIVERSITY OF SYDNEY					2022-01-18	AUTOMATIC MILKING SYSTEM; PASTURE-BASED; MILKING INTERVAL; MILKING FREQUENCY	10.1016/j.livsci.2013.10.010	ARTICLE			1878-0490	N.LYONS@SYDNEY.EDU.AU; KENDRA.KERRISK@SYDNEY.EDU.AU; NAVNEET.DHAND@SYDNEY.EDU.AU; SERGIO.GARCIA@SYDNEY.EDU.AU	188				276AF			DAIRY-COWS; YIELD; FREQUENCY; LACTATION; BEHAVIOR; PERFORMANCE; UDDER; ATTENDANCE; EFFICIENCY; DISTANCE	1-3	LIVEST SCI	LIVEST. SCI.	ENGLISH		55		DHAND, NAVNEET K/0000-0002-4362-3596; KERRISK, KENDRA/0000-0003-2465-8969	RADARWEG 29, 1043 NX AMSTERDAM, NETHERLANDS	DEC	10	AMSTERDAM			J	ELSEVIER	2013	DHAND, NAVNEET K/H-5762-2019; KERRISK, KENDRA/D-2396-2016
ANDRE G;BERENTSEN PBM;ENGEL B;DE KONING CJAM;LANSINK AGJMO	ANDRE, G.;BERENTSEN, P. B. M.;ENGEL, B.;DE KONING, C. J. A. M.;LANSINK, A. G. J. M. OUDE	ANDRE G., 2007, PRECISION LIVESTOCK, V179-186;ANDRE G, 2010, J AGR SCI IN PRESS;BIJL R, 2007, J DAIRY SCI, V90, P239, DOI 10.3168/JDS.S0022-0302(07)72625-5;BRUCKMAIER RM, 2001, J DAIRY RES, V68, P369, DOI 10.1017/S0022029901005015;CLOUGH PA, 1977, MACHINE MILKING;COOPER K, 1998, J AGR ENG RES, V69, P25, DOI 10.1006/JAER.1997.0219;COOPER K, 1999, J AGR ENG RES, V73, P311, DOI 10.1006/JAER.1999.042…	THE OBJECTIVE OF THIS STUDY WAS TO QUANTIFY INDIVIDUAL VARIATION IN DAILY MILK YIELD AND MILKING DURATION IN RESPONSE TO THE LENGTH OF THE MILKING INTERVAL AND TO ASSESS THE ECONOMIC POTENTIAL OF USING THIS INDIVIDUAL VARIATION TO OPTIMIZE THE USE OF AN AUTOMATED MILKING SYSTEM. RANDOM COEFFICIENT MODELS WERE USED TO DESCRIBE THE INDIVIDUAL EFFECTS OF MILKING INTERVAL ON DAILY MILK YIELD AND MILK…						942	UNIV WAGENINGEN & RES CTR, ANIM SCI GRP, NL-8200 AB LELYSTAD, NETHERLANDS.; UNIV WAGENINGEN & RES CTR, BUSINESS ECON GRP, NL-6700 EW WAGENINGEN, NETHERLANDS.; UNIV WAGENINGEN & RES CTR, NL-6700 AC WAGENINGEN, NETHERLANDS.;	ANIMAL SCIENCES GROUP OF WAGENINGEN UR; WAGENINGEN UNIVERSITY & RESEARCH; WAGENINGEN UNIVERSITY & RESEARCH; WAGENINGEN UNIVERSITY & RESEARCH					2022-01-18	ECONOMIC EVALUATION; MILKING DURATION; MILKING INTERVAL; RANDOM COEFFICIENT MODEL	10.3168/jds.2009-2373	ARTICLE			1525-3198	GEERT.ANDRE@WUR.NL	953		DUTCH COMMODITY BOARD FOR DAIRY PRODUCTS (ZOETERMEER); DUTCH MINISTRY OF AGRICULTURE, NATURE AND FOOD QUALITY (DEN HAAG)	THE AUTHORS ARE GRATEFUL TO EDWIN BLEUMER FOR GATHERING THE DATA. THIS PROJECT WAS FUNDED BY THE DUTCH COMMODITY BOARD FOR DAIRY PRODUCTS (ZOETERMEER) AND THE DUTCH MINISTRY OF AGRICULTURE, NATURE AND FOOD QUALITY (DEN HAAG). WE ALSO THANK THE REVIEWERS FOR THEIR HELPFUL COMMENTS.	562MQ			UDDER	3	J DAIRY SCI	J. DAIRY SCI.	ENGLISH		29	BRONZE	BERENTSEN, PAUL BM/0000-0001-9675-1041; LANSINK, ALFONS GJM OUDE/0000-0002-9273-6044	STE 800, 230 PARK AVE, NEW YORK, NY 10169 USA	MAR	12	NEW YORK	20172214		J	ELSEVIER SCIENCE INC	2010	BERENTSEN, PAUL BM/P-6457-2014; LANSINK, ALFONS GJM OUDE/H-8840-2012
KOLENDA M;PIWCZYNSKI D;BRZOZOWSKI M;SITKOWSKA B;WOJCIK P	KOLENDA, MAGDALENA;PIWCZYNSKI, DARIUSZ;BRZOZOWSKI, MARCIN;SITKOWSKA, BEATA;WOJCIK, PIOTR	AERTS J., 2014, PRZEGLAD HODOWLANY, V6, P27;BERRY DP, 2013, ANIMAL, V7, P1750, DOI 10.1017/S1751731113001511;BOGUCKI M., 2014, ACTA SCIENTIARUM POLONORUM - ZOOTECHNICA, V13, P17;CZAJKOWSKA A, 2015, ARCH TIERZUCHT, V58, P65, DOI 10.5194/AAB-58-65-2015;DE KONING K., 2011, P DAIR RES FDN S 201, V16, P14;DE VLIEGHER S, 2012, J DAIRY SCI, V95, P1025, DOI 10.3168/JDS.2010-4074;FROSSLING J, 2017, J DAIR…	THE AIM OF THE PRESENT STUDY W AS TO EVALUATE THE CHANGES IN SELECTED PRODUCTION AND FUNCTIONAL TRAITS OF POLISH HOLSTEIN-FRIESIAN COWS AFTER SWITCHING FROM A CONVENTIONAL (CMS) TO AN AUTOMATIC MILKING SYSTEM (AMS). 'THE STUDY CONSISTED OF 3398 POLISH HOLSTEIN-FRIESIAN DAIRY COWS, FROM 16 HERDS IN WHICH CMS WAS CHANGED TO AMS. COWS WERE IN THEIR 1ST(L1) OR 2ND LACTATION (L2). THE DATA CONSISTED O…						709	UTP UNIV SCI & TECHNOL, FAC ANIM BREEDING & BIOL, DEPT ANIM BIOTECHNOL & GENET, MAZOWIECKA 28, PL-85084 BYDGOSZCZ, POLAND.; NATL RES INST ANIM PROD, DEPT CATTLE BREEDING, PL-32083 BALICE, POLAND.;	BYDGOSZCZ UNIVERSITY OF SCIENCE & TECHNOLOGY; NATIONAL RESEARCH INSTITUTE OF ANIMAL PRODUCTION					2022-01-18	CATTLE; AUTOMATIC MILKING SYSTEM; CONVENTIONAL MILKING SYSTEM; MILK COMPOSITION; MILK QUALITY	10.2478/aoas-2020-0101	ARTICLE				KOLENDA@UTP.EDU.PL	720		[BN-51/2019]	RESEARCH WAS CARRIED OUT WITHIN STATUTORY RESEARCH BN-51/2019.	TU2KG				2	ANN ANIM SCI	ANN. ANIM. SCI.	ENGLISH		29	GOLD	KOLENDA, MAGDALENA/0000-0002-9260-4391; PIWCZYNSKI, DARIUSZ/0000-0001-8298-2316; SITKOWSKA, BEATA/0000-0002-1036-7450; WOJCIK, PIOTR/0000-0002-3873-2739	GENTHINER STRASSE 13, D-10785 BERLIN, GERMANY	APR	12	BERLIN			J	WALTER DE GRUYTER GMBH	2021	KOLENDA, MAGDALENA/T-9937-2018
PITKANEN TJ;MANTYSAARI EA;NIELSEN US;AAMAND GP;MADSEN P;ERIKSSON JA;LIDAUER MH	PITKANEN, T. J.;MANTYSAARI, E. A.;NIELSEN, U. S.;AAMAND, G. P.;MADSEN, P.;ERIKSSON, J. -A.;LIDAUER, M. H.	FRIGGENS NC, 2001, LIVEST PROD SCI, V73, P45, DOI 10.1016/S0301-6226(01)00228-7;HAND KJ, 2006, J DAIRY SCI, V89, P1723, DOI 10.3168/JDS.S0022-0302(06)72240-8;JAGO J. G., 2013, PROCEEDINGS OF THE NEW ZEALAND SOCIETY OF ANIMAL PRODUCTION, V73, P29;KIRKPATRICK M, 1994, GENET RES, V64, P57, DOI 10.1017/S0016672300032559;KNIGHT CH, 1994, J DAIRY RES, V61, P167, DOI 10.1017/S0022029900028181;KOIVULA M,…	AUTOMATED MILKING SYSTEMS (AMS) HAVE BECOME POPULAR ON DAIRY FARMS. DUE TO A DIFFERENT TEST-DAY RECORDING SCHEME THE VARIATION OF TEST-DAY OBSERVATIONS DIFFER FROM AMS DIFFER FROM THOSE OF CONVENTIONAL MILKING SYSTEM (CMS). AN APPROACH IS PRESENTED FOR UPGRADING THE GENETIC EVALUATION MODEL FOR PRODUCTION TRAITS MILK, PROTEIN AND FAT YIELD BY INCLUDING RESIDUAL COVARIANCE MATRICES FOR AMS AND CMS…						11	NAT RESOURCES INST FINLAND LUKE, ANIM GENET, JOKIOINEN, FINLAND.; KNOWLEDGE CTR AGR, CATTLE, DENMARK.; NORD CATTLE GENET EVALUAT, AARHUS, DENMARK.; AARHUS UNIV, CTR QUANTITAT GENET & GENOM, AARHUS, DENMARK.; VAXA, ESKILSTUNA, SWEDEN.;	NATURAL RESOURCES INSTITUTE FINLAND (LUKE); AARHUS UNIVERSITY					2022-01-18	AUTOMATIC MILKING SYSTEM; RESIDUAL ERROR VARIANCE; GENETIC EVALUATION MODEL; NORDIC HOLSTEIN	10.1080/09064702.2018.1541361	ARTICLE			1651-1972	TIMO.J.PITKANEN@LUKE.FI	24				HO1XD			SOMATIC-CELL COUNT; MILK; LACTATION; FAT	1	ACTA AGR SCAND A-AN	ACTA AGRIC. SCAND. SECT. A-ANIM. SCI.	ENGLISH		12	BRONZE	AAMAND, GERT PEDERSEN/0000-0003-1885-3290	KARL JOHANS GATE 5, NO-0154 OSLO, NORWAY		14	OSLO			J	TAYLOR & FRANCIS AS	2018
VAN DEN POL-VAN DASSELAAR A;DE HAAN MHA;PHILIPSEN AP	VAN DEN POL-VAN DASSELAAR, A.;DE HAAN, M. H. A.;PHILIPSEN, A. P.	HAAN M. H. A. DE, 2010, GRASSLAND IN A CHANGING WORLD. PROCEEDINGS OF THE 23RD GENERAL MEETING OF THE EUROPEAN GRASSLAND FEDERATION, KIEL, GERMANY, 29TH AUGUST - 2ND SEPTEMBER 2010, P178;PARSONS DJ, 2000, ROBOTIC MILKING, P212;POL-VAN DASSELAAR A. VAN DEN, 2008, BIODIVERSITY AND ANIMAL FEED: FUTURE CHALLENGES FOR GRASSLAND PRODUCTION. PROCEEDINGS OF THE 22ND GENERAL MEETING OF THE EUROPEAN GRASSL…	GRAZING IN COMBINATION WITH AUTOMATIC MILKING IS EXPERIENCED AS DIFFICULT AND IS NOT GENERALLY PRACTISED. THIS PAPER PROVIDES DATA ON THE COMBINATION OF GRAZING AND AUTOMATIC MILKING IN EUROPE. FURTHERMORE, IT PRESENTS OPPORTUNITIES AND CHALLENGES FOR THE COMBINATION OF GRAZING AND AUTOMATIC MILKING, BASED ON RESULTS FROM ON-FARM PARTICIPATORY RESEARCH IN THE NETHERLANDS. THE MAIN ISSUES OF ECONO…			GOLINSKI, P WARDA, M STYPINSKI, P		978-83-89250-77-3	279	WAGENINGEN UR LIVESTOCK RES, NL-8200 AB LELYSTAD, NETHERLANDS.;	WAGENINGEN UNIVERSITY & RESEARCH	LUBLIN, POLAND	24TH GENERAL MEETING OF THE EUROPEAN-GRASSLAND-FEDERATION	JUN 03-07, 2012		2022-01-18	AUTOMATIC MILKING; AUTOMATIC MILKING SYSTEMS (AMS); GRAZING		PROCEEDINGS PAPER				AGNES.VANDENPOL@WUR.NL	281				BD4XM					GRASSLAND SCI EUR		ENGLISH		4			DOJAZD 11, POZNAN, 60-632, POLAND		3	POZNAN			C	POLISH GRASSLAND SOC-POLSKIE TOWARZYSTWO LAKARSKIE	2012
JACOBS JA;SIEGFORD JM	JACOBS, J. A.;SIEGFORD, J. M.	ABENI F, 2008, J DAIRY SCI, V91, P3372, DOI 10.3168/JDS.2008-1039;ABENI F, 2005, J DAIRY SCI, V88, P3542, DOI 10.3168/JDS.S0022-0302(05)73039-3;ABENI F, 2005, J DAIRY SCI, V88, P3519, DOI 10.3168/JDS.S0022-0302(05)73037-X;ANDRE G, 2010, J DAIRY SCI, V93, P942, DOI 10.3168/JDS.2009-2373;ARMSTRONG DV, 1997, COMPUT ELECTRON AGR, V17, P123, DOI 10.1016/S0168-1699(96)01221-5;BACH A, 2007, J DAIRY SCI,…	OVER THE LAST 100 YR, THE DAIRY INDUSTRY HAS INCORPORATED TECHNOLOGY TO MAXIMIZE YIELD AND PROFIT. PRESSURE TO MAXIMIZE EFFICIENCY AND LOWER INPUTS HAS RESULTED IN NOVEL APPROACHES TO MANAGING AND MILKING DAIRY HERDS, INCLUDING IMPLEMENTATION OF AUTOMATIC MILKING SYSTEMS (AMS) TO REDUCE LABOR ASSOCIATED WITH MILKING. ALTHOUGH AMS HAVE BEEN USED FOR ALMOST 20 YR IN EUROPE, THEY HAVE ONLY RECENTLY …						2227	MICHIGAN STATE UNIV, DEPT ANIM SCI, E LANSING, MI 48824 USA.;	MICHIGAN STATE UNIVERSITY					2022-01-18	AUTOMATIC MILKING SYSTEM; ROBOTIC MILKING MACHINE; BEHAVIOR; HEALTH	10.3168/jds.2011-4943	REVIEW			1525-3198	SIEGFORD@MSU.EDU	2247				929OJ			HEART-RATE-VARIABILITY; TEAT CUP ATTACHMENT; SOMATIC-CELL COUNT; CLINICAL MASTITIS; OXYTOCIN RELEASE; ROBOTIC MILKING; UDDER HEALTH; INTRAMAMMARY INFECTIONS; CONVENTIONAL MILKING; FEEDING-BEHAVIOR	5	J DAIRY SCI	J. DAIRY SCI.	ENGLISH		150	BRONZE	SIEGFORD, JANICE/0000-0002-1000-3147; SKORJANC, DEJAN/0000-0002-8960-5385; , JANICE/0000-0002-1000-3147	STE 800, 230 PARK AVE, NEW YORK, NY 10169 USA	MAY	21	NEW YORK	22541453		J	ELSEVIER SCIENCE INC	2012	SIEGFORD, JANICE/AAH-1838-2020; SKORJANC, DEJAN/K-5804-2014; , JANICE/ABA-3975-2020
ANTANAITIS R;JUOZAITIENE V;MALASAUSKIENE D;TELEVICIUS M;URBUTIS M	ANTANAITIS, R.;JUOZAITIENE, V.;MALASAUSKIENE, D.;TELEVICIUS, M.;URBUTIS, M.	ABDELA N, 2016, ACHIEV LIFE SCI, V10, P187, DOI 10.1016/J.ALS.2016.11.006, DOI 10.1016/J.ALS.2016.11.006;ALZAHAL O, 2010, J DAIRY RES, V77, P376, DOI 10.1017/S0022029910000294;ANTANAITIS R., 2015, VETERINARIJA IR ZOOTECHNIKA, P3;ANTANAITIS R, 2018, J DAIRY RES, V85, P23, DOI 10.1017/S0022029918000018;ANTANAITIS R, 2010, VET ZOOTECH-LITH, V49, P3;BARKEMA HW, 2015, J DAIRY SCI, V98, P7426, DOI 10.3…	THE OBJECTIVE OF THIS STUDY WAS TO DETERMINE THE ASSOCIATION BETWEEN SUBCLINICAL ACIDOSIS (SARA) AND SUBCLINICAL KETOSIS (SCK) WITH BIOMARKERS FROM AN AUTOMATIC MILKING SYSTEM (AMS) MEASURING IN RELATION TO RUMINATION TIME (RT), MILK YIELD (MY), BODYWEIGHT (BW), MILK TEMPERATURE, THE MILK FAT-TO-PROTEIN RATIO, AND THE ELECTRICAL CONDUCTIVITY OF MILK AT THE UDDER QUARTERS-LEVEL WHICH CAN BE READ I…						685	LITHUANIAN UNIV HLTH SCI, VET ACAD, LARGE ANIM CLIN, TILZES STR 18, KAUNAS, LITHUANIA.; LITHUANIAN UNIV HLTH SCI, DEPT ANIM BREEDING, VET ACAD, TILZES STR 18, KAUNAS, LITHUANIA.;	LITHUANIAN UNIVERSITY OF HEALTH SCIENCES; LITHUANIAN UNIVERSITY OF HEALTH SCIENCES					2022-01-18	AFTER CALVING; DISEASES; RUMINATION TIME; MILK YIELD; BODY WEIGHT	10.24425/pjvs.2019.129981	ARTICLE			2300-2557	RAMUNAS.ANTANAITIS@LSMUNI.LT	693				JZ0DU			SUBACUTE RUMINAL ACIDOSIS; HEALTH-STATUS; ELECTRICAL-CONDUCTIVITY; METABOLIC CONDITIONS; GLUCOSE-METABOLISM; BODY CONDITION; TIME; RISK; FAT; ASSOCIATION	4	POL J VET SCI	POL. J. VET. SCI.	ENGLISH		43		ANTANAITIS, RAMUNAS/0000-0002-9993-2224;	PL DEFILAD 1, WARSZAWA, 00-901, POLAND		9	WARSZAWA	31867921		J	POLSKA AKAD NAUK, POLISH ACAD SCIENCES, UNIV WARMIA & MAZURY OLSZTYN	2019	ANTANAITIS, RAMUNAS/ABH-1957-2021; ANTANAITIS, RAMUNAS/AAA-8876-2021; ANTANAITIS, RAMUNAS/AAZ-7506-2020
DUFRASNE I;ROBAYE V;KNAPP E;ISTASSE L;HORNICK JL	DUFRASNE, I;ROBAYE, V;KNAPP, E.;ISTASSE, L.;HORNICK, J. L.	DAVIS K. L., 2005, PROCEEDINGS OF THE NEW ZEALAND SOCIETY OF ANIMAL PRODUCTION, V65, P271;DUFRASNE I., 2010, GRASSLAND IN A CHANGING WORLD. PROCEEDINGS OF THE 23RD GENERAL MEETING OF THE EUROPEAN GRASSLAND FEDERATION, KIEL, GERMANY, 29TH AUGUST - 2ND SEPTEMBER 2010, P217;HAAN M. H. A. DE, 2010, GRASSLAND IN A CHANGING WORLD. PROCEEDINGS OF THE 23RD GENERAL MEETING OF THE EUROPEAN GRASSLAND FEDERA…	A HERD OF 45 HOLSTEIN DAIRY COWS WAS MILKED WITH AN AUTOMATIC MILKING SYSTEM (AMS) LOCATED ON A PERMANENT PASTURE. THE COWS GRAZED FROM 22.06.2010 UNTIL 20.10.2010 ON A ROTATIONAL SYSTEM. THEY WERE FETCHED TWICE A DAY TO THE AMS BUT THEY COULD ALSO REACH IT FREELY. THE SWARD HEIGHT WAS MEASURED AT THE ENTRY AND EXIT OF EACH PADDOCK. DATA ABOUT DAILY MILK YIELD AND MILKING NUMBER WERE ANALYSED ACC…			GOLINSKI, P WARDA, M STYPINSKI, P		978-83-89250-77-3	231	UNIV LIEGE, FAC VET MED, NUTR UNIT, B-4000 LIEGE, BELGIUM.;	UNIVERSITY OF LIEGE	LUBLIN, POLAND	24TH GENERAL MEETING OF THE EUROPEAN-GRASSLAND-FEDERATION	JUN 03-07, 2012		2022-01-18	AUTOMATIC MILKING SYSTEM (AMS); DAIRY COWS; GRAZING; MILKING NUMBER; MILK YIELD		PROCEEDINGS PAPER				ISABELLE.DUFRASNE@ULG.AC.BE	233				BD4XM					GRASSLAND SCI EUR		ENGLISH		7		, HORNICK/0000-0003-1831-1440	DOJAZD 11, POZNAN, 60-632, POLAND		3	POZNAN			C	POLISH GRASSLAND SOC-POLSKIE TOWARZYSTWO LAKARSKIE	2012	, HORNICK/AAV-1394-2020
HAMMER JF;MORTON JM;KERRISK KL	HAMMER, J. F.;MORTON, J. M.;KERRISK, K. L.	AGRESTI A., 2007, INTRO CATEGORICAL DA;BARTLETT PC, 1991, J DAIRY SCI, V74, P1561, DOI 10.3168/JDS.S0022-0302(91)78318-5;BERRY DP, 2005, IRISH J AGR FOOD RES, V44, P147;BREEN JE, 2006, CATTLE PRACT, V14, P85;BRIGHTLING P, 1998, COUNTDOWN DOWNUNDER;CHAMINGS RJ, 1984, VET REC, V115, P499, DOI 10.1136/VR.115.19.499;CLAXTON PD, 1993, BOVINE MASTITIS BACT;DAHL GE, 2004, J DAIRY SCI, V87, P882, DOI 10.…	OBJECTIVES TO IDENTIFY RISK FACTORS AND INDICATORS AT QUARTER-MILKING AND OTHER LEVELS FOR CLINICAL MASTITIS DURING LACTATION IN PASTURE-FED COWS MANAGED IN AN AUTOMATIC MILKING SYSTEM. DESIGN A RETROSPECTIVE NESTED CASE-CONTROL STUDY USING DATA COLLECTED OVER A 31-MONTH PERIOD. A TOTAL OF 803,948 QUARTER-MILKINGS FROM 249 COWS WERE AVAILABLE FOR ANALYSIS, OF WHICH 245 WERE SELECTED AS CLINICAL M…						167	UNIV QUEENSLAND, SCH VET SCI, ST LUCIA, QLD, AUSTRALIA.; UNIV SYDNEY, NARELLAN, NSW, AUSTRALIA.;	UNIVERSITY OF QUEENSLAND; UNIVERSITY OF SYDNEY					2022-01-18	AUTOMATIC MILKING SYSTEM; CLINICAL MASTITIS; MASTITIS; RISK FACTORS; ROBOTIC DAIRY	10.1111/j.1751-0813.2012.00917.x	ARTICLE			1751-0813	HAMMER.JADE@GMAIL.COM	174				927KP			SOMATIC-CELL COUNT; ELECTRICAL-CONDUCTIVITY; FLOW-RATE; INTRAMAMMARY INFECTION; SHORT-TERM; YIELD; DISEASE; HERD; ASSOCIATION; PERFORMANCE	5	AUST VET J	AUST. VET. J.	ENGLISH		37		SKORJANC, DEJAN/0000-0002-8960-5385; KERRISK, KENDRA/0000-0003-2465-8969	111 RIVER ST, HOBOKEN 07030-5774, NJ USA	MAY	8	HOBOKEN	22510075		J	WILEY	2012	SKORJANC, DEJAN/K-5804-2014; KERRISK, KENDRA/D-2396-2016
VAN ENGELEN S;BOVENHUIS H;VAN DER TOL PPJ;VISKER MHPW	VAN ENGELEN, S.;BOVENHUIS, H.;VAN DER TOL, P. P. J.;VISKER, M. H. P. W.	BELL MJ, 2014, J DAIRY SCI, V97, P6536, DOI 10.3168/JDS.2013-7889;BELL MJ, 2014, ANIMAL, V8, P1540, DOI 10.1017/S1751731114001530;COTTLE DJ, 2011, ANIM PROD SCI, V51, P491, DOI 10.1071/AN10163;DONOGHUE KA, 2016, ANIM PROD SCI, V56, P213, DOI 10.1071/AN15573;FAO, 2014, FOOD AGR STAT YB 201;FAOSTAT, 2012, FAOSTAT EM DAT;GARNSWORTHY PC, 2012, J DAIRY SCI, V95, P3181, DOI 10.3168/JDS.2011-4606;GARNSW…	INTERNATIONAL ENVIRONMENTAL AGREEMENTS HAVE LED TO THE NEED TO REDUCE METHANE EMISSION BY DAIRY COWS. REDUCTION COULD BE ACHIEVED THROUGH SELECTIVE BREEDING. THE AIM OF THIS STUDY WAS TO QUANTIFY THE GENETIC VARIATION OF METHANE EMISSION BY DUTCH HOLSTEIN FRIESIAN COWS MEASURED USING INFRARED SENSORS INSTALLED IN AUTOMATIC MILKING SYSTEMS (AMS). MEASUREMENTS OF CH4 AND CO2 ON 1,508 DUTCH HOLSTEIN…						2226	TOP INST FOOD & NUTR, POB 557, NL-6700 AN WAGENINGEN, NETHERLANDS.; WAGENINGEN UNIV & RES, ANIM BREEDING & GENOM, POB 338, NL-6700 AH WAGENINGEN, NETHERLANDS.; LELY IND NV, CORNELIS VAN DER LELYLAAN 1, NL-3147 PB MAASSLUIS, NETHERLANDS.;	TOP INSTITUTE FOOD & NUTRITION; WAGENINGEN UNIVERSITY & RESEARCH					2022-01-18	METHANE EMISSION; DAIRY COW; AMS; NONDISPERSIVE INFRARED SENSOR	10.3168/jds.2017-13441	ARTICLE			1525-3198	SABINE.VANENGELEN@WUR.NL	2234				FX7LR			INDIVIDUAL DAIRY-COWS; MITIGATION; BREATH; RATIO; FARM	3	J DAIRY SCI	J. DAIRY SCI.	ENGLISH		22	GREEN ACCEPTED, BRONZE	VAN DER TOL, RIK/0000-0002-6531-3628	360 PARK AVE SOUTH, NEW YORK, NY 10010-1710 USA	MAR	9	NEW YORK	29331462		J	ELSEVIER SCIENCE INC	2018	VISKER, MARLEEN/E-1394-2012; BOVENHUIS, HENK/E-4750-2012
STEENEVELD W;VAN DER GAAG LC;BARKEMA HW;HOGEVEEN H	STEENEVELD, W.;VAN DER GAAG, L. C.;BARKEMA, H. W.;HOGEVEEN, H.	BARKEMA HW, 1998, J DAIRY SCI, V81, P411, DOI 10.3168/JDS.S0022-0302(98)75591-2;BEAUDEAU F, 1998, VET REC, V143, P685;CHAGUNDA MGG, 2006, J DAIRY SCI, V89, P2980, DOI 10.3168/JDS.S0022-0302(06)72571-1;CHAPMAN WW, 2005, ANN EMERG MED, V46, P445, DOI 10.1016/J.ANNEMERGMED.2005.04.012;DE HAAS Y, 2008, J DAIRY SCI, V91, P2501, DOI 10.3168/JDS.2007-0459;DE HAAS Y, 2005, PREV VET MED, V67, P55, DOI 10.…	BASED ON SENSOR MEASUREMENTS, AN AUTOMATIC MILKING SYSTEM (AMS) GENERATES MASTITIS ALERT LISTS INDICATING COWS WHICH ARE LIKELY TO HAVE CLINICAL MASTITIS (CM). BECAUSE OF THE GENERAL ASSUMPTION OF EQUAL PROBABILITIES OF DEVELOPING CM FOR ALL COWS, ALL ALERTS ON THE LIST HAVE THE SAME SUCCESS RATE. AS A CONSEQUENCE, IT IS NOT POSSIBLE TO RANK-ORDER THE ALERTS IN TERMS OF THEIR LIKELIHOOD OF CM. IN…						50	UNIV UTRECHT, FAC VET MED, DEPT FARM ANIM HLTH, NL-3584 CL UTRECHT, NETHERLANDS.; UNIV UTRECHT, DEPT INFORMAT & COMP SCI, NL-3508 TB UTRECHT, NETHERLANDS.; UNIV CALGARY, FAC VET MED, DEPT PROD ANIM HLTH, CALGARY, AB T2N 4N1, CANADA.; WAGENINGEN UNIV, CHAIR GRP BUSINESS ECON, NL-6706 KN WAGENINGEN, NETHERLANDS.;	UTRECHT UNIVERSITY; UTRECHT UNIVERSITY; UNIVERSITY OF CALGARY; WAGENINGEN UNIVERSITY & RESEARCH					2022-01-18	CLINICAL MASTITIS; AUTOMATIC MILKING SYSTEMS; DETECTION	10.1016/j.compag.2009.12.011	ARTICLE				W.STEENEVELD@UU.NL	56		DUTCH TECHNOLOGY FOUNDATION STWTECHNOLOGIESTICHTING STW; APPLIED SCIENCE DIVISION OF NWONETHERLANDS ORGANIZATION FOR SCIENTIFIC RESEARCH (NWO); TECHNOLOGY PROGRAM OF THE DUTCH MINISTRY OF ECONOMIC AFFAIRSMINISTRY OF ECONOMIC AFFAIRS, NETHERLANDS	THIS RESEARCH WAS SUPPORTED BY THE DUTCH TECHNOLOGY FOUNDATION STW, APPLIED SCIENCE DIVISION OF NWO, AND THE TECHNOLOGY PROGRAM OF THE DUTCH MINISTRY OF ECONOMIC AFFAIRS.	569GR			SOMATIC-CELL COUNTS; GENETIC SELECTION; UDDER HEALTH; MANAGEMENT; NETWORK; COW; HERDS; DISTRIBUTIONS; ASSOCIATIONS; INDICATORS	1	COMPUT ELECTRON AGR	COMPUT. ELECTRON. AGRIC.	ENGLISH		36		BARKEMA, HERMAN/0000-0002-9678-8378; HOGEVEEN, HENK/0000-0002-9443-1412	THE BOULEVARD, LANGFORD LANE, KIDLINGTON, OXFORD OX5 1GB, OXON, ENGLAND	APR	7	OXFORD			J	ELSEVIER SCI LTD	2010	BARKEMA, HERMAN/B-9583-2008
DUFOUR S;FRECHETTE A;BARKEMA HW;MUSSELL A;SOHOLL DT	DUFOUR, S.;FRECHETTE, A.;BARKEMA, H. W.;MUSSELL, A.;SOHOLL, D. T.	ABDI H., 2007, ENCY MEAS STAT, V1, P1, DOI DOI 10.4135/9781412952644;BACH A, 2008, J DAIRY SCI, V91, P3259, DOI 10.3168/JDS.2008-1030;BAREILLE N., 1998, RENCONTRES RECHERCHES RUMINANTS, P297;BAREILLE N., 2000, P 10 INT C AN HYG MA, P509;BARKEMA HW, 1998, J DAIRY SCI, V81, P411, DOI 10.3168/JDS.S0022-0302(98)75591-2;BARKEMA HW, 1999, J DAIRY SCI, V82, P1655, DOI 10.3168/JDS.S0022-0302(99)75394-4;B…	A SYSTEMATIC REVIEW OF THE SCIENTIFIC LITERATURE ON RELATIONSHIPS BETWEEN MANAGEMENT PRACTICES USED ON DAIRY FARMS AND HERD SOMATIC CELL COUNT (SCC) WAS UNDERTAKEN TO DISTINGUISH THOSE MANAGEMENT PRACTICES THAT HAVE BEEN CONSISTENTLY SHOWN TO BE ASSOCIATED WITH HERD SCC FROM THOSE LACKING EVIDENCE OF ASSOCIATION. RELEVANT LITERATURE WAS IDENTIFIED USING A COMBINATION OF DATABASE SEARCHES (PUBMED,…						563	UNIV MONTREAL, FAC MED VET, DEPT PATHOL & MICROBIOL, ST HYACINTHE, PQ J2S 7C6, CANADA.; CANADIAN BOVINE MASTITIS RES NETWORK, ST HYACINTHE, PQ J2S 7C6, CANADA.; UNIV CALGARY, DEPT PROD ANIM HLTH, FAC VET MED, CALGARY, AB T2N 4N1, CANADA.; GEORGE MORRIS CTR, GUELPH, ON N1G 4T2, CANADA.;	UNIVERSITE DE MONTREAL; UNIVERSITE DE MONTREAL; UNIVERSITY OF CALGARY					2022-01-18	MANAGEMENT; SOMATIC CELL COUNT; SYSTEMATIC REVIEW; AUTOMATIC MILKING SYSTEM	10.3168/jds.2010-3715	REVIEW			1525-3198	SIMON.DUFOUR@UMONTREAL.CA	579				709AN			LARGE DAIRY HERDS; CLINICAL MASTITIS; MILK QUALITY; INTRAMAMMARY INFECTIONS; STAPHYLOCOCCUS-AUREUS; PRIMIGRAVID HEIFERS; PREVALENCE; ASSOCIATION; COWS; BRANDENBURG	2	J DAIRY SCI	J. DAIRY SCI.	ENGLISH		63	HYBRID	BARKEMA, HERMAN/0000-0002-9678-8378; DUFOUR, SIMON/0000-0001-6418-0424	STE 800, 230 PARK AVE, NEW YORK, NY 10169 USA	FEB	17	NEW YORK	21257026		J	ELSEVIER SCIENCE INC	2011	BARKEMA, HERMAN/B-9583-2008; DUFOUR, SIMON/P-1662-2014
SCOTT VE;KERRISK KL;THOMSON PC;LYONS NA;GARCIA SC	SCOTT, V. E.;KERRISK, K. L.;THOMSON, P. C.;LYONS, N. A.;GARCIA, S. C.	ARAVE CW, 1977, J DAIRY SCI, V60, P244, DOI 10.3168/JDS.S0022-0302(77)83860-5;BACH A, 2007, J DAIRY SCI, V90, P5049, DOI 10.3168/JDS.2007-0347;BARGO F, 2002, J DAIRY SCI, V85, P2948, DOI 10.3168/JDS.S0022-0302(02)74381-6;BEWLEY JM, 2010, J DAIRY RES, V77, P1, DOI 10.1017/S0022029909990227;CHARLTON GL, 2011, APPL ANIM BEHAV SCI, V130, P1, DOI 10.1016/J.APPLANIM.2010.11.018;CHILIBROSTE P, 2012, ANI…	OPERATING A VOLUNTARY, PASTURE-BASED AUTOMATIC MILKING SYSTEM PRESENTS CHALLENGES NOT ENCOUNTERED IN INDOOR-HOUSED SYSTEMS, INCLUDING LONG WALKING DISTANCES, EXPOSURE TO CLIMATIC CHANGES AND LARGE HERD SIZES. FEED INCENTIVES CAN BE USED TO ENCOURAGE VOLUNTARY COW TRAFFIC IN BOTH PASTURE AND INDOOR SYSTEMS, AND MAY BE PARTICULARLY USEFUL AT THE DAIRY WHERE THE RISK OF CONGESTION IS HIGH IF COWS DO…						52	UNIV SYDNEY, FAC VET SCI, DAIRY SCI GRP, CAMDEN, NSW 2570, AUSTRALIA.; UNIV SYDNEY, FAC VET SCI, REPROGEN ANIM BIOSCI GRP, CAMDEN, NSW 2570, AUSTRALIA.; ELIZABETH MACARTHUR AGR INST, NSW DEPT PRIMARY IND, DAIRY & INTENS LIVESTOCK IND, MENANGLE, NSW 2568, AUSTRALIA.;	UNIVERSITY OF SYDNEY; UNIVERSITY OF SYDNEY; NSW DEPARTMENT OF PRIMARY INDUSTRIES					2022-01-18	AUTOMATIC MILKING; BEHAVIOUR; COW TRAFFIC; SUPPLEMENTARY FEEDING	10.1016/j.livsci.2014.11.002	ARTICLE			1878-0490	TORI.SCOTT@SYDNEY.EDU.AU	63		FUTUREDAIRY PROJECT, DAIRY AUSTRALIA; NSW DEPARTMENT OF PRIMARY INDUSTRIES, DELAVAL; UNIVERSITY OF SYDNEYUNIVERSITY OF SYDNEY; DAIRY RESEARCH FOUNDATION [US13787]	THIS WORK WAS FUNDED BY THE INVESTORS OF THE FUTUREDAIRY PROJECT, DAIRY AUSTRALIA, NSW DEPARTMENT OF PRIMARY INDUSTRIES, DELAVAL AND THE UNIVERSITY OF SYDNEY. THE AUTHORS THANK THE DAIRY RESEARCH FOUNDATION FOR ITS SUPPORT OF THE DAIRY SCIENCE GROUP AT THE UNIVERSITY OF SYDNEY (US13787). WE ACKNOWLEDGE AND THANK DR GREG CRONIN (ANIMAL BEHAVIOUR AND WELFARE SCIENCE GROUP, UNIVERSITY OF SYDNEY, CAM…	CA5RQ			DAIRY-COWS; LYING BEHAVIOR; HYGIENE SCORES; ROBOTIC ROTARY; TIME BUDGETS; CONCENTRATE; PERFORMANCE; FREQUENCY; CATTLE; YIELD		LIVEST SCI	LIVEST. SCI.	ENGLISH		58		THOMSON, PETER/0000-0003-4428-444X	RADARWEG 29, 1043 NX AMSTERDAM, NETHERLANDS	JAN	12	AMSTERDAM			J	ELSEVIER	2015	THOMSON, PETER/V-7290-2019
FERNEBORG S;THULIN M;AGENAS S;SVENNERSTEN-SJAUNJA K;KRAWCZEL P;TERNMAN E	FERNEBORG, SABINE;THULIN, MANS;AGENAS, SIGRID;SVENNERSTEN-SJAUNJA, KERSTIN;KRAWCZEL, PETER;TERNMAN, EMMA	ARMSTRONG DV, 1970, J DAIRY SCI, V53, P658;BESIER J, 2016, J DAIRY SCI, V99, P3096, DOI 10.3168/JDS.2015-10340;CASTRO A, 2012, J DAIRY SCI, V95, P929, DOI 10.3168/JDS.2010-3912;EDWARDS JP, 2013, J DAIRY SCI, V96, P3766, DOI 10.3168/JDS.2012-6394;EDWARDS JP, 2013, J DAIRY SCI, V96, P1886, DOI 10.3168/JDS.2012-6191;FERNEBORG S, 2016, J DAIRY RES, V83, P180, DOI 10.1017/S0022029916000170;JAGO JG, 20…	THIS RESEARCH COMMUNICATION DESCRIBES HOW DIFFERENT DETACHMENT LEVELS (0.48, 0.3 AND 0.06 KG MILK/MIN) AT THE QUARTER-LEVEL AFFECT MILK FLOW PROFILES AND OVERALL MILKING EFFICIENCY IN AUTOMATIC MILKING SYSTEMS. WE HYPOTHESIZED A HIGHER DETACHMENT LEVEL WOULD RESULT IN GREATER MEAN FLOW RATES WITHOUT AFFECTING THE VOLUME OF HARVESTED MILK PER COW DURING 24 H COMPARED TO LOWER DETACHMENT LEVELS. TH…						85	NORWEGIAN UNIV LIFE SCI, FAC BIOSCI, DEPT ANIM & AQUACULTURAL SCI, POB 5003 NMBU, N-1432 AS, NORWAY.; SWEDISH UNIV AGR SCI, BEIJER LAB ANIM SCI, POB 7024, S-75007 UPPSALA, SWEDEN.; UNIV EDINBURGH, SCH MATH, KINGS BLDG, EDINBURGH EH9 3FD, MIDLOTHIAN, SCOTLAND.; UNIV EDINBURGH, MAXWELL INST MATH SCI, KINGS BLDG, EDINBURGH EH9 3FD, MIDLOTHIAN, SCOTLAND.; SWEDISH UNIV AGR SCI, DEPT ANIM NUTR & MANAGE…	NORWEGIAN UNIVERSITY OF LIFE SCIENCES; SWEDISH UNIVERSITY OF AGRICULTURAL SCIENCES; UNIVERSITY OF EDINBURGH; HERIOT WATT UNIVERSITY; UNIVERSITY OF EDINBURGH; SWEDISH UNIVERSITY OF AGRICULTURAL SCIENCES; UNIVERSITY OF TENNESSEE SYSTEM; UNIVERSITY OF TENNESSEE KNOXVILLE; UT INSTITUTE OF AGRICULTURE; AARHUS UNIVERSITY					2022-01-18	DAIRY COW; QUARTER LEVEL MILKING; DETACHMENT LEVEL; QUARTER LEVEL MILK FLOW CURVE	10.1017/S002202991800078X	ARTICLE			1469-7629	EMMA.TEMMAN@ANIS.AU.DK	87		SWEDISH FARMERS' FOUNDATION FOR AGRICULTURAL RESEARCH (STOCKHOLM, SWEDEN)	THE STUDY WAS FUNDED BY THE SWEDISH FARMERS' FOUNDATION FOR AGRICULTURAL RESEARCH (STOCKHOLM, SWEDEN).	HQ8KY			GRAZING DAIRY-COWS; PERFORMANCE; REMOVAL; TIME	1	J DAIRY RES	J. DAIRY RES.	ENGLISH		14	HYBRID, GREEN PUBLISHED	TERNMAN, EMMA/0000-0001-6966-8621; FERNEBORG, SABINE/0000-0002-9218-9407;	32 AVENUE OF THE AMERICAS, NEW YORK, NY 10013-2473 USA	FEB	3	NEW YORK	30526697		J	CAMBRIDGE UNIV PRESS	2019	TERNMAN, EMMA/Y-2917-2019; FERNEBORG, SABINE/P-7371-2019; TERNMAN, EMMA/AAG-8684-2019
BARTOLOME DJ;DE PAZ MJT;POSADO R;OLMEDO S;GARCIA JJ;BODAS R	BARTOLOME, D. J.;TABERNERO DE PAZ, M. J.;POSADO, R.;OLMEDO, S.;GARCIA, J. J.;BODAS, R.	BARTOLOM D.J., 2013, ARCH. ZOOTEC., V62, P447, DOI 10.4321/S0004-05922013000300013;BARTOLOME DJ, 2011, AGMANUAL BEUNAS PRAC;BEGUIN E, 2008, REPERES CONSOMMATION;CASTRO A, 2012, J DAIRY SCI, V95, P929, DOI 10.3168/JDS.2010-3912;EDENS WC, 2003, APPL ENG AGRIC, V19, P711;EECA, 2009, EN EFF CONS AUTH;GUTIERREZ P, 2009, MANUAL PRACTICO MANE;IDAE, 2010, AH EFF EN AGR;LUDINGTON D., 2003, DAIRY FARM ENER…	IN ORDER TO STUDY THE DISTRIBUTION OF ELECTRICITY CONSUMPTION THROUGHOUT THE DAY, 61 DAIRY CATTLE FARMS IN CASTILLE AND LEON (74 +/- 8,4 COWS, 2.284 +/- 265,2 L/DAY Y 29,3 +/- 0,91 L/COW AND DAY) USING DIFFERENT MILKING SYSTEMS (HERRINGBONE, PARALLEL, AUTOMATIC MILKING SYSTEM -AMS-, ROTARY, ROUND THE SHED AND TANDEM) WERE AUDITED FOR THE ENERGY CONSUMPTION. INFORMATION ON THE TYPE OF FARM AND MIL…						259	CONSEJERIA AGR & GANADERIA, INST TECNOL AGR CASTILLA & LEON SUBDIRECC INVEST, SALAMANCA 37008, SPAIN.;						2022-01-18	MILKING; MILK; EFFICIENCY; PARLOUR; COOLING TANK; POWER ANALYZER		ARTICLE				BODRODRA@ITACYL.ES	271				CS0CF			MILKING; EFFICIENCY	3	ITEA-INF TEC ECON AG	ITEA-INF. TEC. ECON. AGRAR.	SPANISH		17		BODAS, RAUL/0000-0001-9736-7041; BODAS, RAUL/0000-0001-9736-7041; BARTOLOME, DANIEL/0000-0002-2760-9567	AVDA MONTANANA 930, APARTADO 727, ZARAGOZA, 50080, SPAIN	SEP	13	ZARAGOZA			J	ASOCIACION INTERPROFESIONAL DESARROLLO AGARIO	2015	BODAS, RAUL/AAR-3354-2021; BODAS, RAUL/H-3094-2015
MALASAUSKIENE D;ANTANAITIS R;JUOZAITIENE V;TELEVICIUS M;URBUTIS M;RUTKAUSKAS A;SIMKUTE A;PALUBINSKAS G	MALASAUSKIENE, DOVILE;ANTANAITIS, RAMUNAS;JUOZAITIENE, VIDA;TELEVICIUS, MINDAUGAS;URBUTIS, MINGAUDAS;RUTKAUSKAS, ARUNAS;SIMKUTE, AGNE;PALUBINSKAS, GIEDRIUS	ANONYMOUS, 2001, NUTR REQ DAIR CATTL;ANTANAITIS R, 2019, POL J VET SCI, V22, P685, DOI 10.24425/PJVS.2019.129981;ANTANAITIS R, 2018, POL J VET SCI, V21, P567, DOI 10.24425/124291;BARKEMA HW, 2015, J DAIRY SCI, V98, P7426, DOI 10.3168/JDS.2015-9377;BODY J.W., 1964, VET REC, V76, P567;BOJKOVSKI J., 2017, ADV DIABETES METAB, V5, P26, DOI 10.13189/ADM.2017.050202, DOI 10.13189/ADM.2017.050202;COFFEY …	THE AIM OR THIS STUDY WAS TO DETERMINE THE RELATIONSHIP BETWEEN NON-ESTERIFIED FATTY ACIDS AND BIOMARKERS FROM AN AUTOMATIC MILKING SYSTEM (AMS). FRESH DAIRY COWS (N = 102) WERE SELECTED AND MILKED IN LELY ASTRONAUT(R) A3 MILKING ROBOTS. THE RUMINATION TIME (RT), BODY WEIGHT (BW), MILK CONTENT AND COMPOSITION PARAMETERS, MILK FAT/PROTEIN RATIO (F/P), AND MILK ELECTRICAL CONDUCTIVITY WERE REGISTER…	45						LITHUANIAN UNIV HLTH SCI, LARGE ANIM CLIN, VET ACAD, TILZES 18, LT-47181 KAUNAS, LITHUANIA.; LITHUANIAN UNIV HLTH SCI, DEPT ANIM BREEDING, VET ACAD, TILZES 18, LT-47181 KAUNAS, LITHUANIA.; LITHUANIAN UNIV HLTH SCI, VET ACAD, TILZES 18, LT-47181 KAUNAS, LITHUANIA.;	LITHUANIAN UNIVERSITY OF HEALTH SCIENCES; LITHUANIAN UNIVERSITY OF HEALTH SCIENCES; LITHUANIAN UNIVERSITY OF HEALTH SCIENCES					2022-01-18	NEFAS; DAIRY COWS; CORTISOL; FAT MOBILIZATION	10.3390/vetsci8030045	ARTICLE			2306-7381	DOVILE.MALASAUSKIENE@LSMUNI.LT; RAMUNAS.ANTANAITIS@LSMUNI.LT; VIDA.JUOZAITIENE@LSMUNI.LT; MINDAUGAS.TELEVICIUS@LSMUNI.LT; MINGAUDAS.URBUTIS@LSMUNI.LT; ARUNAS.RUTKAUSKAS@LSMUNI.LT; AGNE.SIMKUTE@STUD.LSMU.LT; GIEDRIUS.PALUBINSKAS@LSMUNI.LT					RE5AC				3	VET SCI	VET. SCI.	ENGLISH		37	GOLD, GREEN PUBLISHED	ANTANAITIS, RAMUNAS/0000-0002-9993-2224; TELEVICIUS, MINDAUGAS/0000-0001-8572-2616; JUOZAITIENE, VIDA/0000-0002-9777-8243	ST ALBAN-ANLAGE 66, CH-4052 BASEL, SWITZERLAND	MAR	9	BASEL	33803308		J	MDPI	2021	ANTANAITIS, RAMUNAS/ABH-1957-2021
WETHAL KB;HERINGSTAD B	WETHAL, K. B.;HERINGSTAD, B.	BAKKE K. A., 2015, P 66 ANN M EUR ASS A, P287;BYSKOV K., 2012, INTERBULL BULLETIN, P28;CARLSTROM C, 2016, ACTA AGR SCAND A-AN, V66, P75, DOI 10.1080/09064702.2016.1260153;CARLSTROM C, 2014, J DAIRY SCI, V97, P497, DOI 10.3168/JDS.2013-6948;CARLSTROM C, 2013, J DAIRY SCI, V96, P5324, DOI 10.3168/JDS.2012-6221;CARLSTROM C., 2014, P 10 WORLD C GEN APP, P828;GADE S, 2006, LIVEST SCI, V104, P135, DOI …	THE NUMBER OF DAIRY COWS MILKED IN AUTOMATIC MILKING SYSTEMS (AMS) IS STEADILY INCREASING IN NORWAY. CAPACITY AND EFFICIENCY OF AMS ARE HIGHLY DEPENDENT ON THE INDIVIDUAL COW'S MILKING EFFICIENCY, SUCH AS MILKING SPEED AND OCCUPATION TIME IN THE MILKING ROBOT. COWS MEET NEW CHALLENGES IN HERDS UTILIZING AMS. CONSEQUENTLY, NEW OR REVISED TRAITS MAY BE NEEDED FOR GENETIC EVALUATION OF DAIRY CATTLE.…						8221	NORWEGIAN UNIV LIFE SCI, DEPT ANIM & AQUACULTURAL SCI, POB 5003, N-1432 AS, NORWAY.;	NORWEGIAN UNIVERSITY OF LIFE SCIENCES					2022-01-18	MILKING EFFICIENCY; TEMPERAMENT; AUTOMATIC MILKING SYSTEM; GENETIC PARAMETER	10.3168/jds.2019-16625	ARTICLE			1525-3198	KAROLINE.BAKKE@NMBU.NO	8233		AI ASSOCIATION (HAMAR, NORWAY) [4206000072]	THE AUTHORS GRATEFULLY THANK ALL NORWEGIAN FARMERS FOR SHARING THEIR DATA FOR THIS STUDY. FURTHER, WE THANK INGEBRET RISA AT DELAVAL NORWAY FOR USEFUL INFORMATION ABOUT MILKING REPORTS. WE ALSO THANK ERIK BRODSHAUG AT TINE SA (AS, NORWAY) AND MORTEN SVENDSEN AT GENO BREEDING AND AI ASSOCIATION (HAMAR, NORWAY). THE PROJECT "NEW APPROACHES FOR MANAGEMENT AND BREEDING OF DAIRY COWS IN AUTOMATIC MILK…	IP9EO			PARAMETERS; FLOW	9	J DAIRY SCI	J. DAIRY SCI.	ENGLISH		21	GREEN PUBLISHED, BRONZE	HERINGSTAD, BJORG/0000-0001-7388-3893	STE 800, 230 PARK AVE, NEW YORK, NY 10169 USA	SEP	13	NEW YORK	31279559		J	ELSEVIER SCIENCE INC	2019	HERINGSTAD, BJORG/AAJ-8977-2020
SCHEWE RL;STUART D	SCHEWE, REBECCA L.;STUART, DIANA	ABDELLA MM, 1981, RURAL SOCIOL, V46, P42;ANONYMOUS, 2010, OV US DAIR IND;BAUER LL, 1969, AM J AGR ECON, V51, P605, DOI 10.2307/1237912;BINGHAM N, 1996, ENVIRON PLANN D, V14, P635, DOI 10.1068/D140635;BUTLER D., 2012, J R AGR SOC, P1;COCHRANE W.W., 1958, FARM PRICES MYTH REA;CORRELL DL, 1998, J ENVIRON QUAL, V27, P261, DOI 10.2134/JEQ1998.00472425002700020004X;DE KLEIN CAM, 2005, NUTR CYCL AGROECO…	ADOPTION OF TECHNOLOGY IN AGRICULTURE CAN SIGNIFICANTLY REORGANIZE PRODUCTION AND RELATIONSHIPS AMONGST HUMANS, ANIMALS, TECHNOLOGY, AND THE NATURAL ENVIRONMENT. HOWEVER, THE ADOPTION OF AGRICULTURAL TECHNOLOGY IS NOT HOMOGENOUS, AND DIVERSITY IN INTEGRATION LEADS TO A DIVERSITY OF OUTCOMES AND IMPACTS. IN THIS STUDY, WE EXAMINE THE ADOPTION OF AUTOMATED MILKING SYSTEMS (AMS) IN SMALL AND MIDSIZE…						199	SYRACUSE UNIV, DEPT SOCIOL, SYRACUSE, NY 13244 USA.; MICHIGAN STATE UNIV, DEPT SOCIOL, E LANSING, MI 48824 USA.;	SYRACUSE UNIVERSITY; MICHIGAN STATE UNIVERSITY					2022-01-18	TECHNOLOGY; ENVIRONMENT; LABOR; ANIMAL WELFARE; DAIRY FARMING; ANIMAL STUDIES	10.1007/s10460-014-9542-2	ARTICLE			1572-8366	RLSCHEWE@SYR.EDU; DSTUART@MSU.EDU	213		W.K. KELLOGG FOUNDATION	THIS PROJECT WAS FUNDED BY A GRANT FROM THE W.K. KELLOGG FOUNDATION. THE AUTHORS WOULD LIKE TO THANK COLLEAGUES AT W.K. KELLOGG BIOLOGICAL STATION AND GRADUATE STUDENT MATTHEW MCDERMOTT.	CE8CC			DAIRY-COWS; SOCIAL CONSTRUCTION; FARM-STRUCTURE; FAMILY FARM; PHOSPHORUS; PASTURE; LABOR; REPRODUCTION; CONFINEMENT; DIFFUSION	2	AGR HUM VALUES	AGRIC. HUMAN VALUES	ENGLISH		78			VAN GODEWIJCKSTRAAT 30, 3311 GZ DORDRECHT, NETHERLANDS	JUN	15	DORDRECHT			J	SPRINGER	2015	STUART, DIANA/L-4913-2017
HJALMARSSON F;OLSSON I;FERNEBORG S;AGENAS S;TERNMAN E	HJALMARSSON, FANNY;OLSSON, INGEMAR;FERNEBORG, SABINE;AGENAS, SIGRID;TERNMAN, EMMA	DAHL GE, 2012, J ANIM SCI, V90, P755, DOI 10.2527/JAS.2011-4630;DAHL GE, 2003, J ANIM SCI, V81, P11;DANNENMANN K, 1985, APPL ANIM BEHAV SCI, V13, P243, DOI 10.1016/0168-1591(85)90048-6;DE KONING K, 2002, P 1 N AM C ROB MILK;DEVRIES TJ, 2003, J DAIRY SCI, V86, P4079, DOI 10.3168/JDS.S0022-0302(03)74020-X;FORSBERG A, 2008, THESIS SWEDISH U AGR;HARMS J, 2002, P 1 N AM C ROB MILK, PII;JACOBS JA, 2012…	SEVERAL STUDIES HAVE SHOWN BENEFITS OF LONG-DAY (16 H) PHOTOPERIOD IN LACTATING DAIRY COWS, BUT HAVE NOT IDENTIFIED A SUITABLE LIGHT INTENSITY FOR THE DARK HOURS. IT IS KNOWN THAT THE LOCOMOTION PATTERN OF DAIRY COWS IS ALTERED AT LOW LIGHT INTENSITIES AND THIS MAY TRANSLATE TO REDUCED COW TRAFFIC AND MILKING FREQUENCY, WHICH WOULD HAVE A NEGATIVE IMPACT ON SYSTEM PRODUCTIVITY. HOWEVER, IT IS ALS…						1784	SWEDISH UNIV AGR SCI, DEPT ANIM NUTR & MANAGEMENT, KUNGSANGEN RES CTR, SE-75323 UPPSALA, SWEDEN.;	SWEDISH UNIVERSITY OF AGRICULTURAL SCIENCES					2022-01-18		10.1071/AN14215	ARTICLE			1836-5787	EMMA.TERNMAN@SLU.SE	1786				AN6RL			DAIRY-COWS; PHOTOPERIOD; BEHAVIOR; MANAGEMENT; HEIFERS; GROWTH; HEALTH	10	ANIM PROD SCI	ANIM. PROD. SCI.	ENGLISH		18		TERNMAN, EMMA/0000-0001-6966-8621; FERNEBORG, SABINE/0000-0002-9218-9407	150 OXFORD ST, PO BOX 1139, COLLINGWOOD, VICTORIA 3066, AUSTRALIA		3	COLLINGWOOD			J	CSIRO PUBLISHING	2014	TERNMAN, EMMA/AAG-8684-2019; TERNMAN, EMMA/Y-2917-2019; FERNEBORG, SABINE/P-7371-2019
CASTRO A;PEREIRA JM;AMIAMA C;BUENO J	CASTRO, ANGEL;PEREIRA, JOSE M.;AMIAMA, CARLOS;BUENO, JAVIER	BARRETT DJ, 2005, IRISH VET J, V58, P31, DOI 10.1186/2046-0481-58-1-31;CUNDINS A, 2010, 1 JORN TECN CAL LECH, P64;DAVIS A, 2002, ASAE AN INT M CHIC I;DIMITAR N., 2012, MACEDONIAN VETERINARY REVIEW, V35, P55;DOHMEN W, 2010, J DAIRY SCI, V93, P4019, DOI 10.3168/JDS.2009-3028;FERGUSON JD, 2007, J DAIRY SCI, V90, P5798, DOI 10.3168/JDS.2006-903;FOUZ R, 2010, LIVEST SCI, V128, P185, DOI 10.1016/J.LIVS…	OVER THE LAST FEW YEARS, THE ADOPTION OF AUTOMATIC MILKING SYSTEMS (AMS) HAS EXPERIENCED SIGNIFICANT INCREASE. HOWEVER, HARDLY ANY STUDIES HAVE BEEN CONDUCTED TO INVESTIGATE THE DISTRIBUTION OF MASTITIS PATHOGENS IN DAIRY HERDS WITH AMS. BECAUSE QUICK MASTITIS DETECTION IN AMS IS VERY IMPORTANT, THE PRIMARY OBJECTIVE OF THIS STUDY WAS TO DETERMINE OPERATIONAL RELIABILITY AND SENSIBILITY OF MASTIT…							UNIV SANTIAGO COMPOSTELA, DEPT AGROFORESTRY ENGN, LUGO 27002, GALICIA, SPAIN.;	UNIVERSITY OF SANTIAGO DE COMPOSTELA					2022-01-18		10.5424/sjar/2015134-7482	ARTICLE			2171-9292	ANGEL.CASTRO@USC.ES			AUTONOMOUS GOVERNMENT OF GALICIA THROUGH THE DIRECTORATE GENERAL FOR RESEARCH & DEVELOPMENT (PGIDT/PGIDIT PROJECT) [07MRU013291PR]	THE AUTHORS ARE GRATEFUL FOR THE FINANCIAL SUPPORT GRANTED BY THE AUTONOMOUS GOVERNMENT OF GALICIA THROUGH THE DIRECTORATE GENERAL FOR RESEARCH & DEVELOPMENT (PGIDT/PGIDIT PROJECT, REF: 07MRU013291PR).	CZ3RQ			CLINICAL MASTITIS; UDDER HEALTH; COWS; PREVALENCE; BACTERIA; SAMPLES	4	SPAN J AGRIC RES	SPAN. J. AGRIC. RES.	ENGLISH		35	GREEN PUBLISHED, GOLD	PEREIRA, JOSE MANUEL/0000-0002-4153-6579; BUENO, JAVIER/0000-0002-0954-2987; AMIAMA, CARLOS/0000-0003-1866-9135; CASTRO, ANGEL/0000-0002-5604-3005	CTRA CORUNA KM 7 5, MADRID, 28040, SPAIN	DEC	8	MADRID			J	INST NACIONAL INVESTIGACION & TECNOLOGIA AGRARIA & ALIMENTARIA-INIA-CSIC	2015	PEREIRA, JOSE MANUEL/G-4757-2018; CASTRO, ANGEL/N-2140-2015
BELLE Z;ANDRE G;POMPE JCAM	BELLE, ZACHARIE;ANDRE, GEERT;POMPE, JOHANNA C. A. M.	BISAGLIA C., 2010, 17 WORLD C INT COMM;CHATFIELD C, 1996, TEXTS STAT SCI;DEVRIES TJ, 2005, J DAIRY SCI, V88, P3553, DOI 10.3168/JDS.S0022-0302(05)73040-X;DEVRIES TJ, 2003, J DAIRY SCI, V86, P4079, DOI 10.3168/JDS.S0022-0302(03)74020-X;DIGGLE P. J., 1994, OXFORD STAT SERIES;HALACHMI I, 2000, J AGR ENG RES, V77, P67, DOI 10.1006/JAER.2000.0563;MANTYSAARI P, 2006, J DAIRY SCI, V89, P4312, DOI 10.316…	AUTOMATIC FEEDING SYSTEMS (AFSS) ENABLE MORE FREQUENT DELIVERY OF FEEDSTUFFS COMPARED TO CONVENTIONAL FEEDING SYSTEMS (CFSS). THE OBJECTIVE WAS TO ESTIMATE THE EFFECT OF THE FEEDING SYSTEM (CFS VERSUS AFS) AND OF THE ASSOCIATED FEEDING AND MILKING RELATED ACTIONS ON THE VISITING PATTERNS TO AUTOMATIC MILKING SYSTEMS (AMSS). THE AMS LOG FILES OF 20 DUTCH DAIRY FARMS THAT FED TOTAL MIXED RATIONS (T…						33	WAGENINGEN UNIV, FARM TECHNOL GRP, NL-6700 AA WAGENINGEN, NETHERLANDS.; WAGENINGEN UNIV LIVESTOCK RES, NL-8200 AB LELYSTAD, NETHERLANDS.;	WAGENINGEN UNIVERSITY & RESEARCH; WAGENINGEN UNIVERSITY & RESEARCH					2022-01-18		10.1016/j.biosystemseng.2011.10.005	ARTICLE				HANNEKE.POMPE@WUR.NL	39				882VE			FREQUENCY; BEHAVIOR	1	BIOSYST ENG	BIOSYST. ENG.	ENGLISH		12			525 B ST, STE 1900, SAN DIEGO, CA 92101-4495 USA	JAN	7	SAN DIEGO			J	ACADEMIC PRESS INC ELSEVIER SCIENCE	2012
MATTACHINI G;POMPE J;FINZI A;TULLO E;RIVA E;PROVOLO G	MATTACHINI, GABRIELE;POMPE, JOHANNA;FINZI, ALBERTO;TULLO, EMANUELA;RIVA, ELISABETTA;PROVOLO, GIORGIO	BELLE Z, 2012, BIOSYST ENG, V111, P33, DOI 10.1016/J.BIOSYSTEMSENG.2011.10.005;CROSSLEY RE, 2018, J DAIRY SCI, V101, P518, DOI 10.3168/JDS.2017-12930;DEMING JA, 2013, J DAIRY SCI, V96, P344, DOI 10.3168/JDS.2012-5985;DEVRIES TJ, 2006, J DAIRY SCI, V89, P3522, DOI 10.3168/JDS.S0022-0302(06)72392-X;DEVRIES TJ, 2011, J DAIRY SCI, V94, P3845, DOI 10.3168/JDS.2010-4032;DEVRIES TJ, 2005, J DAIRY SCI, V…	SIMPLE SUMMARY FEEDING MANAGEMENT IN MODERN DAIRY FARMS IS BECOMING INCREASINGLY IMPORTANT ECONOMICALLY AND TECHNOLOGICALLY AS WELL AS CONCERN FOR THE COMFORT AND WELFARE OF DAIRY COWS. AUTOMATIC FEEDING SYSTEMS ENABLE MORE FREQUENT DELIVERY OF FRESH FEED TO DAIRY COWS COMPARED TO CONVENTIONAL FEEDING SYSTEMS AND, IN COMBINATION WITH AUTOMATIC MILKING SYSTEMS, PROVIDE COWS MORE FREEDOM TO DETERMI…	121						UNIV MILAN, DEPT AGR & ENVIRONM SCI, I-20133 MILAN, ITALY.; WAGENINGEN UNIV & RES, FARM TECHNOL GRP, DROEVENDAALSESTEEG 1, NL-6708 PB WAGENINGEN, NETHERLANDS.; UNIV MILAN, DEPT ENVIRONM SCI & POLICY, I-20133 MILAN, ITALY.;	UNIVERSITY OF MILAN; WAGENINGEN UNIVERSITY & RESEARCH; UNIVERSITY OF MILAN					2022-01-18	FEED DELIVERY FREQUENCY; LYING BEHAVIOR; DAIRY COW; AUTOMATIC FEEDING SYSTEM (AFS); AUTOMATIC MILKING SYSTEM (AMS)	10.3390/ani9040121	ARTICLE				MXLELEX@LIBERO.IT; HANNEKE.POMPE@GMAIL.COM; ALBERTO.FINZI@UNIMI.IT; EMANUELA.TULLO@UNIMI.IT; ELISABETTA.RIVA@UNIMI.IT; GIORGIO.PROVOLO@UNIMI.IT					HX3NK			TOTAL MIXED RATION; DELIVERY AFFECTS; TIME; PRODUCTIVITY; ASSOCIATIONS; PERFORMANCE; INDICATORS; PATTERNS; CUBICLE; WELFARE	4	ANIMALS-BASEL	ANIMALS	ENGLISH		30	GOLD, GREEN PUBLISHED, GREEN SUBMITTED	TULLO, EMANUELA/0000-0003-3645-3282; MATTACHINI, GABRIELE/0000-0002-5640-6662; FINZI, ALBERTO/0000-0002-7886-0057; PROVOLO, GIORGIO/0000-0002-7444-7118	ST ALBAN-ANLAGE 66, CH-4052 BASEL, SWITZERLAND	APR	12	BASEL	30925674		J	MDPI	2019	ELISABETTA, RIVA/AAK-7177-2020
BARKEMA HW;VON KEYSERLINGK MAG;KASTELIC JP;LAM TJGM;LUBY C;ROY JP;LEBLANC SJ;KEEFE GP;KELTON DF	BARKEMA, H. W.;VON KEYSERLINGK, M. A. G.;KASTELIC, J. P.;LAM, T. J. G. M.;LUBY, C.;ROY, J. -P.;LEBLANC, S. J.;KEEFE, G. P.;KELTON, D. F.	ALPAY F, 2014, PLOS ONE, V9, DOI 10.1371/JOURNAL.PONE.0111704;AMERICAN VETERINARY MEDICAL ASSOCIATION, 2009, DISC ANT US TASK FOR;AMERICAN VETERINARY MEDICAL ASSOCIATION, 2014, LIT REV WELF IMPL TA;ANASTACIO S., 2014, TRANSBOUND IN PRESS;ANONYMOUS, 2013, LIV HIST TRACK REC;ANONYMOUS, 2009, MARAN 2008 MON ANT R;BARKEMA HW, 2009, J DAIRY SCI, V92, P4717, DOI 10.3168/JDS.2009-2347;BARKEMA HW, 2010, …	THE DAIRY INDUSTRY IN THE DEVELOPED WORLD HAS UNDERGONE PROFOUND CHANGES OVER RECENT DECADES. IN THIS PAPER, WE PRESENT AN OVERVIEW OF SOME OF THE MOST IMPORTANT RECENT CHANGES IN THE DAIRY INDUSTRY THAT AFFECT HEALTH AND WELFARE OF DAIRY COWS, AS WELL AS THE SCIENCE ASSOCIATED WITH THESE CHANGES. ADDITIONALLY, KNOWLEDGE GAPS ARE IDENTIFIED WHERE RESEARCH IS NEEDED TO GUIDE THE DAIRY INDUSTRY THR…						7426	UNIV CALGARY, FAC VET MED, DEPT PROD ANIM HLTH, CALGARY, AB T2N 2N1, CANADA.; UNIV BRITISH COLUMBIA, FAC LAND & FOOD SYST, ANIM WELF PROGRAM, VANCOUVER, BC V6T 1Z4, CANADA.; UNIV UTRECHT, FAC VET MED, DEPT FARM ANIM HLTH, NL-3508 TD UTRECHT, NETHERLANDS.; UNIV SASKATCHEWAN, WESTERN COLL VET MED, DEPT LARGE ANIM CLIN SCI, SASKATOON, SK S7N 5B4, CANADA.; UNIV MONTREAL, FAC MED VET, DEPT CLIN SCI, S…	UNIVERSITY OF CALGARY; UNIVERSITY OF BRITISH COLUMBIA; UTRECHT UNIVERSITY; UNIVERSITY OF SASKATCHEWAN; UNIVERSITE DE MONTREAL; UNIVERSITY OF GUELPH; UNIVERSITY OF PRINCE EDWARD ISLAND					2022-01-18	HERD SIZE; ANTIMICROBIALS; BIOSECURITY; AUTOMATED MILKING SYSTEM; AUTOMATED CALF FEEDER	10.3168/jds.2015-9377	REVIEW			1525-3198	BARKEMA@UCALGARY.CA	7445		NSERC INDUSTRIAL RESEARCH CHAIR PROGRAMCANADA RESEARCH CHAIRS	THE AUTHORS ARE GRATEFUL TO NEIL PETRENY (CAN WEST DHI GUELPH, CANADA), AND JOHN PRESCOTT (UNIVERSITY OF GUELPH), MURRAY JELINSKI (UNIVERSITY OF SASKATCHEWAN), JAN LIEVAART (CHARLES STURT UNIVERSITY, WAGGA WAGGA, AUSTRALIA), NANCY CHARLTON (DELAVAL INC., PETERBOROUGH, CANADA), JAN WILLEM HESSELINK (UTRECHT UNIVERSITY), HUBERT KARREMAN (BOVINITY HEALTH, NARVON, PA), HIEMKE KNIJN (CRV, ARNHEM, THE …	CU4JT			VIRAL DIARRHEA VIRUS; AVIUM SUBSPECIES PARATUBERCULOSIS; FARM-ANIMAL WELFARE; LEVEL RISK-FACTORS; AUTOMATIC MILKING SYSTEMS; GENOME-WIDE ASSOCIATION; IMMUNE-RESPONSE TRAITS; SOMATIC-CELL SCORE; CLINICAL MASTITIS; MANAGEMENT-PRACTICES	11	J DAIRY SCI	J. DAIRY SCI.	ENGLISH		190	BRONZE	LEBLANC, STEPHEN/0000-0003-2027-7704; VON KEYSERLINGK, MARINA/0000-0002-1427-3152; BARKEMA, HERMAN/0000-0002-9678-8378; KASTELIC, JOHN P/0000-0003-4607-3355;	STE 800, 230 PARK AVE, NEW YORK, NY 10169 USA	NOV	20	NEW YORK	26342982		J	ELSEVIER SCIENCE INC	2015	LEBLANC, STEPHEN/U-3105-2019; VON KEYSERLINGK, MARINA/AAB-6353-2019; BARKEMA, HERMAN/B-9583-2008; KASTELIC, JOHN P/A-6427-2018; ROY, JEAN-PHILIPPE/AAD-9189-2020
ASTUTI A;OBITSU T;SUGINO T;TANIGUCHI K;OKITA M;KUROKAWA Y	ASTUTI, ANDRIYANI;OBITSU, TAKETO;SUGINO, TOSHIHISA;TANIGUCHI, KOHZO;OKITA, MIKI;KUROKAWA, YUZO	ANDERSEN JB, 2004, J VET MED A, V51, P52, DOI 10.1111/J.1439-0442.2004.00605.X;ANDERSEN JB, 2003, LIVEST PROD SCI, V81, P119, DOI 10.1016/S0301-6226(02)00303-2;ANDERSEN JB, 2002, J VET MED A, V49, P177, DOI 10.1046/J.1439-0442.2002.00444.X;AOAC, 1984, OFFICIAL METHODS ANA, V14TH ED.;BARPELED U, 1995, J DAIRY SCI, V78, P2726, DOI 10.3168/JDS.S0022-0302(95)76903-X;BUTLER AA, 2001, ANNU REV PHYSIOL,…	THE OBJECTIVE OF THIS STUDY WAS TO CLARIFY THE EFFECT OF DIFFERENT MILKING FREQUENCIES UNDER AN AUTOMATIC MILKING SYSTEM (AMS) ON MILK YIELD, PLASMA METABOLITE PROFILES AND MAMMARY ARTERIAL-VENOUS (A-V) DIFFERENCES OF MILK PRECURSORS BY MAMMARY TISSUES IN EARLY LACTATION COWS. TWELVE HOLSTEIN COWS WERE DIVIDED INTO TWO AND FOUR TIMES MILKING FREQUENCY TREATMENTS BY AMS AFTER CALVING TO 50 DAYS PO…						499	HIROSHIMA UNIV, GRAD SCH BIOSPHERE SCI, HIGASHIHIROSHIMA, HIROSHIMA, JAPAN.;	HIROSHIMA UNIVERSITY					2022-01-18	AUTOMATIC MILKING; MAMMARY GLAND; MILK PRODUCTION; MILKING FREQUENCY	10.1111/asj.12332	ARTICLE			1740-0929	TOBITSU@HIROSHIMA-U.AC.JP	507		DIRECTORATE GENERAL OF HIGHER EDUCATION, MINISTRY OF EDUCATION AND CULTURE, REPUBLIC OF INDONESIA UNDER A BPPLN SCHOLARSHIP; JSPS KAKENHIMINISTRY OF EDUCATION, CULTURE, SPORTS, SCIENCE AND TECHNOLOGY, JAPAN (MEXT)JAPAN SOCIETY FOR THE PROMOTION OF SCIENCEGRANTS-IN-AID FOR SCIENTIFIC RESEARCH (KAKENHI) [23580369]	THIS WORK WAS SUPPORTED IN PART BY THE DIRECTORATE GENERAL OF HIGHER EDUCATION, MINISTRY OF EDUCATION AND CULTURE, REPUBLIC OF INDONESIA UNDER A BPPLN SCHOLARSHIP. THIS WORK WAS ALSO SUPPORTED BY JSPS KAKENHI GRANT NUMBER 23580369. THE AUTHORS ARE GRATEFUL TO DR. RIKA FUKUMORI FOR THE CONTRIBUTION OF HORMONE ANALYSIS.	CH4VC			TIMES DAILY MILKING; ONCE-DAILY MILKING; DAIRY-COWS; FEEDING FREQUENCY; ENERGY DENSITY; NITROGEN-UTILIZATION; BLOOD-METABOLITES; SODIUM CASEINATE; AMINO-ACIDS; YIELD	5	ANIM SCI J	ANIM. SCI. J.	ENGLISH		35		OBITSU, TAKETO/0000-0003-4415-6181; SUGINO, TOSHIHISA/0000-0001-5502-3451	111 RIVER ST, HOBOKEN 07030-5774, NJ USA	MAY	9	HOBOKEN	25474097		J	WILEY-BLACKWELL	2015	OBITSU, TAKETO/A-2723-2019
STROBEL U;ROSE-MEIERHOFER S;OZ H;ENTORF AC;POPP L;BRUNSCH R	STROEBEL, U.;ROSE-MEIERHOEFER, S.;OZ, H.;ENTORF, A. -C.;POPP, L.;BRUNSCH, R.	ANONYMOUS, 2010, VERS 9 2;BJERRING M, 2002, P 1 N AM C ROB MILK, P64;HALACHMI I, 2009, BIOSYST ENG, V102, P453, DOI 10.1016/J.BIOSYSTEMSENG.2009.01.010;HAMANN J, 2001, MILCHWISSENSCHAFT, V56, P423;HAMANN J, 1987, HOHENHEIMER ARBEITEN, P22;HARMS J., 2009, ART SCHRIFTENREIHE, V9, P105;HEMLING T., 2001, P 2 INT S MAST MILK, P357;HILLERTON JE, 1997, COMPUT ELECTRON AGR, V17, P41, DOI 10.1016/S0168-16…	THE NUMBER OF AUTOMATIC MILKING SYSTEMS (AMSS) INSTALLED WORLDWIDE SHOWS AN INCREASING TREND. IN COMPARISON TO THE PRELIMINARY MODELS, NEW VERSIONS EMPLOY MORE SOPHISTICATED SENSOR TECHNOLOGY THAN EVER BEFORE. THE ORIGINALLY DEVELOPED AMSS WERE CHARACTERISED BY LARGER VACUUM FLUCTUATIONS AND VACUUM REDUCTIONS THAN CONVENTIONAL MILKING SYSTEMS. THE OBJECTIVE OF THIS STUDY WAS TO FIND OUT WHETHER T…						209	LEIBNIZ INST AGR ENGN POTSDAM BORNIM, POTSDAM, GERMANY.; EGE UNIV, EGE VOCAT TRAINING SCH, BORNOVA, TURKEY.; NEUBRANDENBURG UNIV APPL SCI, NEUBRANDENBURG, GERMANY.;	LEIBNIZ INSTITUT FUR AGRARTECHNIK UND BIOOKONOMIE (ATB); EGE UNIVERSITY					2022-01-18	FLUCTUATION; PHASE; QUARTER INDIVIDUAL; REDUCTION; WET-TEST-METHOD		ARTICLE				USTROEBEL@ATB-POTSDAM.DE	221		FEDERAL AGENCY FOR AGRICULTURE AND NUTRITION (BLE)	THE AUTHORS WOULD LIKE TO THANK THE THREE AMS MANUFACTURERS AND THEIR AUTHORISED DEALERS FOR THE PROVISION OF THEIR AUTOMATIC MILKING SYSTEMS. WE ALSO WOULD LIKE TO THANK THE FARMERS, WHO OWNED THE MILKING SYSTEMS, FOR THEIR KIND HELP THROUGHOUT THE MEASURING PROCESS FOR THIS STUDY. THE STUDY WAS FUNDED BY THE FEDERAL AGENCY FOR AGRICULTURE AND NUTRITION (BLE) AS A MANAGEMENT AGENCY FOR THE FEDER…	981AD			DESIGN	2	IRISH J AGR FOOD RES	IRISH J. AGR. FOOD RES.	ENGLISH		31			OAK PARK, CARLOW 00000, IRELAND		13	CARLOW			J	TEAGASC	2011	OZ, HULYA/ABB-5568-2020
HRUSKA M;NEVORAL J	HRUSKA, MICHAL;NEVORAL, JAN	ABENI F, 2005, J DAIRY SCI, V88, P3542, DOI 10.3168/JDS.S0022-0302(05)73039-3;BADLER N.I., 1993, SIMULATING HUMANS CO;CATTANEO M, 1996, SIXTH INTERNATIONAL CONFERENCE ON COMPUTERS IN AGRICULTURE, P155;CHANG NC, 2004, 2ND INTERNATIONAL SYMPOSIUM ON 3D DATA PROCESSING, VISUALIZATION, AND TRANSMISSION, PROCEEDINGS, P987;CONRADI I, 2002, VDI BERICHT, V1675, P343;GE BZ, 2007, LECT NOTES COMPUT SC, V45…	THIS PAPER PRESENTS THE DEVELOPMENT OF THE METHOD OF CREATING THE SKELETON OF A DIGITAL DOMESTIC CATTLE MODEL. THERE ARE CURRENTLY NO SOURCE MATERIALS OR DATA OF THIS TYPE AND FOR THIS REASON IT IS NECESSARY TO DEFINE ALL PROCEDURES ENTIRELY FROM THE BEGINNING AND THUS SET OUT BASIC DATA MODELS FOR FURTHER APPLICATION. THE METHOD OF DIFFERENTIAL PHOTOGRAPHY WITH A REFERENCE OBJECT WAS USED IN ORD…					978-80-213-2388-9	693	CZECH UNIV LIFE SCI PRAGUE, PRAGUE 16521 6, SUCHDOL, CZECH REPUBLIC.;	CZECH UNIVERSITY OF LIFE SCIENCES PRAGUE	PRAGUE, CZECH REPUBLIC	5TH INTERNATIONAL CONFERENCE ON TRENDS IN AGRICULTURAL ENGINEERING	SEP 03-06, 2013		2022-01-18	AUTOMATIC MILKING SYSTEM; DAIRY COWS; DIGITAL MODELLING; ERGONOMICS; TECNOMATIX JACK		PROCEEDINGS PAPER				HRUSKA@TF.CZU.CZ	698				BB6WA	CULSP		AUTOMATIC MILKING SYSTEMS; WELFARE; PARLOR; COWS		TRENDS IN AGRICULTURAL ENGINEERING 2013		ENGLISH		18		HRUSKA, MICHAL/0000-0002-5932-6676	DEPT SYSTEMS ENG, KAMYCKA 129, PRAGUE 6 165 21, CZECH REPUBLIC		6	PRAGUE 6			C	CZECH UNIVERSITY LIFE SCIENCES PRAGUE	2013	HRUSKA, MICHAL/AAP-6371-2020
RIJKAART LJ;MOLLENHORST H;HOGEVEEN H	RIJKAART, L. J.;MOLLENHORST, H.;HOGEVEEN, H.	ANONYMOUS, 2007, TECHN PAP SER SAWT S;HALASA T, 2007, VET QUART, V29, P18, DOI 10.1080/01652176.2007.9695224;HOGEVEEN H, 2010, SENSORS-BASEL, V10, P7991, DOI 10.3390/S100907991;HOVINEN M, 2011, J DAIRY SCI, V94, P547, DOI 10.3168/JDS.2010-3556;KAMPHUIS C, 2008, J DAIRY SCI, V91, P4560, DOI 10.3168/JDS.2008-1160;KAMPHUIS C., 2010, THESIS;MEIN GA, 2008, MASTITIS CONTROL: FROM SCIENCE TO PRACTICE, P…	ALTHOUGH A LOT OF WORK IS DONE RAISING THE PERFORMANCE OF MASTITIS DETECTION SYSTEMS DETECTION SYSTEMS FOR AUTOMATIC MILKING SYSTEMS, THESE SYSTEMS ARE NOT PERFECT. THEREFORE, PERFORMANCE OF A SYSTEM IS A TRADE-OF BETWEEN SEVERAL CHARACTERISTICS. THE FOLLOWING CHARACTERISTICS OF A DETECTION SYSTEM CAN BE DISTINGUISHED: THE NUMBER OF ALERTS GIVEN BEFORE THE OCCURRENCE OF CLINICAL MASTITIS, THE NUM…			HOGEVEEN, H LAM, TJGM		978-90-8686-742-4; 978-90-8686-185-9	391	WAGENINGEN UNIV, CHAIRGRP BUSINESS ECON, HOLLANDSEWEG 1, NL-6706 KN WAGENINGEN, NETHERLANDS.; UNIV UTRECHT, FAC VET MED, DEPT FARM ANOMAL HLTH, NL-3584 CL UTRECHT, NETHERLANDS.;	WAGENINGEN UNIVERSITY & RESEARCH; UTRECHT UNIVERSITY	UTRECHT, NETHERLANDS	INTERNATIONAL CONFERENCE ON UDDER HEALTH AND COMMUNICATION	OCT 25-27, 2011		2022-01-18	MASTITIS DETECTION; CONJOINT ANALYSIS; MASTITIS MANAGEMENT		PROCEEDINGS PAPER				H.MOLLENHORST@UU.NL	398				BIB62			CLINICAL MASTITIS		UDDER HEALTH AND COMMUNICATION		ENGLISH		8		MOLLENHORST, HERMAN/0000-0002-3633-2176; HOGEVEEN, HENK/0000-0002-9443-1412	POSTBUS 220, 6700 AE WAGENINGEN, NETHERLANDS		8	WAGENINGEN			C	WAGENINGEN ACAD PUBL	2011	MOLLENHORST, HERMAN/F-2070-2010
OUDSHOORN FW;RENES RJ;DE BOER IJM	OUDSHOORN, FRANK W.;RENES, REINT JAN;DE BOER, IMKE J. M.	ALROE H.F, 2004, ECOL FARMING, V36, P27;ALROE HF, 2000, ORGANIC PRINCIPLES;AUDSLEY E, 1997, AIR3CT942028 EUR COM;BENBROOK CH, 1997, PROPOSED PRINCIPLES;COLLOMB M, 2002, INT DAIRY J, V12, P661, DOI 10.1016/S0958-6946(02)00062-6;DE BOER IJM, 2003, LIVEST PROD SCI, V80, P69, DOI 10.1016/S0301-6226(02)00322-6;EASTWOOD C, 2005, PRECISION LIVESTOCK FARMING '05, P313;ELGERSMA A, 2004, ANIM FEED SCI TECH…	THE AIM OF THIS STUDY WAS TO EXPLORE STAKEHOLDER PERCEPTIONS OF THE CONTRIBUTION OF AN AUTOMATIC MILKING SYSTEM (AMS) TO SUSTAINABLE DEVELOPMENT OF ORGANIC DAIRY PRODUCTION IN DENMARK AND THE NETHERLANDS. IN ADDITION, REASONS FOR THE CURRENT DIFFERENCE IN AMS USE ON ORGANIC DAIRY FARMS BETWEEN BOTH COUNTRIES WERE EXPLORED. TO ANSWER ABOVE MENTIONED AIMS, FARMERS AND ADVISORS IN BOTH COUNTRIES WER…						205	UNIV AARHUS, DEPT AGR ENGN, RES CTR BYGHOLM, DK-8700 HORSENS, DENMARK.;	AARHUS UNIVERSITY					2022-01-18	AUTOMATIC MILKING SYSTEM; GRAZING; ORGANIC DAIRY FARMING; PERCEPTION; STAKEHOLDERS; SUSTAINABILITY	10.1007/s10806-007-9082-5	ARTICLE			1573-322X	FRANKW.OUDSHOORN@AGRSCI.DK	228				291JZ			COWS; MANAGEMENT	3	J AGR ENVIRON ETHIC	J. AGRIC. ENVIRON. ETHICS	ENGLISH		49		DE BOER, IMKE/0000-0002-0675-7528	VAN GODEWIJCKSTRAAT 30, 3311 GZ DORDRECHT, NETHERLANDS	JUN	24	DORDRECHT			J	SPRINGER	2008	DE BOER, IMKE/P-7107-2014
SIMOES LM;LOPES MA;BRITO SC;ROSSI G;CONTI L;BARBARI M	SIMOES FILHO, LUIZ MARCOS;LOPES, MARCOS AURELIO;BRITO, SERGIO CORREA;ROSSI, GIUSEPPE;CONTI, LEONARDO;BARBARI, MATTEO	AHRNE L, 1985, J DAIRY RES, V52, P55, DOI 10.1017/S002202990002389X;BACH A, 2009, J DAIRY SCI, V92, P1272, DOI 10.3168/JDS.2008-1443;BACH A, 2007, J DAIRY RES, V74, P40, DOI 10.1017/S0022029906002184;BACH A, 2017, J DAIRY SCI, V100, P7720, DOI 10.3168/JDS.2016-11694;BARPELED U, 1995, J DAIRY SCI, V78, P2726, DOI 10.3168/JDS.S0022-0302(95)76903-X;BIJL R, 2007, J DAIRY SCI, V90, P239, DOI 10.3168/J…	AUTOMATIC MILKING SYSTEMS (AMS) HAVE AROUSED WORLDWIDE INTEREST RECENTLY. THE FIRST INSTALLATION WAS BY THE COMPANY LELY IN A PROJECT IN THE NETHERLANDS (ITS HOMELAND) IN 1992. BUT NOWADAYS, AMS REPRESENTS A GROWING REALITY DUE TO LOBBY FOR LABOR ISSUES, RISING COSTS, DIFFICULTY FINDING WELL-TRAINED WORKERS, AND/OR DIFFICULTY KEEPING PEOPLE ON FARMS. THIS WORK AIMED TO PRESENT A REVIEW OF THE LIT…						2833	UNIV FED LAVRAS, UFLA, DEPT MED VET, LAVRAS, MG, BRAZIL.; UNIV FED LAVRAS, DEPT MED VET, LAVRAS, MG, BRAZIL.; DELAVAL, GRANDES PROJETOS, JAGUARIUNA, SP, BRAZIL.; UNIV FIRENZE, FLORENCE, ITALY.;	UNIVERSIDADE FEDERAL DE LAVRAS; UNIVERSIDADE FEDERAL DE LAVRAS; UNIVERSITY OF FLORENCE					2022-01-18	AUTOMATION; DAIRY CATTLE; MILKING ROBOT; PRECISION LIVESTOCK FARMING	10.5433/1679-0359.2020v41n6p2833	REVIEW			1679-0359	MSIMOES1979@ICLOUD.COM; MALOPES@DMV.UFLA.BR; SERGIO.BRITO@DELAVAL.COM; GIUSEPPE.ROSSI@UNIFI.IT; LEONARDO.CONTI@UNIFI.IT; MATTEO.BARBARI@UNIFI.IT	2849				NT9AU			AUTOMATIC MILKING; PRODUCTION SYSTEMS; COST-EFFECTIVENESS; FREQUENT MILKING; FEEDING-BEHAVIOR; EARLY LACTATION; HOLSTEIN COWS; YIELD; MANAGEMENT; HEALTH	6	SEMIN-CIENC AGRAR	SEMIN.-CIENC. AGRAR.	ENGLISH		83	GOLD, GREEN SUBMITTED	ROSSI, GIUSEPPE/0000-0003-0211-9294; CONTI, LEONARDO/0000-0002-4181-5893; SIMOES FILHO, LUIZ MARCOS/0000-0002-6404-178X; BARBARI, MATTEO/0000-0002-0760-8604	CAXIA POSTAL 6001, LONDRINA, PARANA 86501-990, BRAZIL	NOV-DEC	17	LONDRINA			J	UNIV ESTADUAL LONDRINA	2020	ROSSI, GIUSEPPE/P-5180-2019; BARBARI, MATTEO/L-5505-2015
MOERKERKEN A;DUIJNDAM S;BLASCH J;VAN BEUKERING P;SMIT A	MOERKERKEN, ALBERT;DUIJNDAM, SEM;BLASCH, JULIA;BEUKERING, PIETER VAN;SMIT, ARNOUD	ABEELEN CJ, 2019, ENERG EFFIC, V12, P1313, DOI 10.1007/S12053-019-09780-4;AGUILERA E, 2019, J CLEAN PROD, V221, P295, DOI 10.1016/J.JCLEPRO.2019.02.247;AHOKAS J, 2014, ENERGY USE SUSTAINAB;ALVAREZ A, 2008, J DAIRY SCI, V91, P3693, DOI 10.3168/JDS.2008-1123;BECKMAN J, 2013, RENEW ENERG, V55, P322, DOI 10.1016/J.RENENE.2012.10.057;BROOKES L, 2000, ENERG POLICY, V28, P355, DOI 10.1016/S0301-4215(00)…	SINCE THE EUROPEAN ENERGY EFFICIENCY DIRECTIVE, A LOT OF ATTENTION HAS BEEN PAID TO ENERGY SAVING MEASURES, INCLUDING HOW TO OVERCOME THE BARRIERS FOR IMPLEMENTATION. THIS PAPER ADDRESSES THE DILEMMAS OF THE DUTCH DAIRY SECTOR, WHERE FARMS ARE GETTING BIGGER AND MECHANIZATION IS INCREASING, WHILE AT THE SAME TIME THE SECTOR IS AIMING FOR IMPROVED ENERGY EFFICIENCY AND SUSTAINABILITY. WITH AN ONLI…	126095						VRIJE UNIV AMSTERDAM, INST ENVIRONM STUDIES IVM, DE BOELELAAN 1111, NL-1081 HV AMSTERDAM, NETHERLANDS.; FRIESLANDCAMPINA, STN PL 4, NL-3818 LE AMERSFOORT, NETHERLANDS.;	VRIJE UNIVERSITEIT AMSTERDAM					2022-01-18	SUSTAINABLE FARMING; MECHANIZATION; ECONOMIES OF SCALE; ENERGY EFFICIENCY; SOLAR ENERGY	10.1016/j.jclepro.2021.126095	ARTICLE			1879-1786	A.MOERKERKEN@VU.NL					RH5KP			ECONOMIC-EFFICIENCY; FARMS; CONSUMPTION; INTENSIFICATION; ELECTRICITY; MILKING		J CLEAN PROD	J. CLEAN PROD.	ENGLISH		37	HYBRID	DUIJNDAM, SEM/0000-0001-6826-1563; BLASCH, JULIA/0000-0002-1082-9272; VAN BEUKERING, PIETER/0000-0001-7146-4409; MOERKERKEN, ALBERT/0000-0002-9654-9211	THE BOULEVARD, LANGFORD LANE, KIDLINGTON, OXFORD OX5 1GB, OXON, ENGLAND	APR 15	10	OXFORD			J	ELSEVIER SCI LTD	2021	DUIJNDAM, SEM/AAM-5554-2021; VAN BEUKERING, PIETER/L-3509-2013
DEVRIES TJ;DEMING JA;RODENBURG J;SEGUIN G;LESLIE KE;BARKEMA HW	DEVRIES, T. J.;DEMING, J. A.;RODENBURG, J.;SEGUIN, G.;LESLIE, K. E.;BARKEMA, H. W.	BERGLUND I, 2002, LIVEST PROD SCI, V78, P115, DOI 10.1016/S0301-6226(02)00090-8;BEWLEY JM, 2010, J DAIRY RES, V77, P1, DOI 10.1017/S0022029909990227;CANADIAN COUNCIL ON ANIMAL CARE, 2009, GUIDELINES CARE USE;COOK N.B., 2007, P NMC ANN M SAN ANT, P31;COOK NB, 2005, J DAIRY SCI, V88, P3876, DOI 10.3168/JDS.S0022-0302(05)73073-3;DADO RG, 1994, J DAIRY SCI, V77, P132, DOI 10.3168/JDS.S0022-0302(94)76…	THE STANDING AND LYING BEHAVIOR PATTERNS OF DAIRY COWS, PARTICULARLY THE LENGTH OF TIME COWS SPEND STANDING AFTER MILKING, HAVE THE POTENTIAL TO INFLUENCE THE INCIDENCE OF INTRAMAMMARY INFECTION (IMI). THE OBJECTIVES WERE TO DESCRIBE THE STANDING AND LYING BEHAVIOR PATTERNS OF COWS MILKED WITH AN AUTOMATIC MILKING SYSTEM (AMS) AND TO DETERMINE HOW THESE PATTERNS RELATE TO THE INCIDENCE OF IMI. ON…						3845	UNIV GUELPH, DEPT ANIM & POULTRY SCI, KEMPTVILLE, ON K0G 1J0, CANADA.; DAIRYLOGIX CONSULTING, WOODSTOCK, ON N4S 7V8, CANADA.; DAIRY FARMERS ONTARIO, MISSISSAUGA, ON L5N 2L8, CANADA.; UNIV GUELPH, ONTARIO VET COLL, DEPT POPULAT MED, GUELPH, ON N1G 2W1, CANADA.; UNIV CALGARY, FAC VET MED, DEPT PROD ANIM HLTH, CALGARY, AB T2N 4N1, CANADA.;	UNIVERSITY OF GUELPH; UNIVERSITY OF GUELPH; UNIVERSITY OF CALGARY					2022-01-18	AUTOMATIC MILKING SYSTEM; MASTITIS; BEHAVIOR; DAIRY COW	10.3168/jds.2010-4032	ARTICLE				TDEVRIES@UOGUELPH.CA	3855		ONTARIO MINISTRY OF AGRICULTURE, FOOD AND RURAL AFFAIRS (OMAFRA; GUELPH, ON, CANADA); NATURAL SCIENCE AND ENGINEERING RESEARCH COUNCIL OF CANADANATURAL SCIENCES AND ENGINEERING RESEARCH COUNCIL OF CANADA (NSERC); ALBERTA MILK; DAIRY FARMERS OF NEW BRUNSWICK, NOVA SCOTIA, ONTARIO; DAIRY FARMERS OF PRINCE EDWARD ISLAND; NOVALAIT INC; DAIRY FARMERS OF CANADA; CANADIAN DAIRY NETWORK; AGRICULTURE AND …	WE THANK ROBERT BYVELDS AND BRABANTIA FARMS INC. (WILLIAMSBURG, ON, CANADA) FOR THE USE OF THE ANIMALS AND FACILITIES. WE THANK MAARTEN KEA, COURTNEY FELTON, ELIZABETH HOOPER, CAROLYN INNES, AND MEGAN BRUCE OF THE UNIVERSITY OF GUELPH, KEMPTVILLE CAMPUS (ON, CANADA) FOR THEIR TECHNICAL HELP THROUGH THE DATA COLLECTION AND SUMMARIZING PERIODS. THIS RESEARCH WAS FUNDED THROUGH THE ONTARIO MINISTRY …	795XJ			FEED DELIVERY AFFECTS; SOMATIC-CELL COUNT; CLINICAL MASTITIS; CUBICLE SYSTEMS; LACTATION; TIME; PERFORMANCE; QUALITY; HEALTH; CATTLE	8	J DAIRY SCI	J. DAIRY SCI.	ENGLISH		44	BRONZE	SKORJANC, DEJAN/0000-0002-8960-5385; BARKEMA, HERMAN/0000-0002-9678-8378; DEVRIES, TREVOR/0000-0001-9364-2456	360 PARK AVE SOUTH, NEW YORK, NY 10010-1710 USA	AUG	11	NEW YORK	21787921		J	ELSEVIER SCIENCE INC	2011	DEVRIES, TREVOR/AAE-5538-2019; SKORJANC, DEJAN/K-5804-2014; BARKEMA, HERMAN/B-9583-2008
NOGALSKI Z;CZERPAK K;POGORZELSKA P	NOGALSKI, ZENON;CZERPAK, KATARZYNA;POGORZELSKA, PAULINA	BACH A., 2004, AUTOMATIC MILKING: A BETTER UNDERSTANDING. CONFERENCE PROCEEDINGS, LELYSTAD, NETHERLANDS, MARCH 2004, P476;BERGLUND I, 2002, LIVEST PROD SCI, V78, P115, DOI 10.1016/S0301-6226(02)00090-8;DAHL GE, 2004, J DAIRY SCI, V87, P882, DOI 10.3168/JDS.S0022-0302(04)73232-4;GLOWICKA-WOLOSZYN R., 2010, NAUKA PRZYRODA TECHN, V4, P1;GYGAX L, 2007, J DAIRY SCI, V90, P4265, DOI 10.3168/JDS.2007-01…	THE AIM OF THIS STUDY WAS TO DETERMINE THE EFFECT OF AUTOMATIC MILKING ON SOMATIC CELL COUNT AND LACTATION TRAITS IN POLISH HOLSTEIN-FRIESIAN COWS. A TOTAL OF 381 PRIMIPAROUS COWS WERE ANALYSED, INCLUDING 220 IN TWO BARNS WITH AN AUTOMATIC MILKING SYSTEM (AMS) AND 161 IN THREE BARNS WITH A CONVENTIONAL MILKING SYSTEM (CMS) WHICH INVOLVED MILKING TWICE DAILY IN MILKING PARLOURS. A TOTAL OF 4213 MI…						433	UNIV WARMIA & MAZURY OLSZTYN, DEPT CATTLE BREEDING & MILK QUAL EVALUAT, PL-10719 OLSZTYN, POLAND.;	UNIVERSITY OF WARMIA & MAZURY					2022-01-18	AUTOMATIC MILKING; COWS; SOMATIC CELLS; MILKING CHARACTERISTICS		ARTICLE					441				921VU			UDDER HEALTH; ROBOTIC MILKING; QUALITY; SYSTEM; FREQUENCY	3	ANN ANIM SCI	ANN. ANIM. SCI.	ENGLISH		21		POGORZELSKA-PRZYBYLEK, PAULINA/0000-0002-7448-8905; NOGALSKI, ZENON/0000-0003-2098-6105	SOLIPSKA 14A-1, 02-482 WARSAW, POLAND		9	WARSAW			J	DE GRUYTER OPEN LTD	2011	POGORZELSKA-PRZYBYLEK, PAULINA/ABH-7424-2020
DECHOW CD;SONDERICKER KS;ENAB AA;HARDIE LC	DECHOW, C. D.;SONDERICKER, K. S.;ENAB, A. A.;HARDIE, L. C.	ARNASON T, 2012, J ANIM BREED GENET, V129, P50, DOI 10.1111/J.1439-0388.2011.00941.X;CALO LL, 1973, J ANIM SCI, V37, P676, DOI 10.2527/JAS1973.373676X;CARLEN E, 2006, J DAIRY SCI, V89, P4049, DOI 10.3168/JDS.S0022-0302(06)72448-1;CARLSTROM C, 2016, ACTA AGR SCAND A-AN, V66, P75, DOI 10.1080/09064702.2016.1260153;CARLSTROM C, 2014, J DAIRY SCI, V97, P497, DOI 10.3168/JDS.2013-6948;CARLSTROM C, 201…	SELECTING FOR FAVORABLE BEHAVIOR AND PERFORMANCE COULD ENHANCE THE EFFICIENCY OF PRODUCTION IN AUTOMATED MILKING SYSTEMS (AMS). THE OBJECTIVES OF THIS STUDY WERE TO DESCRIBE AMS BEHAVIOR AND PERFORMANCE IN HOLSTEINS, ESTIMATE GENETIC PARAMETERS AMONG AMS TRAITS, AND DETERMINE GENETIC RELATIONSHIPS OF AMS TRAITS WITH OTHER ROUTINELY RECORDED TRAITS. THE EDITED DATA INCLUDED 1,101,651 INDIVIDUAL MI…						11503	PENN STATE UNIV, DEPT ANIM SCI, UNIVERSITY PK, PA 16802 USA.; MENOUFIA UNIV, DEPT POULTRY PROD, SHIBIN AL KAWM 32511, EGYPT.;	PENNSYLVANIA COMMONWEALTH SYSTEM OF HIGHER EDUCATION (PCSHE); PENNSYLVANIA STATE UNIVERSITY; PENNSYLVANIA STATE UNIVERSITY -UNIVERSITY PARK; EGYPTIAN KNOWLEDGE BANK (EKB); MENOFIA UNIVERSITY					2022-01-18	AUTOMATED MILKING SYSTEM; HERITABILITY; UDDER CONFORMATION; BEHAVIOR	10.3168/jds.2020-18786	ARTICLE			1525-3198	CDD1@PSU.EDU	11514		USDA NATIONAL INSTITUTE OF FOOD AND AGRICULTURE AND HATCH APPROPRIATIONS [PEN04691, 1018545]	THIS PROJECT WOULD NOT HAVE BEEN POSSIBLE WITHOUT DATA SHARING BY THE COOPERATING FARMS. APPRECIATION IS EXPRESSED TO THE DATA DAIRY WAREHOUSE FOR PROVIDING A DATA ACCESS MECHANISM. THIS WORK WAS SUPPORTED BY THE USDA NATIONAL INSTITUTE OF FOOD AND AGRICULTURE AND HATCH APPROPRIATIONS UNDER PROJECT #PEN04691 AND ACCESSION #1018545. THE AUTHORS HAVE NOT STATED ANY CONFLICTS OF INTEREST.	OV0AV			SOMATIC-CELL SCORE; ELECTRICAL-CONDUCTIVITY; CLINICAL MASTITIS; PRODUCTION TRAITS; PARAMETERS; YIELD; COWS; FREQUENCY; RELIABILITY; COVARIANCE	12	J DAIRY SCI	J. DAIRY SCI.	ENGLISH		38	BRONZE	ENAB, AHMED/0000-0003-2902-7816	STE 800, 230 PARK AVE, NEW YORK, NY 10169 USA	DEC	12	NEW YORK	32981722		J	ELSEVIER SCIENCE INC	2020
PADUA FH;KING MTM;DEVRIES TJ	PADUA, F. H.;KING, M. T. M.;DEVRIES, T. J.	BERTULAT S, 2013, J DAIRY SCI, V96, P3774, DOI 10.3168/JDS.2012-6425;DAHL GE, 2004, VET CLIN N AM-FOOD A, V20, P675, DOI 10.1016/J.CVFA.2004.06.004;DAVIS SR, 1998, J DAIRY RES, V65, P1, DOI 10.1017/S0022029997002562;DINGWELL RT, 2004, PREV VET MED, V63, P75, DOI 10.1016/J.PREVETMED.2004.01.012;DOWLEN, 1990, P INT BOV MAST IND I, P97;GOTT PN, 2016, J DAIRY SCI, V99, P4005, DOI 10.3168/JDS.2015-103…	THE OBJECTIVE OF THIS STUDY WAS TO EVALUATE ASSOCIATIONS OF DRY OFF MANAGEMENT FACTORS, MILKING ACTIVITY AND PRODUCTION DATA, AND SOMATIC CELL COUNT PRIOR TO DRY OFF AND EARLY IN THE SUBSEQUENT LACTATION OF COWS MILKED BY AUTOMATED SYSTEMS. DATA WERE COLLECTED FOR 342 COWS FROM FIVE FARMS, FOR TWO MILK TESTS PRIOR TO DRY OFF, AND FOR THE TWO MILK TESTS POST CALVING. THE RESULTS SUGGEST THAT THE P…						400	UNIV GUELPH, DEPT ANIM BIOSCI, GUELPH, ON N1G 2W1, CANADA.;	UNIVERSITY OF GUELPH					2022-01-18	ROBOTIC MILKING; HERD RECORDING; UDDER HEALTH	10.1139/cjas-2020-0066	ARTICLE			1918-1825	TDEVRIES@UOGUELPH.CA	404		DAIRY RESEARCH CLUSTER II INITIATIVE - DAIRY FARMERS OF CANADA (OTTAWA, ON, CANADA); AGRICULTURE AND AGRIFOOD CANADA (OTTAWA, ON, CANADA)AGRICULTURE & AGRI FOOD CANADA; CANADIAN DAIRY NETWORK (GUELPH, ON, CANADA); CANADIAN DAIRY COMMISSION (OTTAWA, ON, CANADA)	WE ARE ESPECIALLY GRATEFUL TO THE PARTICIPATING PRODUCERS WHO ALLOWED US ACCESS TO THEIR FARMS AND DATA. ROBYN WALSH (GRAND RIVER ROBOTICS, FERGUS, ON, CANADA) KINDLY HELPED US RECRUIT FARMS AND PROVIDED TECHNICAL SUPPORT THROUGHOUT THE PROJECT. THIS PROJECT WAS FINANCIALLY SUPPORTED BY A CONTRIBUTION FROM THE DAIRY RESEARCH CLUSTER II INITIATIVE, FUNDED BY THE DAIRY FARMERS OF CANADA (OTTAWA, ON…	SR5UE			UDDER	2	CAN J ANIM SCI	CAN. J. ANIM. SCI.	ENGLISH		11			65 AURIGA DR, SUITE 203, OTTAWA, ON K2E 7W6, CANADA	JUN	5	OTTAWA			J	CANADIAN SCIENCE PUBLISHING	2021
DAVIS KL;FULKERSON WJ;GARCIA SC;DICKESON D;BARCHIA IM	DAVIS, K. L.;FULKERSON, W. J.;GARCIA, S. C.;DICKESON, D.;BARCHIA, I. M.	*ABARE, 2006, 061 ABARE;CLARKE T, 2004, J DAIRY RES, V71, P419, DOI 10.1017/S0022029904000421;DAIRY AUSTRALIA, 2006, SIT OUTL REP AUSTR D;DZIDIC A, 2004, J DAIRY SCI, V87, P4163, DOI 10.3168/JDS.S0022-0302(04)73559-6;GALTON DM, 1986, J DAIRY SCI, V69, P260, DOI 10.3168/JDS.S0022-0302(86)80396-4;GARCIA SC, 2005, AUST J EXP AGR, V45, P1041, DOI 10.1071/EA04143;JAGO J. G., 2006, PROCEEDINGS OF THE N…	ECONOMIC VIABILITY OF AUTOMATIC MILKING SYSTEMS (AMS) WITHIN AN AUSTRALIAN PASTURE-BASED FARMING SYSTEM WILL BE LARGELY DETERMINED BY THE THROUGHPUT (COWS MILKED/H), WHICH IS THE RESULT OF PROCESSES OCCURRING WHILE THE COW IS IN THE AMS MILKING CRATE. PREMILKING UDDER PREPARATION IS AUTOMATED AND OPTIONAL ON ALL AMS. YET, VERY FEW CONVENTIONAL FARMS IN AUSTRALIA CONDUCT PREMILKING TEAT PREPARATIO…						2604	UNIV SYDNEY, CAMDEN, NSW 2570, AUSTRALIA.; ELIZABETH MACARTHUR AGR INST, NSW DEPT PRIMARY IND, CAMDEN, NSW 2570, AUSTRALIA.;	UNIVERSITY OF SYDNEY; NSW DEPARTMENT OF PRIMARY INDUSTRIES					2022-01-18	DAIRY; AUTOMATIC MILKING SYSTEM; UDDER PREPARATION; THROUGHPUT	10.3168/jds.2007-0641	ARTICLE			1525-3198	KENDRAD@USYD.EDU.AU	2609				315OS				7	J DAIRY SCI	J. DAIRY SCI.	ENGLISH		17	BRONZE	KERRISK, KENDRA/0000-0003-2465-8969	STE 800, 230 PARK AVE, NEW YORK, NY 10169 USA	JUL	6	NEW YORK	18565919		J	ELSEVIER SCIENCE INC	2008	KERRISK, KENDRA/D-2396-2016
STEENEVELD W;HOGEVEEN H;LANSINK AGJMO	STEENEVELD, W.;HOGEVEEN, H.;LANSINK, A. G. J. M. OUDE	BEWLEY JM, 2010, AGRIC FINANCE REV, V70, P126, DOI 10.1108/00021461011042675;BIJL R, 2007, J DAIRY SCI, V90, P239, DOI 10.3168/JDS.S0022-0302(07)72625-5;BUCHER S, 2014, J DAIRY SCI, V97, P3120, DOI 10.3168/JDS.2013-7613;CBS, 2014, STAT NETH;CHAPINAL N, 2010, J DAIRY SCI, V93, P2007, DOI 10.3168/JDS.2009-2803;COELLI TJ, 2005, AGR ECON-BLACKWELL, V32, P115, DOI 10.1111/J.0169-5150.2004.00018.X;DIJK…	THE OBJECTIVE OF THIS STUDY WAS TO INVESTIGATE THE IMPACT OF INVESTMENT IN SENSOR SYSTEMS ON PRODUCTIVITY CHANGE, USING FARM ACCOUNTING DATA. FARM ACCOUNTING DATA FOR THE YEARS 2008-2013 WAS AVAILABLE FOR 217 DUTCH DAIRY FARMS. IN ADDITION, INFORMATION WAS AVAILABLE ON THE ADOPTION OF SENSOR SYSTEMS ON THESE FARMS. FOR EACH FARM, 5 INPUT VARIABLES (NUMBER OF DAIRY COWS, NUMBER OF HECTARES, TOTAL …						33	WAGENINGEN UNIV, BUSINESS ECON GRP, NL-6706 KN WAGENINGEN, NETHERLANDS.; UNIV UTRECHT, FAC VET MED, DEPT FARM ANIM HLTH, NL-3584 CL UTRECHT, NETHERLANDS.;	WAGENINGEN UNIVERSITY & RESEARCH; UTRECHT UNIVERSITY					2022-01-18	COWS; SENSORS; COSTS; AUTOMATIC MILKING	10.1016/j.compag.2015.10.006	ARTICLE			1872-7107	W.STEENEVELD@UU.NL	39		NWO (NETHERLANDS ORGANISATION FOR SCIENTIFIC RESEARCH, HAGUE, THE NETHERLANDS)	THE AUTHORS THANK THE DAIRY FARMERS FOR FILLING IN THE SURVEY, AND ACCON AVM (LEEUWARDEN, THE NETHERLANDS) FOR PROVIDING DATA ABOUT THE FARMS. THIS RESEARCH WAS SUPPORTED BY NWO (NETHERLANDS ORGANISATION FOR SCIENTIFIC RESEARCH, THE HAGUE, THE NETHERLANDS).	CZ0FW			AUTOMATIC MILKING SYSTEMS; ESTRUS DETECTION; ROBOTIC MILKING; COW MANAGEMENT; EFFICIENCY; LAMENESS; BEHAVIOR; HEALTH		COMPUT ELECTRON AGR	COMPUT. ELECTRON. AGRIC.	ENGLISH		36		LANSINK, ALFONS GJM OUDE/0000-0002-9273-6044; HOGEVEEN, HENK/0000-0002-9443-1412	THE BOULEVARD, LANGFORD LANE, KIDLINGTON, OXFORD OX5 1GB, OXON, ENGLAND	NOV	7	OXFORD			J	ELSEVIER SCI LTD	2015	LANSINK, ALFONS GJM OUDE/H-8840-2012
WESTIN R;VAUGHAN A;DE PASSILLE AM;DEVRIES TJ;PAJOR EA;PELLERIN D;SIEGFORD JM;VASSEUR E;RUSHEN J	WESTIN, R.;VAUGHAN, A.;DE PASSILLE, A. M.;DEVRIES, T. J.;PAJOR, E. A.;PELLERIN, D.;SIEGFORD, J. M.;VASSEUR, E.;RUSHEN, J.	BACH A, 2007, J DAIRY RES, V74, P40, DOI 10.1017/S0022029906002184;BEWLEY JM, 2010, J DAIRY RES, V77, P1, DOI 10.1017/S0022029909990227;BLACKIE N, 2011, APPL ANIM BEHAV SCI, V134, P85, DOI 10.1016/J.APPLANIM.2011.08.004;BORDERAS TF, 2008, CAN J ANIM SCI, V88, P1, DOI 10.4141/CJAS07014;CHAPINAL N, 2009, J DAIRY SCI, V92, P4365, DOI 10.3168/JDS.2009-2115;CHARLTON GL, 2014, J DAIRY SCI, V97, P2694, …	LYING DOWN AND RESTING ARE IMPORTANT FOR OPTIMAL COW HEALTH, WELFARE, AND PRODUCTION. IN COMPARISON WITH FREE STALL FARMS WITH A MILKING PARLOR, FARMS WITH AUTOMATED MILKING SYSTEMS (AMS) MAY PLACE LESS CONSTRAINT ON HOW LONG COWS CAN LIE DOWN. HOWEVER, FEW STUDIES REPORT LYING TIMES ON AMS FARMS. THE AIMS OF THIS STUDY WERE TO DESCRIBE THE VARIATION IN LYING TIMES OF DAIRY COWS IN AMS FARMS AND …						551	UNIV BRITISH COLUMBIA, DAIRY EDUC & RES CTR, AGASSIZ, BC V0M 1A0, CANADA.; UNIV GUELPH, DEPT ANIM BIOSCI, GUELPH, ON N1G 2W1, CANADA.; UNIV CALGARY, DEPT PROD ANIM HLTH, CALGARY, AB T2N 4N111, CANADA.; UNIV LAVAL, DEPT ANIM SCI, QUEBEC CITY, PQ G1V 0A6, CANADA.; MICHIGAN STATE UNIV, DEPT ANIM SCI, E LANSING, MI 48824 USA.; MCGILL UNIV, DEPT ANIM SCI, STE ANNE DE BELLEVUE, PQ H9X 3V9, CANADA.;	UNIVERSITY OF BRITISH COLUMBIA; UNIVERSITY OF GUELPH; UNIVERSITY OF CALGARY; LAVAL UNIVERSITY; MICHIGAN STATE UNIVERSITY; MCGILL UNIVERSITY					2022-01-18	AUTOMATED MILKING SYSTEM; HOCK LESIONS; INJURY; KNEE LESION	10.3168/jds.2015-9737	ARTICLE			1525-3198	REBECKA.WESTIN@SLU.SE	561		DAIRY FARMERS OF CANADA (OTTAWA, ON, CANADA); CANADIAN DAIRY COMMISSION (OTTAWA, ON, CANADA); AGRICULTURE AND AGRI-FOOD CANADA (OTTAWA, ON, CANADA)AGRICULTURE & AGRI FOOD CANADA	WE THANK THE PARTICIPATING FARMERS FROM THE UNITED STATES AND CANADA AND THE COLLABORATORS, TECHNICIANS, STUDENTS, AND CO-OP STUDENTS FROM MICHIGAN STATE UNIVERSITY, THE UNIVERSITY OF BRITISH COLUMBIA, UNIVERSITY OF CALGARY, UNIVERSITY OF GUELPH, LAVAL UNIVERSITY, AND VALACTA INC. WE THANK JENNY GIBBONS (DAIRY CO UK) AND GEMMA CHARLTON (HARPER ADAMS UNIVERSITY, NEWPORT, UK) FOR INVALUABLE HELP WI…	CZ6MF			ENSURE HIGH REPEATABILITY; TIE-STALLS; TRAINING-PROGRAM; HOLSTEIN COWS; RISK-FACTORS; BEHAVIOR; CATTLE; ASSOCIATIONS; PREVALENCE; PATTERNS	1	J DAIRY SCI	J. DAIRY SCI.	ENGLISH		46	GREEN SUBMITTED, BRONZE	SIEGFORD, JANICE/0000-0002-1000-3147; , JANICE/0000-0002-1000-3147; WESTIN, REBECKA/0000-0003-4415-2340; PELLERIN, DORIS/0000-0002-4310-1077; DEVRIES, TREVOR/0000-0001-9364-2456	360 PARK AVE SOUTH, NEW YORK, NY 10010-1710 USA	JAN	11	NEW YORK	26547637		J	ELSEVIER SCIENCE INC	2016	DEVRIES, TREVOR/AAE-5538-2019; SIEGFORD, JANICE/AAH-1838-2020; , JANICE/ABA-3975-2020
PENRY JF;CRUMP PM;HERNANDEZ LL;REINEMANN DJ	PENRY, J. F.;CRUMP, P. M.;HERNANDEZ, L. L.;REINEMANN, D. J.	ANDRE G, 2010, J DAIRY SCI, V93, P942, DOI 10.3168/JDS.2009-2373;BACH A, 2005, J DAIRY RES, V72, P101, DOI 10.1017/S0022029904000585;BARPELED U, 1995, J DAIRY SCI, V78, P2726, DOI 10.3168/JDS.S0022-0302(95)76903-X;BERNIER-DODIER P, 2010, J DAIRY SCI, V93, P555, DOI 10.3168/JDS.2009-2320;CASTRO A, 2012, J DAIRY SCI, V95, P929, DOI 10.3168/JDS.2010-3912;DE KONING K, 2000, ROBOTIC MILKING, P38;DELAM…	THE PRIMARY AIM OF THIS RESEARCH WAS TO DESCRIBE THE ASSOCIATION BETWEEN MILKING INTERVAL (MI) AND MILK PRODUCTION RATE (MPR) AT THE QUARTER LEVEL IN A LARGE COMMERCIAL FARM USING AN AUTOMATIC MILKING SYSTEM. A SECONDARY AIM WAS TO DETERMINE WHETHER A 2-H DECREASE IN MI WOULD INCREASE MPR AT THE COW LEVEL IN MIDLACTATION MULTIPAROUS COWS. SIX MONTHS OF DATA FROM 1,280 COWS WERE USED TO ASSESS THE…						1616	UNIV WISCONSIN, DEPT DAIRY SCI, MADISON, WI 53706 USA.; UNIV WISCONSIN, DEPT BIOL SYST ENGN, MADISON, WI 53706 USA.;	UNIVERSITY OF WISCONSIN SYSTEM; UNIVERSITY OF WISCONSIN MADISON; UNIVERSITY OF WISCONSIN SYSTEM; UNIVERSITY OF WISCONSIN MADISON					2022-01-18	VOLUNTARY MILKING SYSTEM; MILKING FREQUENCY; MILK PRODUCTION RATE	10.3168/jds.2016-12196	ARTICLE			1525-3198	PENRY@WISC.EDU	1625		AVON DAIRY SOLUTIONS (MELKSHAM, UK); DAIRY AUSTRALIA (MELBOURNE)DAIRY AUSTRALIA	THIS RESEARCH, CONDUCTED BY THE UNIVERSITY OF WISCONSIN-MADISON, IS SUPPORTED BY AVON DAIRY SOLUTIONS (MELKSHAM, UK) AND DAIRY AUSTRALIA (MELBOURNE). THE RESEARCHERS EXPRESS THEIR GRATITUDE TO THE OWNERS AND STAFF AT MASON DIXON DAIRIES (GETTYSBURG, PA) FOR THEIR ASSISTANCE WITH THIS STUDY.	FS8ND			DAIRY-COWS; EARLY LACTATION; MAMMARY-GLAND; FREQUENT MILKING; YIELD; BEHAVIOR; PERSISTENCY; PERFORMANCE; EFFICIENCY; FARMS	2	J DAIRY SCI	J. DAIRY SCI.	ENGLISH		32	BRONZE	REINEMANN, DOUGLAS/0000-0002-1319-0718; HERNANDEZ, LAURA/0000-0001-7591-5203	360 PARK AVE SOUTH, NEW YORK, NY 10010-1710 USA	FEB	10	NEW YORK	29153525		J	ELSEVIER SCIENCE INC	2018	REINEMANN, DOUGLAS/AAI-2787-2020
FOGSGAARD KK;BENNEDSGAARD TW;HERSKIN MS	FOGSGAARD, K. K.;BENNEDSGAARD, T. W.;HERSKIN, M. S.	BAREILLE N, 2003, LIVEST PROD SCI, V83, P53, DOI 10.1016/S0301-6226(03)00040-X;BARRETT JJ, 1997, J DAIRY SCI, V80, P2826, DOI 10.3168/JDS.S0022-0302(97)76247-7;BROOM DM, 2006, APPL ANIM BEHAV SCI, V97, P73, DOI 10.1016/J.APPLANIM.2005.11.019;BROOM DM, 1991, J ANIM SCI, V69, P4167, DOI 10.2527/1991.69104167X;CHAPINAL N, 2010, J DAIRY SCI, V93, P2007, DOI 10.3168/JDS.2009-2803;CYPLES JA, 2012, J DA…	DAIRY COWS EXHIBIT CLASSIC SIGNS OF SICKNESS BEHAVIOR DURING MASTITIS. HOWEVER, KNOWLEDGE ABOUT THE CONSEQUENCES OF NATURALLY OCCURRING MASTITIS IN FREESTALL-HOUSED DAIRY COWS, MILKED IN AUTOMATIC MILKING SYSTEMS, IS LACKING. THE AIM OF THE PRESENT STUDY WAS TO DESCRIBE THE BEHAVIOR OF DAIRY COWS AFTER DIAGNOSIS AND ANTIBIOTIC TREATMENT OF MASTITIS. IN THE DAYS BEFORE AND AFTER ANTIBIOTIC TREATME…						1730	AARHUS UNIV, DEPT ANIM SCI, DK-8830 TJELE, DENMARK.;	AARHUS UNIVERSITY					2022-01-18	DAIRY COW; MASTITIS; WELFARE; SICKNESS; BEHAVIOR	10.3168/jds.2014-8347	ARTICLE			1525-3198	KATRINE.KOPFOGSGAARD@ANIS.AU.DK	1738		DANISH CENTER FOR ANIMAL WELFARE; BIOSENS PROJECT; DANISH MINISTRY OF FOOD, AGRICULTURE AND FISHERIES COPENHAGEN, DENMARK (INNOVATIONS LAW); LATTEC A/S (HILLEROD, DENMARK); DANISH CATTLE ASSOCIATION (AARHUS, DENMARK)	THE AUTHORS GRATEFULLY ACKNOWLEDGE THE HELP FROM THE ENTIRE STAFF AT THE DANISH CATTLE RESEARCH CENTRE, AARHUS UNIVERSITY, DENMARK. IN PARTICULAR, WE THANK KNUD A. PRIMDAL AND BJARNE SORENSEN FOR THEIR HELP WITH THE DATA COLLECTION. VERY SPECIAL THANKS GO.TO CARSTEN K. CHRISTENSEN (DEPARTMENT OF ANIMAL SCIENCE, AARHUS UNIVERSITY, DENMARK) FOR HIS WORK WITH COLLECTING DATA AND INSTALLING VIDEOS. T…	CB4FW			ESCHERICHIA-COLI MASTITIS; SICKNESS BEHAVIOR; HEALTH DISORDERS; REWARD DURATION; MILK-PRODUCTION; ANIMAL-WELFARE; FEED-INTAKE; LIPOPOLYSACCHARIDE; DEPRIVATION; MELOXICAM	3	J DAIRY SCI	J. DAIRY SCI.	ENGLISH		30	BRONZE	HERSKIN, METTE S./0000-0002-3744-4524; FOGSGAARD, KATRINE KOP/0000-0002-8686-5640	360 PARK AVE SOUTH, NEW YORK, NY 10010-1710 USA	MAR	9	NEW YORK	25547306		J	ELSEVIER SCIENCE INC	2015	HERSKIN, METTE S./J-3529-2019; FOGSGAARD, KATRINE KOP/B-3774-2015
AUBRY E;ISSAUTIER MN;CHAMPOMIER D;TERZAN L	AUBRY, ELEONORE;ISSAUTIER, MARIE-NOELLE;CHAMPOMIER, DIDIER;TERZAN, LAURENCE	ANONYMOUS, 2011, PLAN NATL REDUCTION;BIGGADIKE HJ, 2002, VET REC, V150, P655, DOI 10.1136/VR.150.21.655;BILLON P., 2006, RENCONTRES AUTOUR DES RECHERCHES SUR LES RUMINANTS, V13, P143;EMANUELSON U, 1987, J DAIRY SCI, V70, P880, DOI 10.3168/JDS.S0022-0302(87)80087-5;FERNANDO RS, 1982, J DAIRY SCI, V65, P659, DOI 10.3168/JDS.S0022-0302(82)82245-5;FOSGATE GT, 2012, PRESS VET J SEP, P13;FOURICHON C, 2…	BACKGROUND: MAMMARY INFLAMMATION IN DAIRY COWS IS A WIDESPREAD PROBLEM IN DAIRY FARMING RESULTING IN SIGNIFICANT ECONOMIC AND WELFARE CONCERNS. DOLISOVET (R) (BELLADONNA 1 DH, CALENDULA MT, ECHINACEA 1 DH, DULCAMARA 1 CH) A HOMEOPATHIC MEDICINE, LICENSED IN FRANCE AND INDICATED FOR THE RESTORATION OF MAMMARY FUNCTION IN COWS IS PRESENTED AS A 10 G TUBE OF OINTMENT FOR INTRAMAMMARY USE. METHOD: A …						139	LABS BOIRON, F-69110 ST FOY LES LYON, FRANCE.;						2022-01-18	HOMEOPATHY; PROSPECTIVE STUDY; DAIRY CATTLE; MASTITIS; UDDER INFLAMMATION; CONDUCTIVITY; MILK PRODUCTION	10.1016/j.homp.2013.02.003	ARTICLE			1476-4245	ELEONORE.AUBRY@BOIRON.FR	144				142VZ			AUTOMATIC MILKING SYSTEMS; ELECTRICAL-CONDUCTIVITY; MASTITIS; DIAGNOSIS; CATTLE; HEALTH	2	HOMEOPATHY	HOMEOPATHY	ENGLISH		20			THE BOULEVARD, LANGFORD LANE, KIDLINGTON, OXFORD OX5 1GB, OXON, ENGLAND	APR	6	OXFORD	23622264		J	ELSEVIER SCI LTD	2013
ROBICHAUD MV;DE PASSILLE AM;PEARL DL;LEBLANC SJ;GODDEN SM;PELLERIN D;VASSEUR E;RUSHEN J;HALEY DB	ROBICHAUD, M. VILLETTAZ;DE PASSILLE, A. M.;PEARL, D. L.;LEBLANC, S. J.;GODDEN, S. M.;PELLERIN, D.;VASSEUR, E.;RUSHEN, J.;HALEY, D. B.	AAFC (AGRICULTURE AND AGRI-FOOD CANADA), 2012, STAT CAN AN GEN;BARRIER AC, 2013, VET J, V195, P86, DOI 10.1016/J.TVJL.2012.07.031;BARRIER AC, 2012, PREV VET MED, V103, P248, DOI 10.1016/J.PREVETMED.2011.09.001;BENZAQUEN ME, 2007, J DAIRY SCI, V90, P2804, DOI 10.3168/JDS.2006-482;BERGLUND B, 2003, ACTA VET SCAND, V44, P111, DOI 10.1186/1751-0147-44-111;BICALHO RC, 2007, J DAIRY SCI, V90, P2797, DO…	LITTLE INFORMATION IS AVAILABLE ABOUT CURRENT PRACTICES AROUND CALVING IN DAIRY CATTLE. THE AIM OF THIS STUDY WAS TO DESCRIBE CALVING MANAGEMENT PRACTICES IN THE CANADIAN DAIRY INDUSTRY RELATED TO HOUSING, CALVING PROTOCOLS, MONITORING OF PARTURITION, AND CALVING ASSISTANCE. INFORMATION WAS GATHERED BY IN-PERSON INTERVIEWS FROM 236 DAIRY FARMS FROM 3 CANADIAN PROVINCES (ALBERTA, ONTARIO, AND QUEB…						2391	UNIV GUELPH, ONTARIO VET COLL, DEPT POPULAT MED, GUELPH, ON N1G 2W1, CANADA.; UNIV BRITISH COLUMBIA, DAIRY EDUC & RES CTR, AGASSIZ, BC V0M 1A2, CANADA.; UNIV MINNESOTA, DEPT VET POPULAT MED, ST PAUL, MN 55108 USA.; UNIV LAVAL, DEPT ANIM SCI, QUEBEC CITY, PQ G1V 0A6, CANADA.; UNIV GUELPH, ORGAN DAIRY RES CTR, ALFRED CAMPUS, ALFRED, ON K0B 1A0, CANADA.;	UNIVERSITY OF GUELPH; UNIVERSITY OF BRITISH COLUMBIA; UNIVERSITY OF MINNESOTA SYSTEM; UNIVERSITY OF MINNESOTA TWIN CITIES; LAVAL UNIVERSITY; UNIVERSITY OF GUELPH					2022-01-18	SURVEY; CALVING PRACTICES; CALVING PEN; CATTLE OBSTETRICS	10.3168/jds.2015-9641	ARTICLE			1525-3198	MARIANNE.VILLETTAZ@GMAIL.COM	2404		AGRICULTURE AND AGRI FOOD CANADA (AAFC; OTTAWA, ONTARIO, CANADA); DAIRY FARMERS OF CANADA (OTTAWA, ONTARIO, CANADA); FONDS QUEBECOIS DE LA RECHERCHE SUR LA NATURE ET LES TECHNOLOGIES (FQRNT; QUEBEC CITY, QUEBEC, CANADA)-NOVALAIT (QUEBEC, QUEBEC, CANADA)-MINISTERE DE L'AGRICULTURE, DES PECHERIES ET DE L'ALIMENTATION DU QUEBEC (MAPAQ; QUEBEC, QUEBEC, CANADA); ALBERTA MILK (EDMONTON, ALBERTA, CANADA…	THIS RESEARCH WAS FUNDED BY AGRICULTURE AND AGRI FOOD CANADA (AAFC; OTTAWA, ONTARIO, CANADA) AND DAIRY FARMERS OF CANADA (OTTAWA, ONTARIO, CANADA) AS PART OF THE DAIRY SCIENCE CLUSTER INITIATIVE, THE FONDS QUEBECOIS DE LA RECHERCHE SUR LA NATURE ET LES TECHNOLOGIES (FQRNT; QUEBEC CITY, QUEBEC, CANADA)-NOVALAIT (QUEBEC, QUEBEC, CANADA)-MINISTERE DE L'AGRICULTURE, DES PECHERIES ET DE L'ALIMENTATION…	DD7JO			RISK-FACTORS; CALF; COWS; SURVIVAL; DYSTOCIA; WELFARE; PERFORMANCE; PRODUCERS; BEHAVIOR; IMPACTS	3	J DAIRY SCI	J. DAIRY SCI.	ENGLISH		25	BRONZE	LEBLANC, STEPHEN/0000-0003-2027-7704; HALEY, DEREK/0000-0003-3502-120X; PELLERIN, DORIS/0000-0002-4310-1077	360 PARK AVE SOUTH, NEW YORK, NY 10010-1710 USA	MAR	14	NEW YORK	26723128		J	ELSEVIER SCIENCE INC	2016	LEBLANC, STEPHEN/U-3105-2019
BRZOZOWSKI MP;PIWCZYNSKI D;SITKOWSKA B;BOGUCKI M;SAWA A	BRZOZOWSKI, MARCH PIOTR;PIWCZYNSKI, DARIUSZ;SITKOWSKA, BEATA;BOGUCKI, MARIUSZ;SAWA, ANNA	ABENI F, 2005, J DAIRY SCI, V88, P3542, DOI 10.3168/JDS.S0022-0302(05)73039-3;ADAMCZYK K, 2017, ANIMAL, V11, P327, DOI 10.1017/S1751731116001348;ANONYMOUS, 2004, ITAL J ANIM SCI, V3, P167;BACH A, 2005, J DAIRY RES, V72, P101, DOI 10.1017/S0022029904000585;BERRY DP, 2013, ANIMAL, V7, P1750, DOI 10.1017/S1751731113001511;BIJL R, 2007, J DAIRY SCI, V90, P239, DOI 10.3168/JDS.S0022-0302(07)72625-5;BO…	THE STUDY HAS BEEN CARRIED OUT ON 16 POLISH HOLSTEIN-FRIESIAN DAIRY CATTLE HERDS ACROSS POLAND. A CHANGE IN THE MILKING SYSTEM FROM THE CONVENTIONAL TO THE AUTOMATIC SYSTEM WAS IMPLEMENTED IN THESE HERDS BETWEEN 2010 AND 2013. THE PURPOSE OF THE STUDY WAS TO INDICATE POTENTIAL CHANGES IN MILK PRODUCTION TRAITS AFTER AUTOMATIC MILKING HAD BEEN INTRODUCED. MILK YIELD AND COMPOSITION (FAT AND PROTEI…						49	UTP UNIV SCI & TECHNOL, DEPT BIOTECHNOL & ANIM GENET, MAZOWIECKA 28, PL-85084 BYDGOSZCZ, POLAND.; UTP UNIV SCI & TECHNOL, DEPT ANIM BREEDING, MAZOWIECKA 28, PL-85084 BYDGOSZCZ, POLAND.;	BYDGOSZCZ UNIVERSITY OF SCIENCE & TECHNOLOGY; BYDGOSZCZ UNIVERSITY OF SCIENCE & TECHNOLOGY					2022-01-18	COWS; MILK TRAITS; AUTOMATIC MILKING SYSTEM		ARTICLE					59				KU8BB			SOMATIC-CELL COUNTS; ROBOTIC MILKING; CONVENTIONAL MILKING; DAIRY-COWS; LACTATION; QUALITY; YIELD; FREQUENCY; INTERVAL; HEALTH	1	ANIM SCI PAP REP	ANIM. SCI. PAP. REP.	ENGLISH		40		SITKOWSKA, BEATA/0000-0002-1036-7450; PIWCZYNSKI, DARIUSZ/0000-0001-8298-2316	UL POSTEPU 36A, JASTRZEBIEC, 05-552 MAGDALENKA, MAZOVIA, POLAND		11	MAGDALENKA			J	POLSKA AKAD NAUK, INST GENETYKI BIOTECHNOLOGII ZWIERZAT	2020	SITKOWSKA, BEATA/AAW-8726-2020
PIWCZYNSKI D;GONDEK J;SITKOWSKA B;KOLENDA M	PIWCZYNSKI, DARIUSZ;GONDEK, JAN;SITKOWSKA, BEATA;KOLENDA, MAGDALENA	AADINATH, 2017, HANDBOOK OF DRYING FOR DAIRY PRODUCTS, P15;AERTS J., 2014, PRZEGLAD HODOWLANY, V6, P27;BACH A, 2009, J DAIRY SCI, V92, P1272, DOI 10.3168/JDS.2008-1443;CARLSTROM C, 2013, J DAIRY SCI, V96, P5324, DOI 10.3168/JDS.2012-6221;CASTRO A, 2012, J DAIRY SCI, V95, P929, DOI 10.3168/JDS.2010-3912;COLLIER RJ, 2017, NUTRIENTS IN DAIRY AND THEIR IMPLICATIONS FOR HEALTH AND DISEASE, P3, DOI 10.…	THE PURPOSE OF THE STUDY WAS TO COMPARE DATA RECORDED BY THE AUTOMATIC MILKING IN THE CZECH REPUBLIC, FRANCE, GERMANY, ITALY, LATVIA, LITHUANIA, NETHERLANDS, POLAND AND THE US IN 2014-2017, WHICH INCLUDED THE AVERAGE NUMBER OF ROBOTS PER HERD (N), THE NUMBER OF COWS PER ROBOT (N), THE DAILY MILK YIELD PER ROBOT (KG), THE DAILY MILKING FREQUENCY (N), THE DAILY NUMBER OF REFUSALS (N), THE MILKING S…						187	UTP UNIV SCI & TECHNOL, DEPT ANIM BIOTECHNOL & GENET, BYDGOSZCZ, POLAND.; LELY EAST SPZOO, LOCHOWO, POLAND.;	BYDGOSZCZ UNIVERSITY OF SCIENCE & TECHNOLOGY					2022-01-18	AUTOMATIC MILKING SYSTEM; MILKING PARAMETERS; DAIRY CATTLE	10.5513/JCEA01/21.2.2559	ARTICLE				KOLENDA@UTP.EDU.PL	196				LZ3NE			ESTIMATING EFFICIENCY; DAIRY; BEHAVIOR; MANAGEMENT; HEALTH; IMPACT; YIELD	2	J CENT EUR AGRIC	J. CENT. EUR. AGRIC.	ENGLISH		32	GOLD, GREEN PUBLISHED	KOLENDA, MAGDALENA/0000-0002-9260-4391; SITKOWSKA, BEATA/0000-0002-1036-7450; PIWCZYNSKI, DARIUSZ/0000-0001-8298-2316	SVETOSIMUNSKA 25, ZAGREB, HR-10000, CROATIA		10	ZAGREB			J	UNIV ZAGREB, FAC AGRICULTURE	2020	SITKOWSKA, BEATA/AAW-8726-2020; KOLENDA, MAGDALENA/T-9937-2018
KHATUN M;THOMSON PC;KERRISK KL;LYONS NA;CLARK CEF;MOLFINO J;GARCIA SC	KHATUN, M.;THOMSON, P. C.;KERRISK, K. L.;LYONS, N. A.;CLARK, C. E. F.;MOLFINO, J.;GARCIA, S. C.	ABUREEMA S, 2014, J DAIRY SCI, V97, P285, DOI 10.3168/JDS.2013-7074;BRADLEY AJ, 2002, VET J, V164, P116, DOI 10.1053/TVJL.2002.0724;BRANDT M, 2010, J DAIRY SCI, V93, P427, DOI 10.3168/JDS.2009-2565;BRUCKMAIER RM, 2004, J DAIRY RES, V71, P316, DOI 10.1017/S0022029904000366;BUTLER D., 2007, ASREML R REFERENCE M;CHAGUNDA MGG, 2006, J DAIRY SCI, V89, P2980, DOI 10.3168/JDS.S0022-0302(06)72571-1;CLAYC…	THIS STUDY INVESTIGATED THE POTENTIAL FOR ACCURATE DETECTION OF CLINICAL MASTITIS (CM) IN AN AUTOMATIC MILKING SYSTEM (AMS) USING ELECTRONIC DATA FROM THE SUPPORT SOFTWARE. DATA FROM COWS WERE USED TO DEVELOP THE MODEL, WHICH WAS THEN TESTED ON 2 INDEPENDENT DATA SETS, 1 WITH 311 COWS (SAME FARM BUT FROM A DIFFERENT YEAR) AND 1 WITH 568 COWS (FROM A DIFFERENT FARM). IN ADDITION, THE MODEL WAS USE…						9385	UNIV SYDNEY, SYDNEY INST AGR, SCH LIFE & ENVIRONM SCI, DAIRY SCI GRP, CAMDEN, NSW 2570, AUSTRALIA.; BANGLADESH AGR UNIV, MYMENSINGH 2202, BANGLADESH.; ELIZABETH MACARTHUR AGR INST, DEPT PRIMARY IND, INTENS LIVESTOCK IND, MENANGLE, NSW 2568, AUSTRALIA.;	UNIVERSITY OF SYDNEY; BANGLADESH AGRICULTURAL UNIVERSITY (BAU)					2022-01-18	DAIRY COW; CLINICAL MASTITIS; AUTOMATIC MILKING SYSTEM; PASTURE-BASED	10.3168/jds.2017-14310	ARTICLE			1525-3198	MKHA3293@UNI.SYDNEY.EDU.AU	9395		FUTUREDAIRY (CAMDEN, NSW, AUSTRALIA); DAIRY RESEARCH FOUNDATION OF THE UNIVERSITY OF SYDNEY (AUSTRALIA); AUSTRALIAN ENDEAVOURAUSTRALIAN GOVERNMENTDEPARTMENT OF INDUSTRY, INNOVATION AND SCIENCE	THE AUTHORS THANK GERRIT KOOP (UTRECHT UNIVERSITY, UTRECHT, THE NETHERLANDS) FOR HIS CONTRIBUTIONS AND IDEAS ON THE UTILIZATION OF DIFFERENT SOURCES OF AMS INFORMATION BY STATISTICAL MODELING TO PREDICT MASTITIS. THE AUTHORS ALSO THANK TWO FORMER PHD STUDENTS OF THE UNIVERSITY OF SYDNEY (ALEX JOHN, ASHLEIGH WILDRIDGE), AND KIM MCKEAN (FORMER FARM MANAGER OF THE UNIVERSITY OF SYDNEY) FOR THEIR ASS…	GU1KF			SOMATIC-CELL COUNT; DAIRY-COWS; ELECTRICAL-CONDUCTIVITY; UDDER HEALTH; BOVINE MASTITIS; INDICATORS; INTERVAL; QUARTER; MANAGEMENT; DISEASE	10	J DAIRY SCI	J. DAIRY SCI.	ENGLISH		36	BRONZE	CLARK, CAMERON/0000-0002-7644-2046	360 PARK AVE SOUTH, NEW YORK, NY 10010-1710 USA	OCT	11	NEW YORK	30055925		J	ELSEVIER SCIENCE INC	2018
KAWASAKI M;KAWAMURA S;TSUKAHARA M;MORITA S;KOMIYA M;NATSUGA M	KAWASAKI, MASATAKA;KAWAMURA, SHUSO;TSUKAHARA, MAKI;MORITA, SHIGERU;KOMIYA, MICHIO;NATSUGA, MOTOYASU	FRANK B, 2002, J DAIRY SCI, V85, P1829, DOI 10.3168/JDS.S0022-0302(02)74257-4;GODDEN SM, 2001, J DAIRY SCI, V84, P1128, DOI 10.3168/JDS.S0022-0302(01)74573-0;KAWAMURA S., 2007, SENSING AND INSTRUMENTATION FOR FOOD QUALITY AND SAFETY, V1, P37, DOI 10.1007/S11694-006-9001-X;KAWAMURA S, 2003, COMPUT ELECTRON AGR, V40, P115, DOI 10.1016/S0168-1699(03)00015-2;KAWAMURA S, 2002, P 2002 ASAE ANN M CI;MIY…	A NEAR-INFRARED (NIR) SPECTROSCOPIC SENSING SYSTEM WAS CONSTRUCTED ON AN EXPERIMENTAL BASIS. THIS SYSTEM ENABLED NIR SPECTRA OF RAW MILK TO BE OBTAINED IN AN AUTOMATIC MILKING SYSTEM (MILKING ROBOT SYSTEM) OVER A WAVELENGTH RANGE OF 600-1050 NM. CALIBRATION MODELS FOR DETERMINING THREE MAJOR MILK CONSTITUENTS (FAT, PROTEIN AND LACTOSE), SOMATIC CELL COUNT (SCC) AND MILK UREA NITROGEN (MUN) OF UNH…						22	HOKKAIDO UNIV, AGR & FOOD PROC ENGN LAB, SCH AGR SCI, SAPPORO, HOKKAIDO 0608589, JAPAN.; RAKUNO GAKUEN UNIV, FAC DAIRY SCI, EBETSU, HOKKAIDO 0698501, JAPAN.; YAMAGATA UNIV, SECT AGR ECOL & ENGN, TSURUOKA, YAMAGATA 9978555, JAPAN.;	HOKKAIDO UNIVERSITY; RAKUNO GAKUEN UNIVERSITY; YAMAGATA UNIVERSITY	SAPPORO, JAPAN	3RD INTERNATIONAL WORKSHOP ON BIOROBOTICS	SEP 09-10, 2006		2022-01-18	QUALITY CONTROL; SPECTROSCOPY; MANAGEMENT SYSTEM; DIAGNOSIS; MONITORING	10.1016/j.compag.2008.01.006	ARTICLE; PROCEEDINGS PAPER			1872-7107	SHUSO@BPE.AGR.HOKUDAI.AC.JP	27				306AC			UREA NITROGEN; DAIRY; MANAGEMENT; PROTEIN; COWS	1	COMPUT ELECTRON AGR	COMPUT. ELECTRON. AGRIC.	ENGLISH		17	GREEN SUBMITTED	KAWAMURA, SHUSO/0000-0002-5486-5451; MORITA, SHIGERU/0000-0001-6620-2068	THE BOULEVARD, LANGFORD LANE, KIDLINGTON, OXFORD OX5 1GB, OXON, ENGLAND	AUG	6	OXFORD			J	ELSEVIER SCI LTD	2008	KAWAMURA, SHUSO/C-5559-2012
JAGO J;KERRISK K	JAGO, J.;KERRISK, K.	BRUCKMAIER RM, 1997, J DAIRY RES, V64, P315, DOI 10.1017/S002202999700232X;DE KONING K., 2010, P 1 N AM C PREC DAIL, PV59;DEPASSILLE AM, 1996, J ANIM SCI, V74, P969;DONOHUE RH, 2010, ANIM PROD SCI, V50, P939, DOI 10.1071/AN10061;HEMSWORTH PH, 1987, APPL ANIM BEHAV SCI, V18, P247, DOI 10.1016/0168-1591(87)90220-6;JAGO J., 2002, PROCEEDINGS OF THE NEW ZEALAND SOCIETY OF ANIMAL PRODUCTION, V62, P115…	TRAINING COWS TO USE AN AUTOMATIC MILKING SYSTEM (AMS) IS AN IMPORTANT PROCESS AS THIS METHOD OF MILKING DEPENDS ON COWS VOLUNTARILY USING THE AMS. THIS STUDY EXAMINED TWO LEVELS OF TRAINING BEFORE CALVING ON THE BEHAVIOUR OF COWS AND HEIFERS IN AN EXTENSIVE PASTURE-BASED AMS. ANIMALS RECEIVED EITHER NO TRAINING (NIL), TRAINING WHICH INCLUDED HANDLING, IN THE AMS AND ON-FARM GATING SYSTEM (MINIMA…						79	DAIRYNZ LTD, HAMILTON, NEW ZEALAND.;	DAIRYNZ					2022-01-18	AUTOMATIC MILKING; LEARNING; TRAINING; DAIRY CATTLE; GRAZING	10.1016/j.applanim.2011.02.002	ARTICLE			1872-9045	JENNY.JAGO@DAIRYNZ.CO.NZ	85		FOUNDATION FOR RESEARCH SCIENCE AND TECHNOLOGYNEW ZEALAND FOUNDATION FOR RESEARCH, SCIENCE AND TECHNOLOGY; DAIRYNZ LTD., NEW ZEALAND	THIS RESEARCH WAS FUNDED BY THE FOUNDATION FOR RESEARCH SCIENCE AND TECHNOLOGY AND DAIRYNZ LTD., NEW ZEALAND. THE AUTHORS ACKNOWLEDGE THE INPUT OF ASSOCIATE PROFESSOR WILLIAM TEMPLE AND TANIA BLACKMORE (UNIVERSITY OF WAIKATO, NEW ZEALAND) IN THE CONDUCT OF THIS STUDY.	762SQ			PERFORMANCE; BEHAVIOR	3-4	APPL ANIM BEHAV SCI	APPL. ANIM. BEHAV. SCI.	ENGLISH		16		KERRISK, KENDRA/0000-0003-2465-8969	RADARWEG 29, 1043 NX AMSTERDAM, NETHERLANDS	MAY	7	AMSTERDAM			J	ELSEVIER	2011	KERRISK, KENDRA/D-2396-2016
SUZUKI T;KAMIYA Y;OIKAWA K;NONAKA I;SHINKAI T;TERADA F;OBITSU T	SUZUKI, TOMOYUKI;KAMIYA, YUKO;OIKAWA, KOHEI;NONAKA, ITOKO;SHINKAI, TAKUMI;TERADA, FUMINORI;OBITSU, TAKETO	AGUERRE MJ, 2011, J DAIRY SCI, V94, P3081, DOI 10.3168/JDS.2010-4011;AOAC, 2000, OFFICIAL METHODS ANA;BRASK M, 2015, ANIMAL, V9, P1795, DOI 10.1017/S1751731115001184;BREIDER IS, 2019, J DAIRY SCI, V102, P7277, DOI 10.3168/JDS.2018-15909;GARNSWORTHY PC, 2012, J DAIRY SCI, V95, P3166, DOI 10.3168/JDS.2011-4605;GERBER P. J., 2013, TACKLING CLIMATE CHA;HELLWING A.L.F., 2013, ADV ANIMAL BIOSCIENC, V4,…	THE AIM OF THIS STUDY WAS TO DEVELOP PREDICTION EQUATIONS FOR METHANE (CH4) EMISSIONS FROM LACTATING COWS USING THE CH4/CARBON DIOXIDE (CO2) RATIO IN THE BREATH MEASURED IN THE AUTOMATIC MILKING SYSTEM (AMS) AND TO EVALUATE THE PREDICTED VALUES AND FACTORS AFFECTING THE CH4/CO2 RATIO. THE MODEL DEVELOPMENT WAS CONDUCTED USING A DATASET DETERMINED IN RESPIRATION CHAMBERS OR HEAD BOXES (N = 121). T…	E13637						NARO, INST LIVESTOCK & GRASSLAND SCI, NASUSHIOBARA, TOCHIGI 3292793, JAPAN.; NARO, INST LIVESTOCK & GRASSLAND SCI, TSUKUBA, IBARAKI, JAPAN.; HIROSHIMA UNIV, GRAD SCH BIOSPHERE SCI, HIGASHIHIROSHIMA, JAPAN.;	NATIONAL AGRICULTURE & FOOD RESEARCH ORGANIZATION - JAPAN; NATIONAL AGRICULTURE & FOOD RESEARCH ORGANIZATION - JAPAN; HIROSHIMA UNIVERSITY					2022-01-18	AUTOMATIC MILKING SYSTEM; DIETARY FIBER; EATING; METHANE CONVERSION FACTOR; SNIFFER METHOD	10.1111/asj.13637	ARTICLE			1740-0929	SUZUKITO@AFFRC.GO.JP			MINISTRY OF AGRICULTURE, FORESTRY, AND FISHERIES OF JAPANMINISTRY OF AGRICULTURE FORESTRY & FISHERIES - JAPAN	MINISTRY OF AGRICULTURE, FORESTRY, AND FISHERIES OF JAPAN	UZ1XC			DAIRY-COWS; RUMEN MOTILITY; CATTLE; HERITABILITY; MITIGATION; SHEEP	1	ANIM SCI J	ANIM. SCI. J.	ENGLISH		37	HYBRID	SHINKAI, TAKUMI/0000-0002-1849-557X	111 RIVER ST, HOBOKEN 07030-5774, NJ USA		13	HOBOKEN	34592786		J	WILEY	2021
FERNEBORG S;SVENNERSTEN-SJAUNJA K	FERNEBORG, SABINE;SVENNERSTEN-SJAUNJA, KERSTIN	AMBORD S, 2009, J DAIRY RES, V76, P272, DOI 10.1017/S0022029909003963;BADE RD, 2009, J DAIRY SCI, V92, P913, DOI 10.3168/JDS.2008-1180;BERGLUND I, 2007, REPROD DOMEST ANIM, V42, P427, DOI 10.1111/J.1439-0531.2006.00803.X;BERGLUND I, 2002, LIVEST PROD SCI, V78, P115, DOI 10.1016/S0301-6226(02)00090-8;BRUCKMAIER RM, 1994, J DAIRY RES, V61, P323, DOI 10.1017/S0022029900030740;DE KONING K, 2000, ROBO…	THE PULSATION RATIO OF A MILKING MACHINE AFFECTS MILK FLOW AND MILKING TIME, AND HAS ALSO BEEN REPORTED TO INFLUENCE TEAT CONDITION AND MILK SOMATIC CELL COUNT (SCC). HOWEVER, MOST STUDIES COMPARING PULSATION RATIOS HAVE BEEN PERFORMED ON CONVENTIONAL CLUSTER MILKING (WHOLE-UDDER LEVEL), WHERE EFFECTS SUCH AS DETERIORATED TEAT END CONDITION AND INCREASED MILK SCC ARE LIKELY TO BE CAUSED BY OVER-M…						453	SWEDISH UNIV AGR SCI, DEPT ANIM NUTR & MANAGEMENT, S-90183 UMEA, SWEDEN.;	SWEDISH UNIVERSITY OF AGRICULTURAL SCIENCES					2022-01-18	PULSATION RATIO; AUTOMATIC MILKING; DAIRY COW; TEAT HEALTH; UDDER HEALTH; SCC	10.1017/S0022029915000515	ARTICLE			1469-7629	SABINE.FERNEBORG@SLU.SE	459		DELAVAL INTERNATIONAL AB	DELAVAL INTERNATIONAL AB IS ACKNOWLEDGED FOR FINANCIAL SUPPORT OF THE STUDY. THE AUTHORS ALSO WISH TO ACKNOWLEDGE THE FARMERS FOR THEIR PARTICIPATION IN THE STUDY.	CW4GK			LINER DESIGN; BOVINE TEAT; VACUUM; THICKNESS; REMOVAL	4	J DAIRY RES	J. DAIRY RES.	ENGLISH		26		FERNEBORG, SABINE/0000-0002-9218-9407	32 AVENUE OF THE AMERICAS, NEW YORK, NY 10013-2473 USA	NOV	7	NEW YORK	26411595		J	CAMBRIDGE UNIV PRESS	2015	FERNEBORG, SABINE/P-7371-2019
FAUGNO S;PINDOZZI S;OKELLO C;SANNINO M	FAUGNO, SALVATORE;PINDOZZI, STEFANIA;OKELLO, COLLINS;SANNINO, MAURA	ALBENI F., 2005, J DAIRY SCI, V88, P3519;AMBORD S, 2010, J DAIRY RES, V77, P468, DOI 10.1017/S0022029910000518;AMOS HE, 1985, J DAIRY SCI, V68, P732, DOI 10.3168/JDS.S0022-0302(85)80880-8;ANONYMOUS, 1908, BIOMETRIKA, V6, P1;ARTMANN R., 2002, 1 N AM C ROB MILK TO, P107;BIJL R, 2007, J DAIRY SCI, V90, P239, DOI 10.3168/JDS.S0022-0302(07)72625-5;BORGHESE A, 2007, ITAL J ANIM SCI, V6, P39;CARIA M, 20…	THE AUTOMATIC MILKING SYSTEMS (AMS) HAVE BEEN DEEPLY STUDIED IN DAIRY COWS APPLICATIONS, BUT NOT IN THE CASE OF BUFFALOES; ALTHOUGH, A FEW APPLICATIONS TO THE SPECIES CAN BE FOUND IN LITERATURE. THE OBJECTIVE OF THIS STUDY IS TO COMPARE SOME IMPORTANT FUNCTIONAL ASPECTS OF AMS WITH THE CONVENTIONAL MILKING SYSTEMS. ASPECTS SUCH AS ADAPTATION OF BUFFALO TO AMS AND THE POSSIBLE RELATIONSHIP BETWEEN…	437					13	UNIV NAPLES FEDERICO II, DEPT AGR, I-80055 PORTICI, NA, ITALY.; GULU UNIV, DEPT BIOSYST ENGN, GULU, UGANDA.; UNIV TUSCIA, DEPT AGR FOREST NAT & ENERGY, VITERBO, ITALY.;	UNIVERSITY OF NAPLES FEDERICO II; TUSCIA UNIVERSITY					2022-01-18	AUTOMATIC MILKING; BUFFALO; MILKING FREQUENCY; MILK YIELD	10.4081/jae.2015.437	ARTICLE			2239-6268	MAURA.SANNINO@UNINA.IT	18				CN4AW			FREQUENCY; MANAGEMENT; PERFORMANCE; BEHAVIOR; HEALTH; IMPACT; MANURE; YIELD	1	J AGRIC ENG	J. AGRIC. ENG.	ENGLISH		34	GREEN SUBMITTED, GOLD, GREEN PUBLISHED	PINDOZZI, STEFANIA/0000-0001-9301-7984; PINDOZZI, STEFANIA/0000-0001-9301-7984; FAUGNO, SALVATORE/0000-0002-8520-6299; SANNINO, MAURA/0000-0002-8840-6632; OKELLO, COLLINS/0000-0001-9165-0989	MEDITGROUP, VIA G BELLI, 4, PAVIA, 27100, ITALY		6	PAVIA			J	PAGEPRESS PUBL	2015	PINDOZZI, STEFANIA/C-5202-2015; PINDOZZI, STEFANIA/P-7478-2019; FAUGNO, SALVATORE/O-4201-2015
VALCKENIER D;PIEPERS S;DE VISSCHER A;BRUCKMAIER RM;DE VLIEGHER S	VALCKENIER, D.;PIEPERS, S.;DE VISSCHER, A.;BRUCKMAIER, R. M.;DE VLIEGHER, S.	BARKEMA HW, 1999, PREV VET MED, V38, P1, DOI 10.1016/S0167-5877(98)00142-1;BOUTET P, 2007, J DAIRY SCI, V90, P155, DOI 10.3168/JDS.S0022-0302(07)72617-6;BRUCKMAIER RM, 1992, J DAIRY RES, V59, P479, DOI 10.1017/S002202990002714X;CAPUCO AV, 1986, AM J VET RES, V47, P663;DAMM M, 2017, J DAIRY SCI, V100, P4926, DOI 10.3168/JDS.2016-12409;DE VISSCHER A, 2016, J DAIRY SCI, V99, P6457, DOI 10.3168/JDS.2…	A LONGITUDINAL STUDY WAS CONDUCTED TO ASSESS TO WHAT EXTENT INTRAMAMMARY INFECTION (EMI) WITH NON-AUREUS STAPHYLOCOCCI (NAS) WITHIN THE FIRST 4 D AFTER CALVING IN DAIRY HEIFERS AFFECTS QUARTER MILK YIELD (QMY) AND QUARTER MILK SOMATIC CELL COUNT (QSCC) DURING THE FIRST 4 MO OF LACTATION. IN TOTAL, 324 QUARTERS FROM 82 HOLSTEIN FRIESIAN HEIFERS FROM 3 COMMERCIAL DAIRY HERDS EQUIPPED WITH AN AUTOMA…						6442	UNIV GHENT, FAC VET MED, DEPT REPROD OBSTET & HERD HLTH, TEAM M, B-9820 MERELBEKE, BELGIUM.; UNIV GHENT, FAC VET MED, DEPT REPROD OBSTET & HERD HLTH, MASTITIS & MILK QUAL RES UNIT, B-9820 MERELBEKE, BELGIUM.; UNIV BERN, VETSUISSE FAC, VET PHYSIOL, CH-3001 BERN, SWITZERLAND.;	GHENT UNIVERSITY; GHENT UNIVERSITY; UNIVERSITY OF BERN					2022-01-18	NON-AUREUS STAPHYLOCOCCI; QUARTER MILK YIELD; QUARTER SOMATIC CELL COUNT; PROLACTIN	10.3168/jds.2018-15913	ARTICLE			1525-3198	SARNE.DEVLIEGHER@UGENT.BE	6453				ID5ZK			COAGULASE-NEGATIVE STAPHYLOCOCCI; CLINICAL MASTITIS; RISK-FACTORS; PROLACTIN; COWS; HORMONE; HERD	7	J DAIRY SCI	J. DAIRY SCI.	ENGLISH		45	BRONZE	DE VLIEGHER, SARNE/0000-0001-6330-9062; VALCKENIER, DIMITRI/0000-0002-7535-2778	STE 800, 230 PARK AVE, NEW YORK, NY 10169 USA	JUL	12	NEW YORK	31030918		J	ELSEVIER SCIENCE INC	2019	DE VLIEGHER, SARNE/J-9491-2012
KAMPHUIS C;MOLLENHORST H;HOGEVEEN H	KAMPHUIS, C.;MOLLENHORST, H.;HOGEVEEN, H.	BERRY RJ, 2003, CAN J ANIM SCI, V83, P687, DOI 10.4141/A03-012;COHEN J, 1960, EDUC PSYCHOL MEAS, V20, P37, DOI 10.1177/001316446002000104;DE HAAS Y, 2004, J DAIRY SCI, V87, P95, DOI 10.3168/JDS.S0022-0302(04)73146-X;DE HAAS Y, 2002, J DAIRY SCI, V85, P1314, DOI 10.3168/JDS.S0022-0302(02)74196-9;ERSKINE RJ, 2003, VET CLIN N AM-FOOD A, V19, P109, DOI 10.1016/S0749-0720(02)00067-1;ESPADA E., 2002, 1…	AUTOMATIC MILKING SYSTEMS PRODUCE MASTITIS ALERT LISTS THAT REPORT COWS LIKELY TO HAVE CLINICAL MASTITIS (CM). A FARMER HAS TO CHECK THESE LISTED COWS TO CONFIRM A CM CASE AND TO START AN ANTIMICROBIAL TREATMENT IF NECESSARY. IN ORDER TO MAKE A MORE INFORMED DECISION, IT WOULD BE BENEFICIAL TO HAVE INFORMATION ABOUT THE CM CAUSAL PATHOGEN AT THE SAME TIME A COW IS LISTED ON THE MASTITIS ALERT LIS…						86	UNIV UTRECHT, FAC VET MED, DEPT FARM ANIM HLTH, NL-3584 CL UTRECHT, NETHERLANDS.; WAGENINGEN UNIV, CHAIRGRP BUSINESS ECON, NL-6706 KN WAGENINGEN, NETHERLANDS.;	UTRECHT UNIVERSITY; WAGENINGEN UNIVERSITY & RESEARCH					2022-01-18	GRAM-STATUS PREDICTION; SENSOR MEASUREMENTS; DECISION-TREE INDUCTION	10.1016/j.compag.2011.03.012	ARTICLE				CLAUDIA.KAMPHUIS@DAIRYNZ.CO.NZ; H.MOLLENHOR-ST@UU.NL; H.HOGEVEEN@UU.NL	94		DUTCH TECHNOLOGY FOUNDATION STW, APPLIED SCIENCE DIVISION OF NWOTECHNOLOGIESTICHTING STWNETHERLANDS ORGANIZATION FOR SCIENTIFIC RESEARCH (NWO); MINISTRY OF ECONOMIC AFFAIRS	WE ACKNOWLEDGE THE PARTICIPATING DAIRY FARMERS FOR THEIR CONTRIBUTION TO THE ACQUISITION OF THE DATA USED IN THIS RESEARCH. ALSO ACKNOWLEDGED IS LELY INDUSTRIES N.V. (MAASSLUIS, THE NETHERLANDS) FOR PROVIDING ADDRESSES OF DAIRY FARMERS WORKING WITH AUTOMATIC MILKING SYSTEMS AND THEIR SUPPORT WITH THE INSTALLATION OF THE DATA ACQUISITION SYSTEMS AT THE PARTICIPATING FARMS. THIS RESEARCH IS SUPPORT…	791ZY			SOMATIC-CELL COUNT; BOVINE MASTITIS; INFRARED THERMOGRAPHY; SUBCLINICAL MASTITIS; DAIRY-COWS; MILKING; TEMPERATURE; PATTERNS; EFFICACY; QUARTER	1	COMPUT ELECTRON AGR	COMPUT. ELECTRON. AGRIC.	ENGLISH		36	GREEN PUBLISHED	MOLLENHORST, HERMAN/0000-0002-3633-2176; HOGEVEEN, HENK/0000-0002-9443-1412	THE BOULEVARD, LANGFORD LANE, KIDLINGTON, OXFORD OX5 1GB, OXON, ENGLAND	JUN	9	OXFORD			J	ELSEVIER SCI LTD	2011	MOLLENHORST, HERMAN/F-2070-2010
SHARIPOV D;KAYUMOV R;AKHMETOV T;RAVILOV R;AKHMETZYANOVA F	SHARIPOV, DELYUS;KAYUMOV, RUBIN;AKHMETOV, TAKHIR;RAVILOV, RUSTAM;AKHMETZYANOVA, FIRAYA	ABENI F, 2008, J DAIRY SCI, V91, P3372, DOI 10.3168/JDS.2008-1039;ANDRE G, 2010, J DAIRY SCI, V93, P942, DOI 10.3168/JDS.2009-2373;BAGNATO A, 2003, ITAL J ANIM SCI, V2, P46, DOI 10.4081/IJAS.2003.S1.46;BERRY DP, 2013, J DAIRY SCI, V96, P5943, DOI 10.3168/JDS.2012-6162;BOGUCKI M, 2017, ACTA AGR SCAND A-AN, V67, P66, DOI 10.1080/09064702.2017.1388438;BRUCKMAIER RM, 2001, J DAIRY RES, V68, P369, DOI…	THE OBJECTIVE OF THIS STUDY WAS TO DESCRIBE THE ASSOCIATION BETWEEN THE MILKING FREQUENCY AND MILK PRODUCTION AND TO DETERMINE THE EFFECT OF MILKING INTERVALS ON THE FUNCTIONAL PROPERTIES OF THE UDDER OF COWS IN AUTOMATIC MILKING SYSTEMS. THOUSAND EIGHT MILKING RECORDINGS WERE ENROLLED IN THE STUDY, IN TOTAL, 106 HOLSTEIN COWS WERE OBSERVED. THE RESULTS OF STUDIES SHOWED THAT AT A DAILY MILK YIEL…	00036		FAYZRAKHMANOV, D ZIGANSHIN, B NEZHMETDINOVA, F SHAYDULLIN, R				KAZAN STATE ACAD VET MED, KAZAN 420029, RUSSIA.;		KAZAN STATE AGRARIAN UNIV, RUSSIA	INTERNATIONAL SCIENTIFIC AND PRACTICAL CONFERENCE ON AGRICULTURE AND FOOD SECURITY - TECHNOLOGY, INNOVATION, MARKETS, HUMAN RESOURCES (FIES)	NOV 13-14, 2019		2022-01-18		10.1051/bioconf/20201700036	PROCEEDINGS PAPER				ABDUL0401@RAMBLER.RU					BP9PK		KAZAN STATE AGRARIAN UNIV	EARLY LACTATION; DAIRY-COWS; YIELD; BEHAVIOR; HEALTH; FLOW; PERFORMANCE; MANAGEMENT; EJECTION; TRAITS		BIO WEB CONF		ENGLISH		30	GOLD, GREEN PUBLISHED	RAVILOV, RUSTAM/0000-0001-7210-7470; , /0000-0003-0448-8026; DELYUS, SHARIPOV/0000-0002-9541-0699	17 AVE DU HOGGAR PARC D ACTIVITES COUTABOEUF BP 112, F-91944 CEDEX A, FRANCE		5	CEDEX A			C	E D P SCIENCES	2020	RAVILOV, RUSTAM/Q-1810-2015; , /ABB-4623-2021; DELYUS, SHARIPOV/Q-2365-2019
LASSEN B	LASSEN, BIRTHE	AGRANMARKT INFORMATIONSGESELLSCHAFT MBH, 2010, AMI MARKTB MILCH 201;BACKFIAUS K., 2006, MULTIVARIATE ANALYSE, V10;BARTH K., 1997, LANDTECHNIK, V52, P254;BONSELS T., 2011, MELKROBOTER 1700 KG;BUNDESMINISTERIUM FUR ERNAHRUNG LANDWIRTSCHAFT UND VERBRAUCHERSCHUTZ (BMELV), 2011, WIRTSCH LAG LANDW BE;COOPER K, 1999, J AGR ENG RES, V73, P311, DOI 10.1006/JAER.1999.0422;EBENDORFF W., 1994, NEUE LANDWIRTS…	RELATIONSSHIP BETWEENS FARM STRUCTURE, MILKING TECHNOLOGY AND PRODUCTIVITY SURVEY RESULTS FROM EUROPEAN DAIRY FARMERS EFFICIENCY IN THE MILKING PROCESS IS CRUCIAL FOR LOW PRODUCTION COSTS. PAST STUDIES FAIL TO EXAMINE DIFFERENT MILKING TECHNOLOGIES WITH RESPECT TO THEIR INTERNATIONAL DISTRIBUTION AND THEIR PRODUCTIVITY. THUS, IT WAS THE AIM OF THE PRESENT STUDY TO COLLATE ESTIMATIONS BY DAIRY FAR…						376	JOHANN HEINRICH VON THUNEN INST, INST BETRIEBSWIRTSCHAFT, BUNDESFORSCH INST LANDLICHE RAUME WALD & FISCHERE, D-38116 BRAUNSCHWEIG, GERMANY.;	JOHANN HEINRICH VON THUNEN INSTITUTE					2022-01-18			ARTICLE				BIRTHE.LASSEN@VTI.BUND.DE	399				877OR				3	BER LANDWIRTSCH	BER. LANDWIRTSCH.	GERMAN		30			AMTGERICHT STUTTGART HRB 1733HRB, STUTTGART, 00000, GERMANY	DEC	24	STUTTGART			J	W KOHLHAMMER GMBH, I A JOCHEN KRAUSS	2011
NIEMAN CC;STEENSMA KM;ROWNTREE JE;BEEDE DK;UTSUMI SA	NIEMAN, C. C.;STEENSMA, K. M.;ROWNTREE, J. E.;BEEDE, D. K.;UTSUMI, S. A.	BARGO F, 2002, J DAIRY SCI, V85, P2964, DOI 10.3168/JDS.S0022-0302(02)74382-8;CLARK DA, 2006, J DAIRY SCI, V89, P1854, DOI 10.3168/JDS.S0022-0302(06)72254-8;DIJKSTRA J, 2013, SUSTAINABLE ANIMAL AGRICULTURE, P10, DOI 10.1079/9781780640426.0010;DILLON P., 2006, FRESH HERBAGE FOR DAIRY CATTLE: THE KEY TO A SUSTAINABLE FOOD CHAIN, P1;FARINA SR, 2011, GRASS FORAGE SCI, V66, P316, DOI 10.1111/J.1365-24…	THE THROUGHPUT OF AUTOMATIC MILKING SYSTEMS (AMS) IS LIKELY AFFECTED BY DIFFERENTIAL TRAFFIC BEHAVIOR AND SUBSEQUENT EFFECTS ON THE MILKING FREQUENCY AND MILK PRODUCTION OF COWS. THIS STUDY INVESTIGATED THE EFFECT OF INCREASING STOCKING RATE AND PARTIAL MIXED RATION (PMR) ON THE MILK PRODUCTION, DRY MATTER INTAKE (DMI), FEED CONVERSION EFFICIENCY (FCE) AND USE OF AMS BY TWO GENOTYPES OF HOLSTEIN-…						2039	MICHIGAN STATE UNIV, DEPT ANIM SCI, E LANSING, MI 48824 USA.; MICHIGAN STATE UNIV, WK KELLOGG BIOL STN, HICKORY CORNERS, MI 49060 USA.;	MICHIGAN STATE UNIVERSITY; MICHIGAN STATE UNIVERSITY					2022-01-18	AUTOMATIC MILKING SYSTEMS; DAIRY BREED; PASTURE-BASED SYSTEMS; PARTIAL MIXED RATION; STOCKING RATE	10.1017/S1751731115001901	ARTICLE			1751-732X	UTSUMI@MSU.EDU	2049		W.K. KELLOGG FOUNDATION; USDA NATIONAL INSTITUTE OF FOOD AND AGRICULTUREUNITED STATES DEPARTMENT OF AGRICULTURE (USDA) [MICL02224]	AUTHORS WANT TO THANK THE KBS DAIRY STAFF FOR THEIR ASSISTANCE WITH THE STUDY, AND DAVID WEED AND STACEY VANDERWULP WHO ASSISTED WITH LABORATORY ANALYSES. THIS STUDY WAS PARTIALLY FUNDED BY A GRANT OF THE W.K. KELLOGG FOUNDATION TO MSU-KBS, CONTRIBUTIONS FROM MSU-AGBIORESEARCH, THE USDA NATIONAL INSTITUTE OF FOOD AND AGRICULTURE, PROJECT (MICL02224), AND SUPPORT TO CHRISTINE NIEMAN AND KATHERINE …	CX2GG			DAIRY-COWS; GRAZING BEHAVIOR; SUPPLEMENTATION; HERBAGE; YIELD; GRASS; PERFORMANCE; TIME; CONCENTRATE; MANAGEMENT	12	ANIMAL	ANIMAL	ENGLISH		32	HYBRID, GREEN SUBMITTED	NIEMAN, CHRISTINE/0000-0003-2142-2424	EDINBURGH BLDG, SHAFTESBURY RD, CB2 8RU CAMBRIDGE, ENGLAND	DEC	11	CAMBRIDGE	26343791		J	CAMBRIDGE UNIV PRESS	2015
HALACHMI I;BORSTING CF;MALTZ E;EDAN Y;WEISBJERG MR	HALACHMI, I.;BORSTING, C. F.;MALTZ, E.;EDAN, Y.;WEISBJERG, M. R.	BOSSEN D., 2008, THESIS U COPENHAGEN;BOSSEN D, 2009, LIVEST SCI, V126, P252, DOI 10.1016/J.LIVSCI.2009.07.010;BOSSEN D, 2009, LIVEST SCI, V126, P273, DOI 10.1016/J.LIVSCI.2009.07.011;HALACHMI I, 2008, J DAIRY SCI, V91, P4444, DOI 10.3168/JDS.2007-0785;HALACHMI I, 1998, COMPUT ELECTRON AGR, V20, P131, DOI 10.1016/S0168-1699(98)00013-1;HALACHMI I, 2006, J DAIRY SCI, V89, P3241, DOI 10.3168/JDS.S002…	THE VOLUNTARY DRY MATTER INTAKE (DMI) OF A COW IS AN IMPORTANT PARAMETER IN DAIRY FARMING; HOWEVER, IT CANNOT BE MEASURED DIRECTLY FOR INDIVIDUAL COWS WITHIN A GROUP, THEREFORE A MODEL IS NEEDED TO ESTIMATE THE INDIVIDUAL COW DMI. IN A PREVIOUS STUDY A DMI MODEL-THE '2004 MODEL'-WAS DEVELOPED FOR ISRAELI HOLSTEIN COWS MILKED IN A MILKING PARLOR. THE PRESENT STUDY AIMED TO APPLY THE 2004 MODEL TO …						56	AGR RES ORG, VOLCANI CTR, IL-50250 BET DAGAN, ISRAEL.; DANISH CATTLE RES CTR, TJELE, DENMARK.; UNIV AARHUS, RES CTR FOULUM, FAC AGR SCI, TJELE, DENMARK.; BEN GURION UNIV NEGEV, IL-84105 BEER SHEVA, ISRAEL.;	VOLCANI INSTITUTE OF AGRICULTURAL RESEARCH; AARHUS UNIVERSITY; BEN GURION UNIVERSITY					2022-01-18	DAIRY COW; DRY MATTER INTAKE (DMI); AUTOMATIC MILKING SYSTEM (AMS); MILKING ROBOT; COW BREED	10.1016/j.livsci.2010.12.001	ARTICLE				HALACHMI@VOLCANI.AGRI.GOV.IL	61		DANISH DIRECTORATE FOR FOOD, FISHERIES AND AGRI BUSINESS [TFH03-7]; DANISH CATTLE FEDERATION; UNIVERSITY OF AARHUS, FACULTY OF AGRICULTURAL SCIENCES; DANISH MINISTRY OF SCIENCE, INNOVATION AND TECHNOLOGY	THE DATA WERE SUPPLIED BY THE DANISH CATTLE RESEARCH CENTRE AND WERE OBTAINED DURING 2002 THROUGH 2005 BY DR. DORTE BOSSEN, SUPPORTED BY THE DANISH DIRECTORATE FOR FOOD, FISHERIES AND AGRI BUSINESS (TFH03-7), THE DANISH CATTLE FEDERATION AND THE UNIVERSITY OF AARHUS, FACULTY OF AGRICULTURAL SCIENCES. DR. DORTE BOSSENS' PHD STIPEND WAS CONTRIBUTED BY THE DANISH MINISTRY OF SCIENCE, INNOVATION AND …	771FO			INDIVIDUAL DAIRY-COW; FOOD-INTAKE; PREDICTION; EQUATIONS; MODELS	1-3	LIVEST SCI	LIVEST. SCI.	ENGLISH		18		EDAN, YAEL/0000-0002-7430-8468	PO BOX 211, 1000 AE AMSTERDAM, NETHERLANDS	JUN	6	AMSTERDAM			J	ELSEVIER SCIENCE BV	2011	EDAN, YAEL/F-2112-2012
PAL A;RASTOGI A;MYONGSEOK S;RYUH BS	PAL, ABHISHESH;RASTOGI, AKANKSHA;MYONGSEOK, SONG;RYUH, BEOM SAHNG	AKHLOUFI MA, 2014, PROC SPIE, V9025, DOI 10.1117/12.2046072;ARTMANN R, 1997, SENSOR SYSTEM MILKIN, V17;WESTBERG MICHAEL, 2009, LITHISYEX094154SE	THIS RESEARCH PAPER PRIMARILY FOCUS ON TO DEVELOP A CONCEPTUAL DESIGN OF THE VISION SYSTEM FOR AN INTELLIGENT NEXT GENERATION ROBOTIC MILKING SYSTEM FOR FASTER AND ACCURATE TEAT DETECTION. IN OUR ONGOING RESEARCH IN LABORATORY ENVIRONMENT WE HAVE BEEN DEVELOPING THE INTELLIGENT VISION SYSTEM INCORPORATING THE TECHNIQUE OF TOF CAMERA IMAGING, RGBD IMAGING AND THERMAL IMAGING. THE TEAT DETECTION SY…					978-1-5090-3056-9	895	CHONBUK NATL UNIV, DEPT MECH SYST ENGN, JEONJU, SOUTH KOREA.; AUTOMOT NEW TECHNOL RES CTR, JEONJU, SOUTH KOREA.;	JEONBUK NATIONAL UNIVERSITY	JEJU, SOUTH KOREA	14TH INTERNATIONAL CONFERENCE ON UBIQUITOUS ROBOTS AND AMBIENT INTELLIGENCE (URAI)	JUN 28-JUL 01, 2017		2022-01-18	AUTOMATIC MILKING SYSTEM; RGBD; TOF; THERMAL IMAGING; VISION SYSTEM		PROCEEDINGS PAPER				ABHISHESHPAL@JBNU.AC.KR; AKANKSHAR@JBNU.AC.KR; RYUHBS@JBNU.AC.KR	896		[CIO445442-1601002407]	THIS PAPER IS BASED ON RESEARCH CONDUCTED BY THE SMALL AND MEDIUM BUSINESS ADMINISTRATION (SMBA) IN 2016, FUNDED BY THE GOVERNMENT (CIO445442-1601002407)	BJ6XT	IEEE				INT CONF UBIQ ROBOT		ENGLISH		3		RASTOGI, AKANKSHA/0000-0002-1757-1251	345 E 47TH ST, NEW YORK, NY 10017 USA		2	NEW YORK			C	IEEE	2017	RASTOGI, AKANKSHA/AAS-7367-2020
ROZENTALS M;LAURS A;PRIEKULIS J	ROZENTALS, MARIS;LAURS, ARMINS;PRIEKULIS, JURIS	ARTMAN R., 2005, 7 INT TAG BAU TECHN, P145;BALINA S., 2003, STAT EKONOMIKA RISIN;HARMS J., 2005, THESIS, P79;HULSEN J., 2008, MELKEN ROBOTER, P52;LAURS A., 2011, AGRONOMY RESEARCH, V9, P135;SCHON H. U. A, 2000, AUTOMATISCHE MELKSYS, P95;WALL EH, 2008, J ANIM SCI, V86, P27, DOI 10.2527/JAS.2007-0318;ZHANG Q., 2006, TITLE ERROR	THE AIM OF THE RESEARCH IS TO STATE HOW THE VOLUNTARY MILKING PRINCIPLE IS IMPLEMENTED ON THE PRACTICE FARM MILKING COWS USING AUTOMATED MILKING SYSTEMS (AMS). FOR THE RESEARCH THE FOLLOWING TASKS WERE SET: TO STATE THE DISTRIBUTION AND DISPERSION OF THE MILKING INTERVALS AS WELL AS TO DETERMINE THE CORRELATION BETWEEN THE YIELD PER MILKING AND THE MILKING INTERVALS. THE RESEARCH WAS PERFORMED ON…			MALINOVSKA, L OSADCUKS, V			1292	LATVIA UNIV AGR, JELGAVA, LATVIA.;	LATVIA UNIVERSITY OF LIFE SCIENCES & TECHNOLOGIES	LATVIA UNIV AGR, FAC ENGN, JELGAVA, LATVIA	16TH INTERNATIONAL SCIENTIFIC CONFERENCE ON ENGINEERING FOR RURAL DEVELOPMENT	MAY 24-26, 2017		2022-01-18	COW; MILKING ROBOT; MILKING INTERVAL	10.22616/ERDev2017.16.N280	PROCEEDINGS PAPER			1691-5976	ARMINS.LAURS@PROMEDIA.LV; JURIS.PRIEKULIS@LLU.LV	1295				BI9RW		LATVIA UNIV AGR, FAC ENGN			ENG RUR DEVELOP		ENGLISH		8	BRONZE		5 J CAKSTES BLVD, JELGAVA, LV-3001, LATVIA		4	JELGAVA			C	LATVIA UNIV AGRICULTURE, FACULTY ENGINEERING, INST MECHANICS	2017
WILDRIDGE AM;THOMSON PC;GARCIA SC;JOHN AJ;JONGMAN EC;CLARK CEF;KERRISK KL	WILDRIDGE, ASHLEIGH M.;THOMSON, PETER C.;GARCIA, SERGIO C.;JOHN, ALEX J.;JONGMAN, ELLEN C.;CLARK, CAMERON E. F.;KERRISK, KENDRA L.	BOURAOUI R, 2002, ANIM RES, V51, P479, DOI 10.1051/ANIMRES:2002036;COLLIER RJ, 2006, J DAIRY SCI, V89, P1244, DOI 10.3168/JDS.S0022-0302(06)72193-2;GARNER JB, 2017, ANIM PROD SCI, V57, P1233, DOI 10.1071/AN16472;IGONO MO, 1992, INT J BIOMETEOROL, V36, P77, DOI 10.1007/BF01208917;KELLY C.F., 1971, BIOCLIMATIC FACTORS;KENDALL PE, 2007, J DAIRY SCI, V90, P3671, DOI 10.3168/JDS.2006-766;PALACIO S, 20…	HOT WEATHER IS KNOWN TO NEGATIVELY AFFECT COW PERFORMANCE PRIMARILY THROUGH REDUCED FEED INTAKE AND MILK YIELD. HOWEVER, LITTLE INFORMATION IS AVAILABLE ON HOW IT AFFECTS COW MILK YIELD AND MILKING FREQUENCY IN AUTOMATIC MILKING SYSTEMS (AMS). MILKING DATA WERE COLLECTED FROM 6 PASTURE-BASED AMS FARMS IN AUSTRALIA TO ASSESS THE EFFECT OF TEMPERATURE-HUMIDITY INDEX (THI) ON MILK YIELD AND MILKING …						4479	DAIRY SCI GRP, SYDNEY, NSW, AUSTRALIA.; UNIV SYDNEY, FAC SCI, SCH LIFE & ENVIRONM SCI, CAMDEN, NSW 2570, AUSTRALIA.; UNIV MELBOURNE, ANIM WELF SCI CTR, FAC VET & AGR SCI, PARKVILLE, VIC 3010, AUSTRALIA.;	UNIVERSITY OF SYDNEY; UNIVERSITY OF MELBOURNE					2022-01-18	HEAT STRESS; SUMMER; VOLUNTARY TRAFFIC	10.3168/jds.2017-13867	ARTICLE			1525-3198	ASHLEIGH.WILDRIDGE@SYNDEY.EDU.AU	4482		UNIVERSITY OF SYDNEY (AUSTRALIA)UNIVERSITY OF SYDNEY; FUTUREDAIRY PROJECT	WE ACKNOWLEDGE THE UNIVERSITY OF SYDNEY (AUSTRALIA) AND THE FUTUREDAIRY PROJECT FOR PROVIDING THE FUNDING FOR THIS RESEARCH. WE ALSO THANK THE 6 FARMERS WHO PARTICIPATED IN THE STUDY.	GG0GX			HEAT-STRESS; BEHAVIOR; CATTLE; CLIMATE; SHADE; PHYSIOLOGY; SPRINKLERS; HOT	5	J DAIRY SCI	J. DAIRY SCI.	ENGLISH		16	BRONZE	JONGMAN, ELLEN/0000-0002-7504-0280; CLARK, CAMERON/0000-0002-7644-2046	360 PARK AVE SOUTH, NEW YORK, NY 10010-1710 USA	MAY	4	NEW YORK	29501336		J	ELSEVIER SCIENCE INC	2018	JONGMAN, ELLEN/L-1611-2019
INNOCENTE N;BIASUTTI M	INNOCENTE, N.;BIASUTTI, M.	ABENI F, 2008, J DAIRY SCI, V91, P3372, DOI 10.3168/JDS.2008-1039;ABENI F, 2003, ITAL J ANIM SCI, V2, P301, DOI 10.4081/IJAS.2003.301;ALBENZIO M, 2004, J DAIRY SCI, V87, P533, DOI 10.3168/JDS.S0022-0302(04)73194-X;ALLEN DB, 1986, J DAIRY SCI, V69, P1441, DOI 10.3168/JDS.S0022-0302(86)80553-7;AMOS HE, 1985, J DAIRY SCI, V68, P732, DOI 10.3168/JDS.S0022-0302(85)80880-8;BARBANO DM, 1990, J ASSOC OFF…	MONTASIO CHEESE IS A TYPICAL ITALIAN SEMI-HARD, SEMI-COOKED CHEESE PRODUCED IN NORTHEASTERN ITALY FROM UNPASTEURIZED (RAW OR THERMISED) COW MILK. THE PROTECTED DESIGNATION OF ORIGIN LABEL REGULATIONS FOR MONTASIO CHEESE REQUIRE THAT LOCAL MILK BE USED FROM TWICE-DAILY MILKING. THE NUMBER OF FARMS MILKING WITH AUTOMATIC MILKING SYSTEMS (AMS) HAS INCREASED RAPIDLY IN THE LAST FEW YEARS IN THE MONTA…						740	UNIV UDINE, DEPT FOOD SCI, I-33100 UDINE, ITALY.;	UNIVERSITY OF PARMA; UNIVERSITY OF UDINE					2022-01-18	AUTOMATIC MILKING; CONVENTIONAL MILKING PARLOR; MILK; CHEESE	10.3168/jds.2012-5512	ARTICLE			1525-3198	NADIA.INNOCENTE@UNIUD.IT	751				072NI			SOMATIC-CELL COUNT; PLASMIN ACTIVITY; RIPENING TEMPERATURE; SENSORY EVALUATION; MAKING PROPERTIES; AMINO-ACIDS; 3 TIMES; FREQUENCY; FLAVOR; LACTATION	2	J DAIRY SCI	J. DAIRY SCI.	ENGLISH		65	BRONZE		STE 800, 230 PARK AVE, NEW YORK, NY 10169 USA	FEB	12	NEW YORK	23261377		J	ELSEVIER SCIENCE INC	2013
DUNSHEA FR;OLUBOYEDE K;DIGIACOMO K;LEURY BJ;COTTRELL JJ	DUNSHEA, FRANK R.;OLUBOYEDE, KEHINDE;DIGIACOMO, KRISTY;LEURY, BRIAN J.;COTTRELL, JEREMY J.	CRONJE PB, 2018, ANIM PROD SCI, V58, P655, DOI 10.1071/AN15729;DIAMANT S, 2001, J BIOL CHEM, V276, P39586, DOI 10.1074/JBC.M103081200;DIGIACOMO K, 2014, ANIM PROD SCI, V54, P450, DOI 10.1071/AN13418;DIGIACOMO K, 2016, ANIMALS-BASEL, V6, DOI 10.3390/ANI6090051;DUNSHEA FR, 2013, ANIM PROD SCI, V53, P965, DOI 10.1071/AN12384;GONZALEZ-RIVAS PA, 2017, J ANIM SCI, V95, P5547, DOI 10.2527/JAS2017.1843;G…	BETAINE IS AN ORGANIC OSMOLYTE SOURCED FROM SUGAR BEET THAT ACCUMULATES IN PLANT CELLS UNDERGOING OSMOTIC STRESS. SINCE THE ACCUMULATION OF BETAINE LOWERS THE ENERGY REQUIREMENTS OF ANIMALS AND, THEREFORE, METABOLIC HEAT PRODUCTION, THE AIM OF THIS EXPERIMENT WAS TO INVESTIGATE IF BETAINE SUPPLEMENTATION IMPROVED MILK YIELD IN GRAZING DAIRY COWS IN SUMMER. ONE HUNDRED AND EIGHTEEN FRIESIAN X HOLS…	57						UNIV MELBOURNE, FAC VET & AGR SCI, PARKVILLE, VIC 3010, AUSTRALIA.;	UNIVERSITY OF MELBOURNE					2022-01-18	LACTATION; TRIMETHYLGLYCINE; RUMINATION; HEAT STRESS; AUTOMATIC MILKING SYSTEM	10.3390/ani9020057	ARTICLE				FDUNSHEA@UNIMELB.EDU.AU; KEHINDE.OLUBOYEDE@SYDNEY.EDU.AU; KRISTYD@UNIMELB.EDU.AU; BRIANJL@UNIMELB.EDU.AU; JCOTTRELL@UNIMELB.EDU.AU			AUSTRALIAN GOVERNMENT, DEPARTMENT OF AGRICULTUREAUSTRALIAN GOVERNMENT [1194374-167]	RESEARCH DESCRIBED HERE WITHIN WAS PARTIALLY FUNDED BY THE AUSTRALIAN GOVERNMENT, DEPARTMENT OF AGRICULTURE. "FILLING THE RESEARCH GAP" PROJECT 1194374-167.	HN4TL			DIETARY BETAINE; HEAT-STRESS; RUMEN; FERMENTATION; CHAPERONES; AMELIORATE	2	ANIMALS-BASEL	ANIMALS	ENGLISH		27	GREEN PUBLISHED, GOLD, GREEN SUBMITTED	DIGIACOMO, KRISTY/0000-0002-6590-3513; COTTRELL, JEREMY JAMES/0000-0002-1899-2090; DUNSHEA, FRANK/0000-0003-3998-1240; LEURY, BRIAN/0000-0001-9173-2730	ST ALBAN-ANLAGE 66, CH-4052 BASEL, SWITZERLAND	FEB	7	BASEL	30781822		J	MDPI	2019	DIGIACOMO, KRISTY/AAG-7541-2019; COTTRELL, JEREMY JAMES/C-6184-2015
DONOHUE RH;KERRISK KL;GARCIA SC;DICKESON DA;THOMSON PC	DONOHUE, R. H.;KERRISK, K. L.;GARCIA, S. C.;DICKESON, D. A.;THOMSON, P. C.	ABENI F, 2005, J DAIRY SCI, V88, P3542, DOI 10.3168/JDS.S0022-0302(05)73039-3;*ADHIS PTY LTD, 2008, 3 ADHIS PTY LTD;AUSVET ANIMAL HEALTH SERVICES, 2005, REV STRUCT DYN AUSTR;DAHL GE, 2004, J DAIRY SCI, V87, P882, DOI 10.3168/JDS.S0022-0302(04)73232-4;ERDMAN RA, 1995, J DAIRY SCI, V78, P1199, DOI 10.3168/JDS.S0022-0302(95)76738-8;FULKERSON WJ, 2005, AUST J EXP AGR, V45, P331, DOI 10.1071/EA03109;F…	THE ADAPTATION SUCCESS OF INEXPERIENCED HEIFERS TO A PASTURE-BASED AUTOMATED MILKING SYSTEM (AMS) IS LIKELY TO INFLUENCE THE VIABILITY AND FEASIBILITY OF THE SYSTEM. THIS STUDY EVALUATED TWO HEIFER TRAINING PROGRAMS DESIGNED TO IMPROVE ADAPTATION SUCCESS TO DETERMINE THEIR IMPACT ON EARLY LACTATION PERFORMANCE WITHIN A PASTURE-BASED AMS. THE TWO TRAINING PROGRAMS INVOLVED HEIFERS CALVING IN SPRIN…						939	UNIV SYDNEY, FAC VET SCI, CAMDEN, NSW 2570, AUSTRALIA.;	UNIVERSITY OF SYDNEY					2022-01-18		10.1071/AN10061	ARTICLE			1836-5787	KENDRA.KERRISK@SYDNEY.EDU.AU	945		DAIRY PROJECT; DAIRYAUSTRALIADAIRY AUSTRALIA; INDUSTRY AND INVESTMENT NEW SOUTH WALES; UNIVERSITY OF SYDNEYUNIVERSITY OF SYDNEY; DELAVAL	THE AUTHORS WISH TO ACKNOWLEDGE THE ASSISTANCE OF TERRY OSBOME AND SHANNON BENNETTS. WE ALSO WISH TO ACKNOWLEDGE THE SUPPORT OF THE SPONSORS OF THE FUTUREDAIRY PROJECT, PARTICULARLY DAIRYAUSTRALIA, INDUSTRY AND INVESTMENT NEW SOUTH WALES, UNIVERSITY OF SYDNEY AND DELAVAL.	668EK			DAIRY-COWS; REPRODUCTIVE-PERFORMANCE; FREQUENT MILKING; YIELD; PARLOR	10	ANIM PROD SCI	ANIM. PROD. SCI.	ENGLISH		17		THOMSON, PETER/0000-0003-4428-444X; KERRISK, KENDRA/0000-0003-2465-8969	UNIPARK, BLDG 1, LEVEL 1, 195 WELLINGTON RD, LOCKED BAG 10, CLAYTON, VIC 3168, AUSTRALIA		7	CLAYTON			J	CSIRO PUBLISHING	2010	THOMSON, PETER/V-7290-2019; KERRISK, KENDRA/D-2396-2016
HANUSOVA J;KUNC P;KNIZKOVA I	HANUSOVA, JANA;KUNC, PETR;KNIZKOVA, IVANA	ALLEN JD, 2015, J DAIRY SCI, V98, P118, DOI 10.3168/JDS.2013-7704;BOURAOUI R, 2002, ANIM RES, V51, P479, DOI 10.1051/ANIMRES:2002036;GALIK R., 2015, TECHNIKA PRECHOV ZVI, V1;GANTNER V, 2017, INT J BIOMETEOROL, V61, P1675, DOI 10.1007/S00484-017-1348-7;GUSTAFSSON L., 2017, PRODUCTION MANAGEMEN;HABEEB A A, 2018, INT J BIOTECHNOLOGY, V1, P35, DOI 10.18689/IJBR-1000107, DOI 10.1590/S1516-359820080005…	THE AIM OF THIS STUDY WAS TO DETERMINE THE EFFECT OF AIR TEMPERATURE AND RELATIVE HUMIDITY ON SELECTED MILKING PARAMETERS (MILK YIELD, MILKING FREQUENCY) IN THE AMS. DATA FROM THREE FARMS WITH AMS WERE OBTAINED IN 2014 - 2017. THE RESULTS SHOW THAT MILK YIELD AND MILKING FREQUENCY WERE KEPT AT THE HIGHEST LEVELS AT OPTIMUM VALUES OF AIR TEMPERATURE AND RELATIVE HUMIDITY. HIGH AIR TEMPERATURES (AB…			KUBIK, S BARTAK, M		978-80-213-2991-1	72	SLOVAK UNIV AGR, FAC ENGN, DEPT BLDG EQUIPMENT & TECHNOL SAFETY, TR A HLINKU 2, NITRA 94976, SLOVAKIA.; INST ANIM SCI LIVESTOCK TECHNOL & MANAGEMENT, PRATELSTVI 815, PRAGUE, CZECH REPUBLIC.;	SLOVAK UNIVERSITY OF AGRICULTURE NITRA	JEVANY, CZECH REPUBLIC	11TH WORKSHOP ON BIODIVERSITY	JUL 10, 2019		2022-01-18	ROBOTIC MILKING; AIR TEMPERATURE; RELATIVE HUMIDITY; MILK YIELD; MILKING FREQUENCY		PROCEEDINGS PAPER				KUNC.PEFR@VUZV.CZ	79		MINISTRY OF AGRICULTURE OF THE CZECH REPUBLICMINISTRY OF AGRICULTURE, CZECH REPUBLIC [MZE-RO0718]	SUPPORTED BY MINISTRY OF AGRICULTURE OF THE CZECH REPUBLIC, INSTITUTIONAL SUPPORT MZE-RO0718.	BR4CP			LACTATING DAIRY-COWS; HEAT-STRESS; TEMPERATURE		11TH WORKSHOP ON BIODIVERSITY, JEVANY		ENGLISH		11			KAMYCKA 129, PRAGUE 6, 16521, CZECH REPUBLIC		8	PRAGUE 6			C	CESKA ZEMEDELSKA UNIV & PRAZE	2019
PECOVA L;HANUS O;HASONOVA L;SAMKOVA E;STADNIK L;KUCERA J;TRAVNICEK J;ROUBAL P;KLIMESOVA M;KOPECKY J;JEDELSKA R	PECOVA, LENKA;HANUS, OTO;HASONOVA, LUCIE;SAMKOVA, EVA;STADNIK, LUDEK;KUCERA, JOSEF;TRAVNICEK, JAN;ROUBAL, PETR;KLIMESOVA, MARCELA;KOPECKY, JAROSLAV;JEDELSKA, RADOSLAVA	ARAZI A., 2012, EAAP PUBLICATION, V129, P34;HANUS O., 2016, ACTA UNIVERSITATIS AGRICULTURAE ET SILVICULTURAE MENDELIANAE BRUNENSIS, V64, P1155;HANUS O., 2014, ACTA UNIVERSITATIS AGRICULTURAE ET SILVICULTURAE MENDELIANAE BRUNENSIS, V62, P929, DOI 10.11118/ACTAUN201462050929;HANUS O., 2011, ACTA UNIVERSITATIS AGRICULTURAE ET SILVICULTURAE MENDELIANAE BRUNENSIS, V59, P67;HANUS O., 2007, 2 THETA ANAL…	CURRENT AND REGULAR KNOWLEDGE OF THE MILK COMPOSITION AND PROPERTIES IS IMPORTANT FOR CONTROLLING THE DAIRY HERD HEALTH STATUS, PREVENTION OF THE OCCURRENCE OF THEIR PRODUCTION DISORDERS AND PROMOTING OF MILK QUALITY. THEREFORE, THE VALIDATION OF THE RESULT RELIABILITY OF MILK ANALYSES BY SYSTEM OF REAL MILK ANALYSES (RTA) IN THE AUTOMATED MILKING SYSTEM (AMS) WAS PERFORMED. FAT (F), CRUDE PROTEI…			CERKAL, R BELCREDI, NB PROKESOVA, L VACEK, P		978-80-7509-529-9	249	UNIV SOUTH BOHEMIA CESKE BUDEJOVICE, DEPT AGR PROD QUAL, STUDENTSKA 1668, CESKE BUDEJOVICE 37005, CZECH REPUBLIC.; UNIV SOUTH BOHEMIA CESKE BUDEJOVICE, DEPT ANIM HUSB, STUDENTSKA 1668, CESKE BUDEJOVICE 37005, CZECH REPUBLIC.; DAIRY RES INST LTD, KE DVORU 791-12A, PRAGUE 16000, VOKOVICE, CZECH REPUBLIC.; CZECH UNIV LIFE SCI, DEPT ANIM HUSB, KAMYCKA 129, PRAGUE 16500 6, SUCHDOL, CZECH REPUBLIC.; ME…	UNIVERSITY OF SOUTH BOHEMIA CESKE BUDEJOVICE; UNIVERSITY OF SOUTH BOHEMIA CESKE BUDEJOVICE; CZECH DAIRY RESEARCH INSTITUTE; CZECH UNIVERSITY OF LIFE SCIENCES PRAGUE; MENDEL UNIVERSITY IN BRNO	MENDEL UNIV BRNO, FAC AGRISCIENCES, BRNO, CZECH REPUBLIC	24TH INTERNATIONAL PHD STUDENTS CONFERENCE FOR UNDERGRADUATE AND POSTGRADUATE STUDENTS (MENDELNET)	NOV 08-09, 2017		2022-01-18	COW; MILK FAT; CRUDE PROTEIN; SOMATIC CELL COUNT; CORRELATION		PROCEEDINGS PAPER				PECIKIS@SEZNAM.CZ	254		MZE NAZV KUS [QJ1510336, GAJU 002/2016/Z]; "S" GRANT MSMT CR [RO1417]	THIS RESEARCH WAS FINANCIALLY SUPPORTED BY THE PROJECTS MZE NAZV KUS QJ1510336, GAJU 002/2016/Z, "S" GRANT MSMT CR AND RO1417. AUTHORS THANK MR. FRANTISEK HAJEK, MR. DIPL ENG. JIRI HAJEK AND MRS. DIPL ENG. KAMILA HAJKOVA FROM FARM LESOLIOVICE FOR THEIR EXCELLENT TECHNICAL COOPERATION.	BK6EC		MENDEL UNIV BRNO, FAC AGRISCIENCES	NEAR-INFRARED SPECTROSCOPY; PROTEIN		PROCEEDINGS OF 24TH INTERNATIONAL PHD STUDENTS CONFERENCE (MENDELNET 2017)		ENGLISH		20		SAMKOVA, EVA/0000-0002-9246-4456; HASONOVA, LUCIE/0000-0001-7763-8609	ZEMEDELSKA 1665-1, BRNO, 613 00, CZECH REPUBLIC		6	BRNO			C	MENDEL UNIV BRNO, FAC AGRONOMY	2017	SAMKOVA, EVA/D-6179-2016; HASONOVA, LUCIE/E-4004-2016
STEPHANSEN RS;FOGH A;NORBERG E	STEPHANSEN, R. S.;FOGH, A.;NORBERG, E.	BAKKE K. A., 2014, THESIS;BURROW H. M, 1997, P AN BREED, P477;CARLSTROM C, 2016, ACTA AGR SCAND A-AN, V66, P75, DOI 10.1080/09064702.2016.1260153;CARLSTROM C, 2013, J DAIRY SCI, V96, P5324, DOI 10.3168/JDS.2012-6221;GRIGNARD L, 2001, APPL ANIM BEHAV SCI, V71, P263, DOI 10.1016/S0168-1591(00)00187-8;HANSEN O. K, 2015, DEV MILK YIELD MEASU, V2018;HEMSWORTH PH, 2003, APPL ANIM BEHAV SCI, V81, P185, …	THE HUMAN-ANIMAL RELATIONSHIP IN DAIRY CATTLE IS REFLECTED IN THE TRAIT "TEMPERAMENT" IN BREEDING PROGRAMS AND IS MAINLY BASED ON OBSERVATIONS BY FARMERS. HOWEVER, FARMERS' KNOWLEDGE OF AN INDIVIDUAL COW'S TEMPERAMENT DECREASES WITH AN INCREASED HERD SIZE, AND THIS HAS BEEN THE CASE IN MANY COUNTRIES DURING THE LAST DECADES. THE AIM OF THIS STUDY WAS TO INVESTIGATE IF TEMPERAMENT RECORDED BY CLAS…						11033	NORD CATTLE GENET EVALUAT, DK-8200 AARHUS, DENMARK.; AARHUS UNIV, DEPT MOL BIOL & GENET, DK-8830 TJELE, DENMARK.; NORWEGIAN UNIV LIFE SCI, DEPT ANIM & AQUACULTURAL SCI, N-1433 AS, NORWAY.;	AARHUS UNIVERSITY; NORWEGIAN UNIVERSITY OF LIFE SCIENCES					2022-01-18	DAIRY CATTLE; HANDLING TEMPERAMENT; MILKING TEMPERAMENT; GENETIC PARAMETER	10.3168/jds.2018-14804	ARTICLE			1525-3198	RASS@SEGES.DK	11039		DANISH HOLSTEIN ASSOCIATION	THE AUTHORS THANK THE DANISH HOLSTEIN ASSOCIATION FOR FINANCING DATA REGISTRATION OF HANDLING TEMPERAMENT AND MAKING IT POSSIBLE TO INVESTIGATE THIS TOPIC. THE AUTHORS ALSO THANK THE DANISH CLASSIFIERS CARSTEN L. DAHL, JORGEN KNUDSEN, SOREN K. CHRISTENSEN, JAKOB EDSTRAND, TORBEN ANDERSEN, MOGENS H. MADSEN, AND VILLY NICOLAJSEN FOR A GREAT JOB WITH REGISTRATION OF HANDLING TEMPERAMENT IN DANISH HE…	HA5VL			HUMAN-ANIMAL RELATIONSHIP; CATTLE	12	J DAIRY SCI	J. DAIRY SCI.	ENGLISH		26	BRONZE		360 PARK AVE SOUTH, NEW YORK, NY 10010-1710 USA	DEC	7	NEW YORK	30243640		J	ELSEVIER SCIENCE INC	2018
KISMUL H;SPORNDLY E;HOGLIND M;ERIKSSON T	KISMUL, H.;SPORNDLY, E.;HOGLIND, M.;ERIKSSON, T.	ALBRIGHT JL, 1993, J DAIRY SCI, V76, P485, DOI 10.3168/JDS.S0022-0302(93)77369-5;ALEXANDERSSON H., 1991, TEMPERATURE PRECIPIT, P1;ARLA, 2018, ARL LAUNCH SUMM PROD;BARGO F, 2003, J DAIRY SCI, V86, P1, DOI 10.3168/JDS.S0022-0302(03)73581-4;BEWLEY JM, 2017, J DAIRY SCI, V100, P10418, DOI 10.3168/JDS.2017-13251;BOWDITCH N., 2017, AM PRACTICAL NAVIGAT, V2;BUHLEN F., 2014, ORGANIC AGRICULTURE, V4, P301…	WITH INCREASING INTENSIFICATION OF THE DAIRY SECTOR IN MANY COUNTRIES AND WITH THE INTRODUCTION OF AUTOMATIC MILKING, EXERCISE PADDOCKS COMBINED WITH FULL INDOOR FEEDING, AS AN ALTERNATIVE TO PRODUCTION PASTURE, ARE BEING USED AS A COMPROMISE BETWEEN FARM ECONOMICS AND COW WELFARE. THIS STUDY EXAMINED WHETHER THERE ARE PRODUCTION BENEFITS FOR HIGH-PRODUCING DAIRY COWS IN AN ALTERNATIVE SYSTEM THA…						10423	SWEDISH UNIV AGR SCI, DEPT ANIM NUTR & MANAGEMENT, S-75007 UPPSALA, SWEDEN.; NORD UNIV, FAC BIOSCI & AQUACULTURE, N-7713 STEINKJER, NORWAY.; NORWEGIAN INST BIOECON RES, N-1431 AS, NORWAY.;	SWEDISH UNIVERSITY OF AGRICULTURAL SCIENCES; NORD UNIVERSITY; NORWEGIAN INSTITUTE OF BIOECONOMY RESEARCH					2022-01-18	DAIRY COW; AUTOMATIC MILKING; PART-TIME GRAZING; MILK YIELD; NIGHT GRAZING	10.3168/jds.2019-16416	ARTICLE			1525-3198	HALDIS.KISMUL@NORD.NO	10438		SWEDISH FARMERS' FOUNDATION FOR AGRICULTURAL RESEARCH (STOCKHOLM, SWEDEN) [V14-0016]; NORWEGIAN RESEARCH COUNCIL (OSLO, NORWAY)RESEARCH COUNCIL OF NORWAY [234764]	WE THANK EVA RUNDLOF AT THE SWEDISH UNIVERSITY OF AGRICULTURAL SCIENCES LIVESTOCK RESEARCH CENTRE BARN (UPPSALA, SWEDEN) FOR TECHNICAL AID WITH FACILITIES, THE BARN STAFF FOR HERD MANAGEMENT, AND THE DEPARTMENT OF ANIMAL NUTRITION AND MANAGEMENT (UPPSALA, SWEDEN) LABORATORY STAFF FOR MANNING AND RUNNING THE LABORATORY DURING THE SUMMER HOLIDAYS. THE ASSISTANCE OF RAINER NYLUND, DEPARTMENT OF ANIM…	JC4YS			DRY-MATTER INTAKE; DAIRY-COWS; GRAZING BEHAVIOR; INGESTIVE BEHAVIOR; HERBAGE INTAKE; TIME; SWARD; YIELD; SILAGE; CATTLE	11	J DAIRY SCI	J. DAIRY SCI.	ENGLISH		57	GREEN ACCEPTED, GREEN PUBLISHED, BRONZE	SPORNDLY, EVA/0000-0002-3211-1560; KISMUL, HALDIS/0000-0002-1735-7060; ERIKSSON, TORSTEN/0000-0002-5467-2430	STE 800, 230 PARK AVE, NEW YORK, NY 10169 USA	NOV	16	NEW YORK	31477290		J	ELSEVIER SCIENCE INC	2019	HOGLIND, MATS/AAT-1998-2021; KISMUL, HALDIS/D-2224-2017
ADRIAENS I;VAN DEN BRULLE I;GEERINCKX K;D'ANVERS L;DE VLIEGHER S;AERNOUTS B	ADRIAENS, INES;VAN DEN BRULLE, IGOR;GEERINCKX, KATLEEN;D'ANVERS, LORE;DE VLIEGHER, SARNE;AERNOUTS, BEN	ADRIAENS I, 2021, J DAIRY SCI, V104, P405, DOI 10.3168/JDS.2020-19195;ADRIAENS I, 2020, J DAIRY SCI, V103, P7155, DOI 10.3168/JDS.2019-17826;ADRIAENS I, 2018, J DAIRY SCI, V101, P10327, DOI 10.3168/JDS.2018-14696;ANDERSEN F, 2011, J DAIRY RES, V78, P23, DOI 10.1017/S0022029910000749;BAR D, 2008, J DAIRY SCI, V91, P2196, DOI 10.3168/JDS.2007-0460;BARKEMA HW, 2015, J DAIRY SCI, V98, P7426, DOI 10.3…	MASTITIS-ASSOCIATED MILK LOSSES IN DAIRY COWS HAVE A MASSIVE IMPACT ON FARM PROFITABILITY AND SUSTAINABILITY. IN THIS STUDY, WE ANALYZED MILK LOSSES FROM 4 553 TREATED MASTITIS CASES AS RECORDED VIA TREATMENT REGISTERS AT 41 AMS DAIRY FARMS. MILK LOSSES WERE ESTIMATED BASED ON THE DIFFERENCE BETWEEN THE EXPECTED AND THE ACTUAL PRODUCTION. TO ESTIMATE THE UNPERTURBED LACTATION CURVE, WE APPLIED AN…	105420						KATHOLIEKE UNIV LEUVEN, DEPT BIOSYST, DIV ANIM & HUMAN HLTH ENGN, CAMPUS GEEL,KLEINHOEFSTR 4, B-2440 GEEL, BELGIUM.; UNIV GHENT, DEPT REPROD OBSTET & HERD HLTH, M TEAM MASTITIS & MILK QUAL RES UNIT, SALISBURYLAAN 133, B-9820 GHENT, BELGIUM.; HOOIBEEKHOEVE, PROV ANTWERP, HOOIBEEKSEDIJK 1, B-2440 GEEL, BELGIUM.;	KU LEUVEN; GHENT UNIVERSITY					2022-01-18	MILK LOSS; INTRAMAMMARY INFECTION; QUARTER MILK YIELD; MODELLING; AUTOMATED MILKING SYSTEM; MASTITIS	10.1016/j.prevetmed.2021.105420	ARTICLE			1873-1716	INES.ADRIAENS@KULEUVEN.BE; IGOR.VANDENBRULLE@UGENT.BE; KATLEEN.GEERINCKX@PROVINCIEANTWERPEN.BE; BEN.AERNOUTS@KULEUVEN.BE			KU LEUVEN POSTDOCTORAL MANDATE (LEUVEN, BELGIUM) [PDM/19/132]; VLAIO AS AN LA-TRAJECTORY (BRUSSELS, BELGIUM) [HBC.2016.0774]	INES ADRIAENS RECEIVED FUNDING FROM A KU LEUVEN POSTDOCTORAL MANDATE, GRANT NUMBER PDM/19/132 (LEUVEN, BELGIUM) . THE DATA FROM THIS STUDY WERE COLLECTED IN THE FORMAT OF FARM SOFTWARE BACK-UP FILES BY THE AUTHORS, AND THE RESULTING DATABASE IS OWNED BY THE AUTHORS. WE THANK DR. DVM. SOFIE PIEPERS (GHENT UNIVERSITY, DEPARTMENT OF REPRODUCTION, OBSTETRICS AND HERD HEALTH, M-TEAM AND MASTITIS AND M…	TZ1ED			CLINICAL MASTITIS; LACTATION CURVE; YIELD; HEALTH; UDDER; EPISODES; CATTLE; COSTS; MODEL		PREV VET MED	PREV. VET. MED.	ENGLISH		33		GEERINCKX, KATLEEN/0000-0002-9633-6670; D'ANVERS, LORE/0000-0003-4618-2535; AERNOUTS, BEN/0000-0001-6266-3019; ADRIAENS, INES/0000-0001-9768-2308	RADARWEG 29, 1043 NX AMSTERDAM, NETHERLANDS	SEP	11	AMSTERDAM	34274863		J	ELSEVIER	2021	; AERNOUTS, BEN/Y-8413-2018; ADRIAENS, INES/T-1360-2018
PENRY JF;CRUMP PM;HERNANDEZ LL;REINEMANN DJ	PENRY, J. F.;CRUMP, P. M.;HERNANDEZ, L. L.;REINEMANN, D. J.	ANDRE G, 2010, J DAIRY SCI, V93, P942, DOI 10.3168/JDS.2009-2373;BACH A, 2005, J DAIRY RES, V72, P101, DOI 10.1017/S0022029904000585;CASTRO A, 2012, J DAIRY SCI, V95, P929, DOI 10.3168/JDS.2010-3912;DE KONING K, 2000, ROBOTIC MILKING, P38;DZIDIC A, 2004, LIVEST PROD SCI, V86, P61, DOI 10.1016/S0301-6226(03)00150-7;FOGSGAARD KK, 2015, J DAIRY SCI, V98, P7686, DOI 10.3168/JDS.2014-9204;FORSBACK L, …	THE PRIMARY AIM OF THIS OBSERVATIONAL STUDY, IN A SINGLE HERD MILKED USING MULTIPLE AUTOMATIC MILKING SYSTEM UNITS, WAS TO DESCRIBE ASSOCIATIONS OF QUARTER MILK YIELD VARIABILITY AND QUARTER PEAK MILK FLOW RATE WITH COW-LEVEL FACTORS. INFORMATION FROM THE CURRENT LACTATION OF 1,549 PRIMIPAROUS AND MULTIPAROUS COWS WAS COLLECTED FROM JANUARY TO DECEMBER 2015. DATA FROM EACH INDIVIDUAL MILKING USED…						7551	UNIV WISCONSIN, DEPT DAIRY SCI, MADISON, WI 53706 USA.; UNIV WISCONSIN, DEPT BIOL SYST ENGN, MADISON, WI 53706 USA.;	UNIVERSITY OF WISCONSIN SYSTEM; UNIVERSITY OF WISCONSIN MADISON; UNIVERSITY OF WISCONSIN SYSTEM; UNIVERSITY OF WISCONSIN MADISON					2022-01-18	AUTOMATIC MILKING SYSTEM; MILKING INTERVAL; MILK PRODUCTION RATE	10.3168/jds.2017-14153	ARTICLE			1525-3198	PENRY@WISC.EDU	7562		AVON DAIRY SOLUTIONS (MELKSHAM, UK); DAIRY AUSTRALIA (MELBOURNE, AUSTRALIA)DAIRY AUSTRALIA	THIS RESEARCH, CONDUCTED BY THE UNIVERSITY OF WISCONSIN-MADISON, IS SUPPORTED BY AVON DAIRY SOLUTIONS (MELKSHAM, UK) AND DAIRY AUSTRALIA (MELBOURNE, AUSTRALIA). THE RESEARCHERS EXPRESS THEIR GRATITUDE TO THE OWNERS AND STAFF AT MASON DIXON DAIRIES (PENNSYLVANIA) FOR THEIR ASSISTANCE WITH THIS STUDY.	GN5VG			DAIRY-COWS; FLOW CHARACTERISTICS; MAMMARY-GLAND; YIELD; FREQUENCY; UDDER; EJECTION; INTERVAL	8	J DAIRY SCI	J. DAIRY SCI.	ENGLISH		28	BRONZE	REINEMANN, DOUGLAS/0000-0002-1319-0718; HERNANDEZ, LAURA/0000-0001-7591-5203	360 PARK AVE SOUTH, NEW YORK, NY 10010-1710 USA	AUG	12	NEW YORK	29753475		J	ELSEVIER SCIENCE INC	2018	REINEMANN, DOUGLAS/AAI-2787-2020; HERNANDEZ, LAURA/AAA-4284-2022
JERRAM LJ;VAN WINDEN S;FOWKES RC	JERRAM, LUCY J.;VAN WINDEN, STEVEN;FOWKES, ROBERT C.	ABENI F, 2005, J DAIRY SCI, V88, P3542, DOI 10.3168/JDS.S0022-0302(05)73039-3;ABENI F, 2005, J DAIRY SCI, V88, P3519, DOI 10.3168/JDS.S0022-0302(05)73037-X;AMETAJ BN, 2005, CAN J ANIM SCI, V85, P165, DOI 10.4141/A04-043;BACH A, 2007, J DAIRY SCI, V90, P5049, DOI 10.3168/JDS.2007-0347;BACH A, 2009, J DAIRY SCI, V92, P1272, DOI 10.3168/JDS.2008-1443;BARKER ZE, 2009, J DAIRY SCI, V92, P1971, DOI 10.…	SIMPLE SUMMARY THIS RESEARCH WAS CARRIED OUT TO INVESTIGATE CHANGING STRESS LEVELS IN DAIRY COWS WHEN CHANGING FROM CONVENTION MILKING TO AN AUTOMATIC MILKING SYSTEM (AMS). ELEVATED STRESS LEVELS CAN CAUSE PROBLEMS WITH IMMUNITY AND REPRODUCTION. STRESS IN COWS CAN BE MEASURED USING CORTISOL LEVELS FOUND IN SALIVA AND HAIR (AMONG OTHERS). AMS REQUIRE FEWER HERDS PEOPLE AND ARE ASSOCIATED WITH A H…	589						UNIV LONDON, DEPT PATHOBIOL & POPULAT SCI, ROYAL VET COLL, HAWKSHEAD LANE, N MYMMS AL9 7TA, HERTS, ENGLAND.; UNIV LONDON, ROYAL VET COLL, DEPT COMPARAT BIOMED SCI, ENDOCRINE SIGNALING GRP, ROYAL COLL ST, LONDON NW1 0TU, ENGLAND.;	UNIVERSITY OF LONDON; UNIVERSITY OF LONDON ROYAL VETERINARY COLLEGE; UNIVERSITY OF LONDON; UNIVERSITY OF LONDON ROYAL VETERINARY COLLEGE					2022-01-18	DAIRY CATTLE; MILKING SYSTEMS; HYPOTHALAMIC-PITUITARY-ADRENAL AXIS; SALIVARY CORTISOL; HAIR CORTISOL; LAMENESS; MILK YIELD; MILK PRODUCTION	10.3390/ani10040589	ARTICLE				LJERRAM@RVC.AC.UK; SVWINDEN@RVC.AC.UK; RFOWKES@RVC.AC.UK			JIM HARRISON MEMORIAL AWARD FROM THE WEST SUSSEX GRASSLAND SOCIETY-LOCAL SOCIETY	JIM HARRISON MEMORIAL AWARD FROM THE WEST SUSSEX GRASSLAND SOCIETY-LOCAL SOCIETY, NO RELATED GRANT NUMBER.	LL8VT			HAIR CORTISOL CONCENTRATIONS; PITUITARY-ADRENAL AXIS; AUTOMATIC MILKING; UDDER HEALTH; BEHAVIOR; RESPONSES; FARMS; PARLOR; CATTLE; PERFORMANCE	4	ANIMALS-BASEL	ANIMALS	ENGLISH		55	GREEN PUBLISHED, GOLD	VAN WINDEN, STEVEN/0000-0002-7321-4996; FOWKES, ROBERT/0000-0002-2222-2056	ST ALBAN-ANLAGE 66, CH-4052 BASEL, SWITZERLAND	APR	15	BASEL	32244408		J	MDPI	2020
ZUCALI M;BAVA L;TAMBURINI A;GISLON G;SANDRUCCI A	ZUCALI, MADDALENA;BAVA, LUCIANA;TAMBURINI, ALBERTO;GISLON, GIULIA;SANDRUCCI, ANNA	BRUCKMAIER RM, 2001, LIVEST PROD SCI, V72, P169, DOI 10.1016/S0301-6226(01)00277-9;GARCIA SN, 2019, ONE HEALTH-AMSTERDAM, V7, DOI 10.1016/J.ONEHLT.2019.100086;GRINDAL RJ, 1991, J DAIRY RES, V58, P383, DOI 10.1017/S0022029900029988;GULZARI SO, 2018, PREV VET MED, V150, P19, DOI 10.1016/J.PREVETMED.2017.11.021;HALLEN-SANDGREN C., 2017, P 56 NATL MAST COUNC, P61;HAMMER JF, 2012, AUST VET J, V90, P16…	SIMPLE SUMMARY IN DAIRY CATTLE HERDS MILKED BY AUTOMATIC SYSTEMS, THE ABSENCE OF A HUMAN MILKER ORIGINATES THE NEED FOR CONTROL SYSTEMS TO MONITOR THE MILKING PROCESS AND COW CONDITIONS. MODERN MILKING ROBOTS ARE EQUIPPED WITH A LOT OF SENSORS THAT, AT EACH MILKING (2.5-3 TIMES A DAY), RECORD DATA ON MILK YIELD AND QUALITY, MILKING EFFICIENCY, COW WELFARE, AND HEALTH WITH PARTICULAR FOCUS TO UDDE…	3485						UNIV MILAN, DIPARTIMENTO SCI AGR & AMBIENTALI, I-20133 MILAN, ITALY.;	UNIVERSITY OF MILAN					2022-01-18	AUTOMATIC MILKING SYSTEM; DAIRY COWS; SOMATIC CELL COUNT; MILK ELECTRICAL CONDUCTIVITY	10.3390/ani11123485	ARTICLE				MADDALENA.ZUCALI@UNIMI.IT; LUCIANA.BAVA@UNIMI.IT; ALBERTO.TAMBURINI@UNIMI.IT; GIULIA.GISLON@UNIMI.IT; ANNA.SANDRUCCI@UNIMI.IT					XV9TQ			CLINICAL MASTITIS; ELECTRICAL-CONDUCTIVITY; DAIRY-COWS; FLOW CHARACTERISTICS; ROBOTIC MILKING; LACTATION; EJECTION	12	ANIMALS-BASEL	ANIMALS	ENGLISH		26	GREEN PUBLISHED	BAVA, LUCIANA/0000-0001-6521-3195; ZUCALI, MADDALENA/0000-0002-2380-3274; TAMBURINI, ALBERTO/0000-0002-3371-6254	ST ALBAN-ANLAGE 66, CH-4052 BASEL, SWITZERLAND	DEC	14	BASEL	34944260		J	MDPI	2021	BAVA, LUCIANA/R-8677-2017; ZUCALI, MADDALENA/R-8668-2017; TAMBURINI, ALBERTO/S-8800-2017
VAN DEN BORNE BHP;VAN GRINSVEN NJM;HOGEVEEN H	VAN DEN BORNE, BART H. P.;VAN GRINSVEN, NIEK J. M.;HOGEVEEN, HENK	BARKEMA HW, 2015, J DAIRY SCI, V98, P7426, DOI 10.3168/JDS.2015-9377;BARKEMA HW, 1999, PREV VET MED, V38, P1, DOI 10.1016/S0167-5877(98)00142-1;BENNEDSGAARD T. W., 2004, AUTOMATIC MILKING: A BETTER UNDERSTANDING. CONFERENCE PROCEEDINGS, LELYSTAD, NETHERLANDS, MARCH 2004, P209;CRV, 2020, JAARST 2019;CUI J, 2007, STATA J, V7, P209, DOI 10.1177/1536867X0700700205;DE KONING K, 2003, ITAL J ANIM SCI, …	UDDER HEALTH IS AT RISK WHEN HERDS TRANSITION FROM A CONVENTIONAL MILKING SYSTEM (CMS) TO AN AUTOMATIC MILKING SYSTEM (AMS). SOMATIC CELL COUNTS (SCC) ARE GENERALLY ELEVATED FOR SEVERAL MONTHS FOLLOWING A TRANSITION. HOWEVER, SUCH OBSERVATIONS WERE MADE IN STUDIES CONDUCTED IN THE EARLY 2000S. TECHNICAL IMPROVEMENTS TO AMS HAVE LIKELY BEEN MADE SINCE THEN, AND FARM MANAGEMENT MAY HAVE IMPROVED, L…						6039	WAGENINGEN UNIV & RES, BUSINESS ECON GRP, POB 8130, NL-6700 EW WAGENINGEN, NETHERLANDS.;	WAGENINGEN UNIVERSITY & RESEARCH					2022-01-18	ROBOTIC MILKING; SUBCLINICAL MASTITIS; MILK QUALITY; DAIRY CATTLE	10.3168/jds.2020-19589	ARTICLE			1525-3198	BART.VANDENBORNE@WUR.NL	6050				RY1UT			CONVENTIONAL MILKING; ROBOTIC MILKING; CATTLE HEALTH; UDDER HEALTH; QUALITY; COWS	5	J DAIRY SCI	J. DAIRY SCI.	ENGLISH		22	GREEN PUBLISHED	VAN DEN BORNE, BART/0000-0001-6248-4707; HOGEVEEN, HENK/0000-0002-9443-1412; VAN GRINSVEN, NIEK/0000-0002-7154-0130	STE 800, 230 PARK AVE, NEW YORK, NY 10169 USA	MAY	12	NEW YORK	33612244		J	ELSEVIER SCIENCE INC	2021
DENG ZJ;HOGEVEEN H;LAM TJGM;VAN DER TOL R;KOOP G	DENG, ZHAOJU;HOGEVEEN, HENK;LAM, THEO J. G. M.;VAN DER TOL, RIK;KOOP, GERRIT	BLAND JM, 1986, LANCET, V1, P307, DOI 10.1016/S0140-6736(86)90837-8;BRADLEY AJ, 2002, VET J, V164, P116, DOI 10.1053/TVJL.2002.0724;CARRASCO JL, 2009, J BIOPHARM STAT, V19, P90, DOI 10.1080/10543400802527890;CASURA C, 1997, ISVEE 8 P 8 S INT SO;DAMM M, 2017, J DAIRY SCI, V100, P4926, DOI 10.3168/JDS.2016-12409;DE HAAS Y, 2004, J DAIRY SCI, V87, P95, DOI 10.3168/JDS.S0022-0302(04)73146-X;FOSS, 201…	SOMATIC CELL COUNT (SCC) IS ONE OF THE MOST IMPORTANT AND WIDELY USED MASTITIS DIAGNOSTICS. FOR DETECTING (SUB)CLINICAL MASTITIS, ONLINE SCC RELATED MEASUREMENTS ARE MORE AND MORE USED IN AUTOMATIC MILKING SYSTEMS (AMS). SENSORS SUCH AS AN AUTOMATED ONLINE CALIFORNIA MASTITIS TEST (O-CMT) ALLOW FOR HIGH FREQUENCY SCREENING OF HIGH SCC COWS WITHIN A HERD, WHICH MAKES IT POTENTIALLY POWERFUL TO IDE…	221						UNIV UTRECHT, FAC VET MED, DEPT FARM ANIM HLTH, UTRECHT, NETHERLANDS.; WAGENINGEN UNIV & RES, CHAIR GRP BUSINESS ECON, WAGENINGEN, NETHERLANDS.; GD ANIM HLTH, DEVENTER, NETHERLANDS.; WAGENINGEN UNIV & RES, FARM TECHNOL GRP, WAGENINGEN, NETHERLANDS.;	UTRECHT UNIVERSITY; WAGENINGEN UNIVERSITY & RESEARCH; WAGENINGEN UNIVERSITY & RESEARCH					2022-01-18	SOMATIC CELL COUNT; ONLINE-CALIFORNIA MASTITIS TEST; UDDER HEALTH MONITORING; ON-FARM SCREENING TOOL; AUTOMATIC MILKING MACHINE; MASTITIS; DAIRY COW	10.3389/fvets.2020.00221	ARTICLE			2297-1769	ZHAOJU.DENG2014@GMAIL.COM			CHINA SCHOLARSHIP COUNCILCHINA SCHOLARSHIP COUNCIL [201506350111]	THIS WORK WAS PARTLY SUPPORTED BY A GRANT TO ZD BY THE CHINA SCHOLARSHIP COUNCIL [GRANT NUMBER 201506350111].	LO1VT			UDDER HEALTH; MASTITIS		FRONT VET SCI	FRONT. VET. SCI.	ENGLISH		21	GOLD, GREEN PUBLISHED	VAN DER TOL, RIK/0000-0002-6531-3628	AVENUE DU TRIBUNAL FEDERAL 34, LAUSANNE, CH-1015, SWITZERLAND	APR 28	9	LAUSANNE	32411740		J	FRONTIERS MEDIA SA	2020
WILDRIDGE AM;GARCIA SC;THOMSON PC;JONGMAN EC;CLARK CEF;KERRISK KL	WILDRIDGE, ASHLEIGH M.;GARCIA, SERGIO C.;THOMSON, PETER C.;JONGMAN, ELLEN C.;CLARK, CAMERON E. F.;KERRISK, KENDRA L.	AUSTRALIAN GOVERNMENT: BUREAU OF METEOROLOGY, 2016, HIST WEATH DAT;BOURAOUI R, 2002, ANIM RES, V51, P479, DOI 10.1051/ANIMRES:2002036;CHARLTON GL, 2013, J DAIRY SCI, V96, P4387, DOI 10.3168/JDS.2012-6421;CHEN JM, 2015, J DAIRY SCI, V98, P6925, DOI 10.3168/JDS.2015-9434;GALINDO F, 2000, RES VET SCI, V69, P75, DOI 10.1053/RVSC.2000.0391;GAUGHAN JB, 1998, AUST J EXP AGR, V38, P17, DOI 10.1071/EA9703…	DURING HOT WEATHER COWS TYPICALLY REDUCE FEED INTAKE AND ACTIVELY SEEK SHADE AND WATER TO REDUCE THE METABOLIC STRESS ON THEIR BODIES. THIS CAN HAVE A NEGATIVE IMPACT ON THE OCCURRENCE OF VOLUNTARY MILKING VISITS TO AN AUTOMATIC MILKING SYSTEM (AMS) OPERATING WITH VOLUNTARY TRAFFIC, THUS REDUCING MILKING FREQUENCY. SHADE IS KNOWN TO BE EFFECTIVE IN ALLEVIATING HEAT STRESS IN DAIRY CATTLE; HOWEVER…						1219	UNIV SYDNEY, SCH LIFE & ENVIRONM SCI, DAIRY SCI GRP, FAC SCI, POB 4003, NARELLAN, NSW 2567, AUSTRALIA.; UNIV SYDNEY, SCH LIFE & ENVIRONM SCI, POB 4003, NARELLAN, NSW 2567, AUSTRALIA.; UNIV MELBOURNE, FAC VET & AGR SCI, ANIM WELF SCI CTR, ALICE HOY BLDG, PARKVILLE, VIC 3010, AUSTRALIA.;	UNIVERSITY OF SYDNEY; UNIVERSITY OF SYDNEY; UNIVERSITY OF MELBOURNE					2022-01-18	DAIRY INFRASTRUCTURE; HEAT STRESS; SUMMER; VOLUNTARY TRAFFIC	10.1071/AN16491	ARTICLE			1836-5787	ASHLEIGH.WILDRIDGE@SYDNEY.EDU.AU	1225				EW7AR			DAIRY-COWS; SOLAR-RADIATION; HEAT-STRESS; BEHAVIOR; CATTLE; TEMPERATURE; SPRINKLERS; YIELD; RESPONSES; INDEX	7	ANIM PROD SCI	ANIM. PROD. SCI.	ENGLISH		26		THOMSON, PETER/0000-0003-4428-444X; JONGMAN, ELLEN/0000-0002-7504-0280; CLARK, CAMERON/0000-0002-7644-2046	UNIPARK, BLDG 1, LEVEL 1, 195 WELLINGTON RD, LOCKED BAG 10, CLAYTON, VIC 3168, AUSTRALIA	JUN	7	CLAYTON			J	CSIRO PUBLISHING	2017	THOMSON, PETER/V-7290-2019; JONGMAN, ELLEN/L-1611-2019
STEENEVELD W;KAMPHUIS C;MOLLENHORST H;VAN WERVEN T;HOGEVEEN H	STEENEVELD, W.;KAMPHUIS, C.;MOLLENHORST, H.;VAN WERVEN, T.;HOGEVEEN, H.	CAVERO D, 2008, LIVEST SCI, V114, P280, DOI 10.1016/J.LIVSCI.2007.05.012;CAVERO D, 2006, LIVEST SCI, V105, P207, DOI 10.1016/J.LIVSCI.2006.06.006;CLAYCOMB RW, 2009, NEW ZEAL VET J, V57, P208, DOI 10.1080/00480169.2009.36903;DE KONING K., 2010, P 1 N AM C PREC DAIL, PV59;DE MOL RM, 2001, PREV VET MED, V49, P71, DOI 10.1016/S0167-5877(01)00176-3;FRIGGENS NC, 2007, J DAIRY SCI, V90, P5415, DOI 10.31…	MASTITIS DETECTION IS AIMED AT FINDING COWS WITH CLINICAL MASTITIS (CM) SO THEY CAN BE TREATED. FARMERS WITH AN AUTOMATIC MILKING SYSTEM (AMS) RELY ON MASTITIS ALERT LISTS, GENERATED BY THE AMS, TO DETECT COWS WITH CM. THESE LISTS ARE BASED ON SENSOR MEASUREMENTS COLLECTED DURING MILKING. MASTITIS DETECTION MODELS WITH SUFFICIENTLY HIGH SENSITIVITY AND SPECIFICITY WILL HELP TO SELECT THE CM CASES…			HOGEVEEN, H LAM, TJGM		978-90-8686-742-4; 978-90-8686-185-9	399	WAGENINGEN UNIV, CHAIRGRP BUSINESS ECON, HOLLANDSEWEG 1, NL-6706 KN WAGENINGEN, NETHERLANDS.; DAIRYNZ LTD, HAMILTON, NEW ZEALAND.; UNIV UTRECHT, FAC MED VET, DEPT FARM ANIMAL HLTH, HAMILTON, NEW ZEALAND.; UNIV FARM ANIMAL PRACT, NL-3481 EG HARMELEN, NETHERLANDS.;	WAGENINGEN UNIVERSITY & RESEARCH; DAIRYNZ	UTRECHT, NETHERLANDS	INTERNATIONAL CONFERENCE ON UDDER HEALTH AND COMMUNICATION	OCT 25-27, 2011		2022-01-18	DETECTION; TREATMENT; AUTOMATIC MILKING; MASTITIS		PROCEEDINGS PAPER				WILMA.STEENEVELD@WUR.NL	406				BIB62			CLINICAL MASTITIS; DAIRY-COWS; MODEL		UDDER HEALTH AND COMMUNICATION		ENGLISH		21		MOLLENHORST, HERMAN/0000-0002-3633-2176; HOGEVEEN, HENK/0000-0002-9443-1412	POSTBUS 220, 6700 AE WAGENINGEN, NETHERLANDS		8	WAGENINGEN			C	WAGENINGEN ACAD PUBL	2011	MOLLENHORST, HERMAN/F-2070-2010
KEEPER DM;KERRISK KL;HOUSE JK;GARCIA SC;THOMSON P	KEEPER, D. M.;KERRISK, K. L.;HOUSE, J. K.;GARCIA, S. C.;THOMSON, P.	AIZSTRAUTA D, 2014, PROCEDIA COMPUT SCI, V43, P69, DOI 10.1016/J.PROCS.2014.12.010;AUSTRALIAN BUREAU OF AGRICULTURAL & RESOURCE ECONOMICS & SCIENCE (ABARES), 2015, KEY RES;BIJL R, 2007, J DAIRY SCI, V90, P239, DOI 10.3168/JDS.S0022-0302(07)72625-5;CASTRO A, 2012, J DAIRY SCI, V95, P929, DOI 10.3168/JDS.2010-3912;COOPER K, 1998, J AGR ENG RES, V69, P25, DOI 10.1006/JAER.1997.0219;*DAFF, 2005, AUST…	OBJECTIVE TO DETERMINE THE MANAGEMENT PRACTICES UTILISED IN AUTOMATIC MILKING SYSTEMS (AMS) THAT AFFECT REPRODUCTIVE MANAGEMENT AND PERFORMANCE AND HOW THESE COMPARE WITH THE MANAGEMENT PRACTICES USED IN REGIONALLY PROXIMAL CONVENTIONAL MILKING SYSTEMS (CMS). METHODS THIS STUDY EXAMINED DEMOGRAPHIC AND MANAGEMENT DATA FROM AMS AND CMS DAIRY FARMS THROUGH A SURVEY, WITH A SPECIFIC FOCUS ON REPRODU…						325	UNIV SYDNEY, SCH LIFE & ENVIRONM SCI, LIVESTOCK VET TEACHING & RES UNIT, FAC VET SCI, CAMDEN, NSW 2570, AUSTRALIA.; UNIV SYDNEY, SCH LIFE & ENVIRONM SCI, DAIRY SCI GRP, FAC VET SCI, CAMDEN, NSW, AUSTRALIA.; UNIV SYDNEY, SCH LIFE & ENVIRONM SCI, FAC VET SCI, CAMDEN, NSW, AUSTRALIA.;	UNIVERSITY OF SYDNEY; UNIVERSITY OF SYDNEY; UNIVERSITY OF SYDNEY					2022-01-18	DAIRY INNOVATION; REPRODUCTION; ROBOTIC MILKING	10.1111/avj.12618	ARTICLE			1751-0813	DEREK.KEEPER@SYDNEY.EDU.AU	332		DAIRY RESEARCH FOUNDATION; FUTUREDAIRY PROJECT; DAIRY AUSTRALIADAIRY AUSTRALIA; NSW DEPARTMENT OF PRIMARY INDUSTRIES; DELAVAL; UNIVERSITY OF SYDNEYUNIVERSITY OF SYDNEY	THE AUTHORS ACKNOWLEDGE THE SUPPORT OF THE DAIRY RESEARCH FOUNDATION AND THE FUTUREDAIRY PROJECT, FUNDED BY DAIRY AUSTRALIA, NSW DEPARTMENT OF PRIMARY INDUSTRIES, DELAVAL AND THE UNIVERSITY OF SYDNEY.	FF2RC			LACTATING DAIRY-COWS; ESTRUS DETECTION; TECHNOLOGIES; PERFORMANCE; EFFICIENCY; FREQUENCY	9	AUST VET J	AUST. VET. J.	ENGLISH		39		THOMSON, PETER/0000-0003-4428-444X; HOUSE, JOHN/0000-0002-6174-6565	111 RIVER ST, HOBOKEN 07030-5774, NJ USA	SEP	8	HOBOKEN	28845564		J	WILEY	2017	THOMSON, PETER/V-7290-2019
MADSEN J;WEISBJERG MR;HVELPLUND T	MADSEN, J.;WEISBJERG, M. R.;HVELPLUND, T.	ANDERSEN PE, 1962, ALMINDELIGT KRAFTFOD, P37;BACH A, 2007, J DAIRY SCI, V90, P5049, DOI 10.3168/JDS.2007-0347;HALACHMI I, 2006, J DAIRY SCI, V89, P3241, DOI 10.3168/JDS.S0022-0302(06)72599-1;HALACHMI I, 2005, ANIM SCI, V80, P339, DOI 10.1079/ASC40480339;HALACHMI I, 2009, J DAIRY SCI, V92, P2317, DOI 10.3168/JDS.2007-0958;HOGEVEEN H, 1998, FOURTH INTERNATIONAL DIARY HOUSING CONFERENCE, P80;IPEMA A…	THE PURPOSE OF THIS STUDY WAS TO INVESTIGATE THE POTENTIAL OF AFFECTING MILKING FREQUENCY IN AN AUTOMATIC MILKING SYSTEM (AMS) BY CHANGING INGREDIENT COMPOSITION OF THE CONCENTRATE FED IN THE AMS. IN SIX EXPERIMENTS, SIX EXPERIMENTAL CONCENTRATES WERE TESTED AGAINST A STANDARD CONCENTRATE ALL SUPPLIED IN THE AMOUNTS OF 5 KG/COW/DAY. FIFTEEN COWS WERE FED THE EXPERIMENTAL CONCENTRATE AND ANOTHER 1…						45	UNIV COPENHAGEN, DEPT LARGE ANIM SCI, FAC LIFE SCI, DK-1870 FREDERIKSBERG C, DENMARK.; AARHUS UNIV, FAC AGR SCI, DEPT ANIM HLTH & BIOSCI, DK-8830 TJELE, DENMARK.;	UNIVERSITY OF COPENHAGEN; AARHUS UNIVERSITY					2022-01-18	PALATABILITY; EATING BEHAVIOR; SELECTION; PREFERENCE; MILK YIELD; CATTLE; MILKING ROBOT	10.1016/j.livsci.2009.08.005	ARTICLE			1878-0490	JOM@LIFE.KU.DK	50		THE DANISH CATTLE FEDERATION; THE DIRECTORATE FOR FOOD, FISHERIES AND AGRI BUSINESS [TFH03-7]	THE AUTHORS WISH TO THANK THE DANISH CATTLE FEDERATION AND THE DIRECTORATE FOR FOOD, FISHERIES AND AGRI BUSINESS (TFH03-7) FOR THE FINANCIAL SUPPORT AND THE STAFF AT THE DANISH CATTLE RESEARCH CENTRE ARE ACKNOWLEDGED FOR THEIR HIGHLY COMMITTED EFFORT IN RUNNING THE EXPERIMENT.	548DZ			DAIRY-COWS; BEHAVIOR	1	LIVEST SCI	LIVEST. SCI.	ENGLISH		17			RADARWEG 29, 1043 NX AMSTERDAM, NETHERLANDS	JAN	6	AMSTERDAM			J	ELSEVIER	2010
ELISCHER MF;SORDILLO LM;SIEGFORD JM;KARCHER EL	ELISCHER, M. F.;SORDILLO, L. M.;SIEGFORD, J. M.;KARCHER, E. L.	ABENI F, 2008, J DAIRY SCI, V91, P3372, DOI 10.3168/JDS.2008-1039;ABENI F, 2005, J DAIRY SCI, V88, P3542, DOI 10.3168/JDS.S0022-0302(05)73039-3;BERNABUCCI U, 2005, J DAIRY SCI, V88, P2017, DOI 10.3168/JDS.S0022-0302(05)72878-2;CAVESTANY D, 2005, J VET MED A, V52, P1, DOI 10.1111/J.1439-0442.2004.00679.X;DONOHUE RH, 2010, ANIM PROD SCI, V50, P939, DOI 10.1071/AN10061;GOFF JP, 2006, J DAIRY SCI, V8…	THE PERIPARTURIENT PERIOD REPRESENTS A STRESSFUL TIME FOR DAIRY COWS AS THEY TRANSITION FROM LATE GESTATION TO EARLY LACTATION. UNDESIRABLE FLUCTUATIONS IN METABOLITES AND IMPAIRED IMMUNE DEFENSE MECHANISMS NEAR PARTURITION CAN SEVERELY AFFECT COW HEALTH AND HAVE RESIDUAL EFFECTS ON PERFORMANCE AND LONGEVITY. METABOLIC AND OXIDATIVE STRESS PROFILES OF MULTIPAROUS AND PRIMIPAROUS DAIRY COWS IN TRA…						7083	MICHIGAN STATE UNIV, DEPT ANIM SCI, E LANSING, MI 48824 USA.; MICHIGAN STATE UNIV, COLL VET MED, E LANSING, MI 48824 USA.;	MICHIGAN STATE UNIVERSITY; MICHIGAN STATE UNIVERSITY					2022-01-18	AUTOMATIC MILKING SYSTEM; METABOLIC STATUS; PASTURE; PERIPARTURIENT	10.3168/jds.2014-8941	ARTICLE			1525-3198	EKARCHER@MSU.EDU	7089		W.K. KELLOGG FOUNDATION (BATTLE CREEK, MI); ANIMALS IN AGRICULTURE INITIATIVE GRANT (MICHIGAN STATE UNIVERSITY)	SUPPORT FOR THIS STUDY WAS RECEIVED FROM A GRANT TO MICHIGAN STATE UNIVERSITY FROM THE W.K. KELLOGG FOUNDATION (BATTLE CREEK, MI) AND AN ANIMALS IN AGRICULTURE INITIATIVE GRANT (MICHIGAN STATE UNIVERSITY). THE AUTHORS WISH TO ACKNOWLEDGE THE TECHNICAL ASSISTANCE OF THE SORDILLO LABORATORY, ALLEN LABORATORY, AND RTSF GENOMICS CORE (MICHIGAN STATE UNIVERSITY). STATISTICAL ASSISTANCE WAS PROVIDED BY…	CS1YS			BODY CONDITION SCORE; PRODUCTION DISEASES; OXIDATIVE STRESS; TRANSITION COW; CATTLE; HEALTH; PERFORMANCE; HOLSTEIN; PERIOD; PARLOR	10	J DAIRY SCI	J. DAIRY SCI.	ENGLISH		18	BRONZE	SIEGFORD, JANICE/0000-0002-1000-3147; , JANICE/0000-0002-1000-3147; SORDILLO, LORRAINE/0000-0001-8873-3134	360 PARK AVE SOUTH, NEW YORK, NY 10010-1710 USA	OCT	7	NEW YORK	26277310		J	ELSEVIER SCIENCE INC	2015	SIEGFORD, JANICE/AAH-1838-2020; , JANICE/ABA-3975-2020
RIEKERINK RGMO;VENNEBOER SJ;MILTENBURG JD;LAM TJGM	RIEKERINK, R. G. M. OLDE;VENNEBOER, S. JANSEN;MILTENBURG, J. D.;LAM, T. J. G. M.	BARBANO DM, 2006, J DAIRY SCI, V89, PE15, DOI 10.3168/JDS.S0022-0302(06)72360-8;ELLIS KA, 2007, J DAIRY RES, V74, P302, DOI 10.1017/S002202990700249X;ELMOSLEMANY AM, 2010, PREV VET MED, V95, P32, DOI 10.1016/J.PREVETMED.2010.03.007;ELMOSLEMANY AM, 2009, J DAIRY SCI, V92, P2634, DOI 10.3168/JDS.2008-1812;JAYARAO BM, 2003, VET CLIN N AM-FOOD A, V19, P75, DOI 10.1016/S0749-0720(02)00075-0;MURPHY S. …	BULK TANK MILK CULTURE CAN BE USED TO EVALUATE FARM HYGIENE PRACTICES AND THE PREVALENCE OF MASTITIS PATHOGENS. THE OBJECTIVE OF THIS STUDY WAS TO DETERMINE ASSOCIATIONS BETWEEN SOME RISK FACTORS AND CONCENTRATIONS OF SELECTED BACTERIA IN BULK TANK MILK OF DUTCH DAIRY FARMS. A QUESTIONNAIRE WAS CONDUCTED IN DECEMBER 2010 ON 904 DUTCH DAIRY FARMS WHICH HAVE PARTICIPATED FOR AT LEAST ONE YEAR IN TH…			HOGEVEEN, H LAM, TJGM		978-90-8686-742-4; 978-90-8686-185-9	331	GD ANIM HLTH SERV, NL-7418 EZ DEVENTER, NETHERLANDS.;		UTRECHT, NETHERLANDS	INTERNATIONAL CONFERENCE ON UDDER HEALTH AND COMMUNICATION	OCT 25-27, 2011		2022-01-18	BULK TANK CULTURE; MILK QUALITY; MANAGEMENT		PROCEEDINGS PAPER				R.OLDERIEKERINK@GDDEVENTER.COM	335				BIB62			DAIRY; CLEANLINESS		UDDER HEALTH AND COMMUNICATION		ENGLISH		11			POSTBUS 220, 6700 AE WAGENINGEN, NETHERLANDS		5	WAGENINGEN			C	WAGENINGEN ACAD PUBL	2011
RADTKE A;BRUHEIM T;AFSET JE;BERGH K	RADTKE, ANDREAS;BRUHEIM, TORKJEL;AFSET, JAN EGIL;BERGH, KARE	BASEGGIO N, 1997, MOL CELL PROBE, V11, P349, DOI 10.1006/MCPR.1997.0126;BISHARAT N, 2004, J CLIN MICROBIOL, V42, P2161, DOI 10.1128/JCM.42.5.2161-2167.2004;BLUMBERG HM, 1996, J INFECT DIS, V173, P365, DOI 10.1093/INFDIS/173.2.365;CRETI R, 2004, J CLIN MICROBIOL, V42, P1326, DOI 10.1128/JCM.42.3.1326-1329.2004;DIEDRICK MJ, 2010, J CLIN MICROBIOL, V48, P3100, DOI 10.1128/JCM.00277-10;DMITRIEV A, 20…	GROUP B STREPTOCOCCI (GBS) WERE CONSIDERED A MAJOR CAUSE OF MASTITIS IN CATTLE UNTIL PREVENTIVE MEASURES SUCCEEDED IN CONTROLLING THE DISEASE IN THE 1970S AND 1980S. DURING THE LAST 5-6 YEARS AN INCREASING NUMBER OF CASES HAVE BEEN OBSERVED IN SOME SCANDINAVIAN COUNTRIES. A TOTAL OF 187 GBS ISOLATES FROM MASTITIS CASES WERE COLLECTED FROM 119 ANIMALS IN 34 NORWEGIAN FARMS IN THE PERIOD FROM APRIL…						398	NORWEGIAN UNIV SCI & TECHNOL, DEPT LAB MED CHILDRENS & WOMENS HLTH, N-7489 TRONDHEIM, NORWAY.; ST OLAVS UNIV HOSP, DEPT MED MICROBIOL, TRONDHEIM, NORWAY.; NORWEGIAN VET INST, TRONDHEIM, NORWAY.;	NORWEGIAN UNIVERSITY OF SCIENCE & TECHNOLOGY (NTNU); NORWEGIAN UNIVERSITY OF SCIENCE & TECHNOLOGY (NTNU); NORWEGIAN VETERINARY INSTITUTE					2022-01-18	MASTITIS; BOVINES; GROUP B STREPTOCOCCI; STREPTOCOCCUS AGALACTIAE; MULTIPLE-LOCUS VARIANT NUMBER OF TANDEM REPEATS ASSAY; MLVA	10.1016/j.vetmic.2011.12.034	ARTICLE			1873-2542	ANDREAS.RADTKE@NTNU.NO	404		TINE NORWEGIAN DAIRIES BA; CLINIC OF LABORATORY MEDICINE; ST. OLAVS UNIVERSITY HOSPITAL TRONDHEIM; CENTRAL NORWAY REGIONAL HEALTH AUTHORITY; NORWEGIAN UNIVERSITY OF SCIENCE AND TECHNOLOGY, DEPARTMENT OF LABORATORY MEDICINE, CHILDREN'S AND WOMEN'S HEALTH	THIS WORK WAS SUPPORTED BY GRANTS FROM THE TINE NORWEGIAN DAIRIES BA, CLINIC OF LABORATORY MEDICINE, ST. OLAVS UNIVERSITY HOSPITAL TRONDHEIM AND THE CENTRAL NORWAY REGIONAL HEALTH AUTHORITY. A.R. WAS SUPPORTED BY A PH.D. GRANT FORM THE NORWEGIAN UNIVERSITY OF SCIENCE AND TECHNOLOGY, DEPARTMENT OF LABORATORY MEDICINE, CHILDREN'S AND WOMEN'S HEALTH. RANDI VALSO LYNG IS GRATEFULLY ACKNOWLEDGED FOR H…	950IW			GROUP-B STREPTOCOCCUS; SEROTYPE IV; IDENTIFICATION; EMERGENCE; ORIGIN	3-4	VET MICROBIOL	VET. MICROBIOL.	ENGLISH		30		AFSET, JAN EGIL/0000-0003-2489-4179	RADARWEG 29, 1043 NX AMSTERDAM, NETHERLANDS	JUN 15	7	AMSTERDAM	22266162		J	ELSEVIER	2012	AFSET, JAN EGIL/G-9579-2013
HOGEVEEN H;KAMPHUIS C;STEENEVELD W;MOLLENHORST H	HOGEVEEN, HENK;KAMPHUIS, CLAUDIA;STEENEVELD, WILMA;MOLLENHORST, HERMAN	BRANDT M, 2010, J DAIRY SCI, V93, P427, DOI 10.3168/JDS.2009-2565;CAVERO D, 2008, LIVEST SCI, V114, P280, DOI 10.1016/J.LIVSCI.2007.05.012;CAVERO D, 2007, LIVEST SCI, V110, P101, DOI 10.1016/J.LIVSCI.2006.10.006;CAVERO D, 2006, LIVEST SCI, V105, P207, DOI 10.1016/J.LIVSCI.2006.06.006;CHAGUNDA MGG, 2006, J DAIRY SCI, V89, P2980, DOI 10.3168/JDS.S0022-0302(06)72571-1;CLAYCOMB RW, 2009, NEW ZEAL VET…	WHEN COWS ON DAIRY FARMS ARE MILKED WITH AN AUTOMATIC MILKING SYSTEM OR IN HIGH CAPACITY MILKING PARLORS, CLINICAL MASTITIS (CM) CANNOT BE ADEQUATELY DETECTED WITHOUT SENSORS. THE OBJECTIVE OF THIS PAPER IS TO DESCRIBE THE PERFORMANCE DEMANDS OF SENSOR SYSTEMS TO DETECT CM AND EVALUATS THE CURRENT PERFORMANCE OF THESE SENSOR SYSTEMS. SEVERAL DETECTION MODELS BASED ON DIFFERENT SENSORS WERE STUDIE…						7991	WAGENINGEN UNIV, CHAIR GRP BUSINESS ECON, NL-6706 KN WAGENINGEN, NETHERLANDS.; UNIV UTRECHT, FAC VET MED, DEPT FARM ANIM HLTH, NL-3584 CL UTRECHT, NETHERLANDS.;	WAGENINGEN UNIVERSITY & RESEARCH; UTRECHT UNIVERSITY					2022-01-18	CLINICAL MASTITIS; SENSORS; ELECTRICAL CONDUCTIVITY; ALGORITHMS	10.3390/s100907991	REVIEW				HENK.HOGEVEEN@WUR.NL; C.KAMPHUIS@UU.NL; W.STEENEVELD@UU.NL; H.MOLLENHORST@UU.NL	8009				655BY			AUTOMATIC MILKING SYSTEMS; DYNAMIC LIGHT-SCATTERING; SOMATIC-CELL COUNT; DAIRY-COWS; ELECTRICAL-CONDUCTIVITY; BOVINE MASTITIS; NEURAL-NETWORKS; DETECTION MODEL; ABNORMAL MILK; FUZZY-LOGIC	9	SENSORS-BASEL	SENSORS	ENGLISH		55	GREEN PUBLISHED, GOLD, GREEN SUBMITTED	MOLLENHORST, HERMAN/0000-0002-3633-2176; HOGEVEEN, HENK/0000-0002-9443-1412	KANDERERSTRASSE 25, CH-4057 BASEL, SWITZERLAND	SEP	19	BASEL	22163637		J	MDPI AG	2010	MOLLENHORST, HERMAN/F-2070-2010
DENG Z;LAM TJGM;HOGEVEEN H;KOOP G	DENG, Z.;LAM, T. J. G. M.;HOGEVEEN, H.;KOOP, G.	BANNERMAN DD, 2004, CLIN DIAGN LAB IMMUN, V11, P463, DOI 10.1128/CDLI.11.3.463-472.2004;BATES D, 2015, J STAT SOFTW, V67, P1, DOI 10.18637/JSS.V067.I01;BERGER JD, 2014, J EXP BOT, V65, P6219, DOI 10.1093/JXB/ERU006;BEXIGA R, 2014, J DAIRY RES, V81, P208, DOI 10.1017/S0022029914000041;BIZZINI A, 2010, CLIN MICROBIOL INFEC, V16, P1614, DOI 10.1111/J.1469-0691.2010.03311.X;BRUCKMAIER RM, 2017, J ANI…	ONLINE SOMATIC CELL COUNT (SCC) MEASUREMENT IS WIDELY USED IN DAIRY HERDS MILKED WITH AUTOMATIC MILKING SYSTEMS (AMS) AND GIVES THE OPPORTUNITY TO CLOSELY MONITOR INDIVIDUAL COW UDDER HEALTH. USING AUTOMATED SCC DATA, WE OBSERVED COWS DISPLAYING A REMARKABLY REGULARLY FLUCTUATING SCC (RFSCC) PATTERN, WHICH IS DESCRIBED IN THIS STUDY. WE AIMED TO (1) ESTIMATE THE PREVALENCE OF RFSCC IN COWS MILKED…						11126	UNIV UTRECHT, FAC VET MED, DEPT POPULAT HLTH SCI, YALELAAN 7, NL-3584 CL UTRECHT, NETHERLANDS.; ROYAL GD, POB 9, NL-7400 AA DEVENTER, NETHERLANDS.; WAGENINGEN UNIV & RES, CHAIR GRP BUSINESS ECON, POB 8130, NL-6700 EW WAGENINGEN, NETHERLANDS.;	UTRECHT UNIVERSITY; WAGENINGEN UNIVERSITY & RESEARCH					2022-01-18	AUTOMATIC MILKING SYSTEM; REGULARLY FLUCTUATING SOMATIC CELL COUNT; MASTITIS	10.3168/jds.2020-20063	ARTICLE			1525-3198	ZHAOJU.DENG2014@GMAIL.COM	11134		CHINA SCHOLARSHIP COUNCIL (BEIJING, CHINA)CHINA SCHOLARSHIP COUNCIL [201506350111]; LELY INDUSTRIES N.V. (MAASSLUIS, THE NETHERLANDS)	THIS PROJECT WAS PARTIALLY SPONSORED WITH A PERSONAL GRANT TO Z. DENG BY THE CHINA SCHOLARSHIP COUNCIL (BEIJING, CHINA; GRANT NUMBER: 201506350111). WE GREATLY APPRECIATE LELY INDUSTRIES N.V. (MAASSLUIS, THE NETHERLANDS) FOR PROVIDING THE DATA, THE FARMER'S PARTICIPATION IN THIS STUDY, AS WELL AS THE HELP OF THE STUDENTS IN COLLECTING MILK SAMPLES. THE AUTHORS HAVE NOT STATED ANY CONFLICTS OF INT…	XY4XE			STAPHYLOCOCCUS-AUREUS; CLINICAL MASTITIS; UDDER HEALTH; INTRAMAMMARY INFECTIONS; ESCHERICHIA-COLI	10	J DAIRY SCI	J. DAIRY SCI.	ENGLISH		24	HYBRID, GREEN PUBLISHED	HOGEVEEN, HENK/0000-0002-9443-1412	STE 800, 230 PARK AVE, NEW YORK, NY 10169 USA	OCT	9	NEW YORK	34275629		J	ELSEVIER SCIENCE INC	2021
BESIER J;SCHUPBACH-REGULA G;WELLNITZ O;BRUCKMAIER RM	BESIER, J.;SCHUPBACH-REGULA, G.;WELLNITZ, O.;BRUCKMAIER, R. M.	BRUCKMAIER RM, 1998, J DAIRY SCI, V81, P939, DOI 10.3168/JDS.S0022-0302(98)75654-1;BRUCKMAIER RM, 2001, J DAIRY RES, V68, P369, DOI 10.1017/S0022029901005015;DZIDIC A, 2004, J DAIRY SCI, V87, P4163, DOI 10.3168/JDS.S0022-0302(04)73559-6;KASKOUS S, 2011, J DAIRY RES, V78, P97, DOI 10.1017/S0022029910000816;MACUHOVA J, 2004, J DAIRY SCI, V87, P1236, DOI 10.3168/JDS.S0022-0302(04)73274-9;RASMUSSEN M…	MILKING CHARACTERISTICS DIFFER BETWEEN THE 4 QUARTERS OF A DAIRY COW UDDER. IN PARTICULAR, MILKING TIME IS MOSTLY PROLONGED IN HIND QUARTERS COMPARED WITH FRONT QUARTERS BECAUSE OF THE USUALLY HIGHER AMOUNT OF STORED MILK. THE STANDARD MILKING ROUTINE (STDMR) IN BOTH CONVENTIONAL AND AUTOMATIC MILKING SYSTEMS (AMS) CONSISTS OF TEAT PREPARATION OF ALL 4 QUARTERS, FOLLOWED BY ATTACHMENT OF THE 4 TE…						3091	UNIV BERN, VETSUISSE FAC, VET PHYSIOL, CH-3012 BERN, SWITZERLAND.; UNIV BERN, VETSUISSE FAC, VET PUBL HLTH INST, CH-3012 BERN, SWITZERLAND.;	UNIVERSITY OF BERN; UNIVERSITY OF BERN					2022-01-18	AUTOMATIC MILKING SYSTEM; MILKING ROUTINE; TEAT CLEANING; UDDER PREPARATION	10.3168/jds.2016-11712	ARTICLE			1525-3198	RUPERT.BRUCKMAIER@VETSUISSE.UNIBE.CH	3095		DELAVAL INTERNATIONAL AB,TUMBA, SWEDEN [14721]	THIS STUDY WAS SUPPORTED BY DELAVAL INTERNATIONAL AB, 14721 TUMBA, SWEDEN.	EO4CY			DAIRY-COWS; OXYTOCIN RELEASE; PRE-STIMULATION; EJECTION; REMOVAL; QUARTER; FLOW	4	J DAIRY SCI	J. DAIRY SCI.	ENGLISH		10	BRONZE	SCHUPBACH-REGULA, GERTRAUD/0000-0002-2310-7105	360 PARK AVE SOUTH, NEW YORK, NY 10010-1710 USA	APR	5	NEW YORK	28161171		J	ELSEVIER SCIENCE INC	2017	SCHUPBACH-REGULA, GERTRAUD/S-1971-2017
JORGENSEN HJ;NORDSTOGA AB;SVILAND S;ZADOKS RN;SOLVEROD L;KVITLE B;MORK T	JORGENSEN, H. J.;NORDSTOGA, A. B.;SVILAND, S.;ZADOKS, R. N.;SOLVEROD, L.;KVITLE, B.;MORK, T.	ANONYMOUS, 1993, LAB METHODS USE MAST, P50;BAKKEN G., 1976, NORSK VETERINAER TIDSSKRIFT, V88, P171;BECKER H., 1994, MONOGRAPH SIGNIFICAN;BERGSENG H, 2007, J MED MICROBIOL, V56, P223, DOI 10.1099/JMM.0.46731-0;BISHARAT N, 2004, J CLIN MICROBIOL, V42, P2161, DOI 10.1128/JCM.42.5.2161-2167.2004;BOERS SA, 2012, PLOS ONE, V7, DOI 10.1371/JOURNAL.PONE.0039630;EBERHART RJ, 1982, J FOOD PROTECT, V45, P11…	MANY FREE-STALL BOVINE DAIRY HERDS IN NORWAY FAIL TO ERADICATE STREPTOCOCCUS AGALACTIAE DESPITE LONG-TERM CONTROL MEASURES. IN A LONGITUDINAL STUDY OF 4 FREE-STALL HERDS WITH AUTOMATIC MILKING SYSTEMS (AMS), MILK AND EXTRAMAMMARY SITES WERE SAMPLED 4 TIMES WITH 1-2 MONTH INTERVALS. COMPOSITE MILK, RECTAL AND VAGINAL SWABS WERE COLLECTED FROM DAIRY COWS; RECTAL SWABS FROM HEIFERS AND YOUNG STOCK; …						64	NORWEGIAN VET INST, PB 750 SENTRUM, N-0106 OSLO, NORWAY.; MOREDUN RES INST, PENTLANDS SCI PK, PENICUIK EH26 0PZ, MIDLOTHIAN, SCOTLAND.; UNIV GLASGOW, INST BIODIVERS ANIM HLTH & COMPARAT MED, COLL MED VET & LIFE SCI, GLASGOW G61 1QH, LANARK, SCOTLAND.; TINE SA, BOKS 2038, N-6402 MOLDE, NORWAY.;	NORWEGIAN VETERINARY INSTITUTE; MOREDUN RESEARCH INSTITUTE; UNIVERSITY OF GLASGOW					2022-01-18	AUTOMATIC MILKING SYSTEM; CONTAGIOUS MASTITIS; COW; FAECAL SHEDDING; ORO-FAECAL TRANSMISSION; FREE STALL; MILK; MLST; VAGINAL CARRIAGE	10.1016/j.vetmic.2015.12.014	ARTICLE			1873-2542	HANNAH.JORGENSEN@VETINST.NO	72		NORWEGIAN RESEARCH COUNCILRESEARCH COUNCIL OF NORWAYEUROPEAN COMMISSION [225232/E40]; TINE SA	THE VETERINARIANS HALDIS KISMUL, GURO SVEBERG, HAVARD NORSTEBO, KNUT OVE HENNUM, KOLBJORN NYBO AND OLAV OSTERAS ARE GRATEFULLY ACKNOWLEDGED FOR CONTRIBUTING TO SAMPLE COLLECTION AND FOR PROVIDING INFORMATION REGARDING INFECTED HERDS. THE NORWEGIAN RESEARCH COUNCIL (PROJECT NO 225232/E40) AND TINE SA ARE ACKNOWLEDGED FOR FINANCIAL SUPPORT OF THE STUDY.	DE8SB			GROUP-B STREPTOCOCCUS; MASTITIS; COLONIZATION; INFECTION; BENEFIT; GENE		VET MICROBIOL	VET. MICROBIOL.	ENGLISH		29		ZADOKS, RUTH/0000-0002-1164-8000	RADARWEG 29, 1043 NX AMSTERDAM, NETHERLANDS	FEB 29	9	AMSTERDAM	26854346		J	ELSEVIER	2016
WATT LJ;CLARK CEF;KREBS GL;PETZEL CE;NIELSEN S;UTSUMI SA	WATT, L. J.;CLARK, C. E. F.;KREBS, G. L.;PETZEL, C. E.;NIELSEN, S.;UTSUMI, S. A.	ALLEN MS, 2000, J DAIRY SCI, V83, P1598, DOI 10.3168/JDS.S0022-0302(00)75030-2;BANNINK A, 2006, J THEOR BIOL, V238, P36, DOI 10.1016/J.JTBI.2005.05.026;BAR-SHALOM A., 2003, U.S. PATENT, PATENT NO. 2003/0205208 A1, 20030205208;BEAUCHEMIN KA, 1991, VET CLIN N AM-FOOD A, V7, P439, DOI 10.1016/S0749-0720(15)30794-5;BOADI D, 2004, CAN J ANIM SCI, V84, P319, DOI 10.4141/A03-109;BROSH A, 2007, J ANIM SC…	PROPER PERFORMANCE MONITORING OF COWS ON PASTURE-BASED DIETS IS CRUCIAL TO INFORM NUTRITIONAL RECOMMENDATIONS THAT MINIMIZE UNDESIRABLE EFFECTS OF HIGH RUMINANT CH4 EMISSIONS INTO THE ENVIRONMENT. THE PREDICTION OF LINKAGES BETWEEN RUMINATION PATTERNS, METHANE EMISSIONS, AND CORRELATED PRODUCTION TRAITS OF COWS IN A PASTURE-BASED AUTOMATIC MILKING SYSTEM WAS TESTED. A PREVIOUS 10-D BASELINE MEASU…						7248	CHARLES STURT UNIV, SCH ANIM & VET SCI, WAGGA WAGGA, NSW 2678, AUSTRALIA.; UNIV SYDNEY, FAC VET SCI, DAIRY SCI GRP, CAMDEN, NSW 2570, AUSTRALIA.; CHARLES STURT UNIV, RES OFF, QUANTITAT CONSULTING UNIT, WAGGA WAGGA, NSW 2678, AUSTRALIA.; MICHIGAN STATE UNIV, DEPT ANIM SCI, HICKORY CORNERS, MI 49060 USA.; MICHIGAN STATE UNIV, WK KELLOGG BIOL STN, HICKORY CORNERS, MI 49060 USA.;	CHARLES STURT UNIVERSITY; UNIVERSITY OF SYDNEY; CHARLES STURT UNIVERSITY; MICHIGAN STATE UNIVERSITY; MICHIGAN STATE UNIVERSITY					2022-01-18	AUTOMATIC MILKING; CARBON GAS EMISSION; PASTURE GRAZING; RUMINATION PATTERN	10.3168/jds.2015-9463	ARTICLE			1525-3198	UTSUMI@MSU.EDU	7263		MICHIGAN STATE UNIVERSITY-AGBIORESEARCH (EAST LANSING, MI); W.K. KELLOGG FOUNDATION (BATTLE CREEK, MI); USDA NATIONAL INSTITUTE OF FOOD AND AGRICULTURE (WASHINGTON, DC) [NE1044/MICL04069]; DAIRY AUSTRALIA'S FUTURE DAIRY PROGRAM AT THE UNIVERSITY OF SYDNEY (WASHINGTON, DC)	THE AUTHORS THANK THE STAFF OF THE W.K. KELLOGG BIOLOGICAL STATION PASTURE DAIRY RESEARCH CENTRE (HICKORY CORNERS, MI) FOR THEIR ASSISTANCE DURING THE STUDY. THE AUTHORS ALSO THANK PAUL GREENWAY (W.K. KELLOGG BIOLOGICAL STATION, HICKORY CORNERS, MI) FOR THE MAINTENANCE, CALIBRATION, AND OPERATION OF GAS SAMPLING EQUIPMENT AND C-LOCK INC. (RAPID CITY, SD) FOR PROVIDING TECHNICAL SUPPORT. THE STUDY…	CS1YS			GREENHOUSE-GAS; PARTICLE-SIZE; EMISSIONS; BEHAVIOR; RUMEN; FEED; CATTLE; MITIGATION; RUMINANTS; RYEGRASS	10	J DAIRY SCI	J. DAIRY SCI.	ENGLISH		64	BRONZE	WATT, LUCY/0000-0002-7388-7402; PETZEL, CHRISTOPHER/0000-0003-0577-9036; CLARK, CAMERON/0000-0002-7644-2046	STE 800, 230 PARK AVE, NEW YORK, NY 10169 USA	OCT	16	NEW YORK	26254528		J	ELSEVIER SCIENCE INC	2015	WATT, LUCY/AAN-1177-2020
EDMONDSON PW	EDMONDSON, P. W.		AMS (AUTOMATIC MILKING SYSTEMS), VMS (VOLUNTARY MILKING SYSTEMS) OR ROBOTIC MILKING IS A LIFESTYLE CHOICE ALLOWING MORE FLEXIBILITY IN HOW FARMERS WORK. MILKING FREQUENCY IS NORMALLY INCREASED RESULTING IN HIGHER YIELDS, BUT THIS IS NOT ALWAYS THE CASE. AMS HERDS CAN BE MORE PROFITABLE DUE TO BETTER USE OF MANAGEMENT DATA. AN AMS SHOULD PRODUCE MILK OF SIMILAR OR BETTER QUALITY THAN A NORMAL PARL…						87	UDDERWISE LTD, SHEPTON MALLET BA4 6UF, SOMERSET, ENGLAND.;						2022-01-18	AMS; ROBOT; MASTITIS; SOMATIC CELL COUNT		ARTICLE					88				HE2MF					CATTLE PRACT	CATTLE PRACT.	ENGLISH		0			THE GREEN, FRAMPTON-ON-SEVERN GL2 7EP, GLOS, ENGLAND	OCT	2	FRAMPTON-ON-SEVERN		2	J	BRITISH CATTLE VETERINARY ASSOC	2018
SITKOWSKA B;PIWCZYNSKI D;WOJCIK P	SITKOWSKA, BEATA;PIWCZYNSKI, DARIUSZ;WOJCIK, PIOTR	ANONYMOUS, 2004, ITAL J ANIM SCI, V3, P167;DAHL GE, 2004, J DAIRY SCI, V87, P882, DOI 10.3168/JDS.S0022-0302(04)73232-4;DE VLIEGHER S, 2012, J DAIRY SCI, V95, P1025, DOI 10.3168/JDS.2010-4074;DEMING JA, 2013, J DAIRY SCI, V96, P344, DOI 10.3168/JDS.2012-5985;EDWARDS JP, 2014, J DAIRY SCI, V97, P259, DOI 10.3168/JDS.2013-7051;ERDMAN RA, 1995, J DAIRY SCI, V78, P1199, DOI 10.3168/JDS.S0022-0302(95)…	THE AIM OF THE STUDY WAS TO ANALYSE THE EFFECT OF MILKING FREQUENCY DURING THE FIRST MONTH AFTER FIRST CALVING ON MILK YIELD AND MILKING PARAMETERS OF THE COWS OVER THE REMAINDER OF THE FIRST LACTATION AND IN SUBSEQUENT LACTATIONS. THE STUDY WAS PERFORMED IN 25 AUTOMATIC MILKING SYSTEM (AMS) HERDS LOCATED IN POLAND. THE ANIMAL MATERIAL UNDER STUDY WAS CLASSIFIED INTO ONE OF FIVE GROUPS BASED ON A…						777	UTP UNIV SCI & TECHNOL, DEPT GENET & GEN ANIM BREEDING, BYDGOSZCZ, POLAND.; NATL RES INST ANIM PROD, DEPT ANIM GENET & BREEDING, KRAKOW, POLAND.;	BYDGOSZCZ UNIVERSITY OF SCIENCE & TECHNOLOGY; NATIONAL RESEARCH INSTITUTE OF ANIMAL PRODUCTION					2022-01-18	AUTOMATIC MILKING SYSTEM; DAIRY COWS; MILK YIELD; MILKING PARAMETERS	10.1080/1828051X.2017.1415704	ARTICLE			1828-051X	BEATAS@UTP.EDU.PL	784		[BS - 12/2017]	THIS STUDY FUNDED UNDER STATUTORY ACTIVITY, TOPIC BS - 12/2017.	GD7UR			YIELD; COWS; MASTITIS; HEALTH; UDDER; AGE; REPRODUCTION; PRODUCTIVITY; PERFORMANCE; INDICATORS	3	ITAL J ANIM SCI	ITAL. J. ANIM. SCI.	ENGLISH		38	GOLD	WOJCIK, PIOTR/0000-0002-3873-2739; PIWCZYNSKI, DARIUSZ/0000-0001-8298-2316; SITKOWSKA, BEATA/0000-0002-1036-7450	2-4 PARK SQUARE, MILTON PARK, ABINGDON OR14 4RN, OXON, ENGLAND		8	ABINGDON			J	TAYLOR & FRANCIS LTD	2018	SITKOWSKA, BEATA/AAW-8726-2020; PIWCZYNSKI, DARIUSZ DP/J-3375-2016
MIGUEL-PACHECO GG;KALER J;REMNANT J;CHEYNE L;ABBOTT C;FRENCH AP;PRIDMORE TP;HUXLEY JN	MIGUEL-PACHECO, GIULIANA G.;KALER, JASMEET;REMNANT, JOHN;CHEYNE, LYDIA;ABBOTT, CAROLINE;FRENCH, ANDREW P.;PRIDMORE, TONY P.;HUXLEY, JONATHAN N.	ALMEIDA PE, 2008, DOMEST ANIM ENDOCRIN, V34, P89, DOI 10.1016/J.DOMANIEND.2006.11.006;ARCHER SC, 2010, J DAIRY SCI, V93, P4045, DOI 10.3168/JDS.2010-3062;ARCHER S, 2010, IN PRACTICE, V32, P492, DOI 10.1136/INP.C6672;BACH A, 2007, J DAIRY RES, V74, P40, DOI 10.1017/S0022029906002184;BARKER ZE, 2010, J DAIRY SCI, V93, P932, DOI 10.3168/JDS.2009-2309;BORDERAS TF, 2008, CAN J ANIM SCI, V88, P1, DOI 1…	THERE IS A TENDENCY WORLDWIDE FOR THE AUTOMATION OF FARMS; THIS HAS INCLUDED THE INTRODUCTION OF AUTOMATIC MILKING SYSTEMS (AMS) IN THE DAIRY INDUSTRY. LAMENESS IN DAIRY COWS IS HIGHLY PREVALENT AND PAINFUL. THESE IMPACTS POTENTIALLY AFFECT NOT ONLY ANIMAL WELFARE, BUT ALSO FARM ECONOMIES. THREE INDEPENDENT OBSERVATIONAL STUDIES WERE CARRIED OUT TO ASSESS THE IMPACT OF LAMENESS ON THE BEHAVIOUR O…						1	UNIV NOTTINGHAM, SCH VET MED & SCI, LOUGHBOROUGH LE12 5RD, ENGLAND.; UNIV NOTTINGHAM, SCH BIOSCI, LOUGHBOROUGH LE12 5RD, ENGLAND.; UNIV NOTTINGHAM, SCH COMP SCI, NOTTINGHAM NG8 1BB, ENGLAND.;	UNIVERSITY OF NOTTINGHAM; UNIVERSITY OF NOTTINGHAM; UNIVERSITY OF NOTTINGHAM					2022-01-18	AUTOMATIC MILKING SYSTEM; LAMENESS; RUMINATION; FEEDING; MILKING VISITS	10.1016/j.applanim.2013.11.003	ARTICLE			1872-9045	SVXGM@NOTTINGHAM.AC.UK	8		UNIVERSITY OF NOTTINGHAM INTERNATIONAL OFFICE	GIULIANA MIGUEL-PACHECO IS FUNDED BY A SCHOLARSHIP AWARDED BY THE UNIVERSITY OF NOTTINGHAM INTERNATIONAL OFFICE; THE AUTHORS GRATEFULLY ACKNOWLEDGE THEIR SUPPORT. THE AUTHORS WISH TO THANK ARJEN VAN DER KAMP (RESEARCH & FIELD EXPERIENCE FARM MANAGEMENT SUPPORT) AND MOYNA BIERMA (T4C SUPPORT & DEVELOPMENT) FROM LELY INTERNATIONAL (MAASSLUIS, NETHERLANDS) FOR THEIR TECHNICAL SUPPORT.	290PD			FEEDING-BEHAVIOR; CLAW LESIONS; HEALTH; WELFARE; CATTLE; IMPACT; ASSOCIATIONS; LOCOMOTION; RUMINATION; FREQUENCY		APPL ANIM BEHAV SCI	APPL. ANIM. BEHAV. SCI.	ENGLISH		32	GREEN SUBMITTED, GREEN ACCEPTED	REMNANT, JOHN/0000-0002-6745-845X; MIGUEL-PACHECO, GIULIANA G/0000-0003-2765-1324; REMNANT, JOHN G/0000-0002-6745-845X; HUXLEY, JONATHAN N/0000-0002-1149-2480; KALER, JASMEET/0000-0002-3332-7064; PRIDMORE, TONY/0000-0002-9485-1978; FRENCH, ANDREW/0000-0002-8313-2898	PO BOX 211, 1000 AE AMSTERDAM, NETHERLANDS	JAN	8	AMSTERDAM			J	ELSEVIER SCIENCE BV	2014	REMNANT, JOHN/N-7624-2019; MIGUEL-PACHECO, GIULIANA G/I-1977-2016; REMNANT, JOHN G/E-5209-2018; HUXLEY, JONATHAN N/B-7406-2011
HOGENBOOM JA;PELLEGRINO L;SANDRUCCI A;ROSI V;D'INCECCO P	HOGENBOOM, J. A.;PELLEGRINO, L.;SANDRUCCI, A.;ROSI, V;D'INCECCO, P.	ABENI F, 2008, J DAIRY SCI, V91, P3372, DOI 10.3168/JDS.2008-1039;ABENI F, 2005, J DAIRY SCI, V88, P3542, DOI 10.3168/JDS.S0022-0302(05)73039-3;ABENI F, 2005, J DAIRY SCI, V88, P3519, DOI 10.3168/JDS.S0022-0302(05)73037-X;BACH A, 2009, J DAIRY SCI, V92, P1272, DOI 10.3168/JDS.2008-1443;BARBANO DM, 2006, J DAIRY SCI, V89, PE15, DOI 10.3168/JDS.S0022-0302(06)72360-8;BARKEMA HW, 2015, J DAIRY SCI, V…	AUTOMATIC MILKING SYSTEMS (AMS), FIRST INTRODUCED ON DAIRY FARMS IN THE 1990S, RAPIDLY SPREAD ACROSS MANY COUNTRIES. THIS TECHNOLOGY IS BASED ON THE VOLUNTARY MILKING OF DAIRY CATTLE IN A COMPLETELY AUTOMATED PROCESS, WHICH RELIES ON COMPUTER MANAGEMENT, WITH A SUBSTANTIAL AVERAGE INCREASE IN MILKING FREQUENCY. COMPARED WITH CONVENTIONAL MILKING, AMS SIGNIFICANTLY ALTERS HERD MANAGEMENT, WITH IMP…						7640	STATE UNIV MILAN, DEPT FOOD ENVIRONM & NUTR SCI, VIA CELORIA 2, I-20133 MILAN, ITALY.; STATE UNIV MILAN, DEPT AGR & ENVIRONM SCI, PROD, LANDSCAPE,AGROENERGY, VIA CELORIA 2, I-20133 MILAN, ITALY.;	UNIVERSITY OF MILAN; UNIVERSITY OF MILAN					2022-01-18	AUTOMATIC MILKING SYSTEM; MILKING FREQUENCY; MILK COMPOSITION; FREE FATTY ACID; CHEESE	10.3168/jds.2018-16013	REVIEW			1525-3198	PAOLO.DINCECCO@UNIMI.IT	7654				IP9EO			FATTY-ACID-COMPOSITION; SOMATIC-CELL COUNTS; AUTOMATIC MILKING; CONVENTIONAL MILKING; DAIRY-COWS; UDDER HEALTH; CLOSTRIDIUM-TYROBUTYRICUM; GRAVITY SEPARATION; SENSORY PROPERTIES; FEEDING-BEHAVIOR	9	J DAIRY SCI	J. DAIRY SCI.	ENGLISH		99	BRONZE, GREEN SUBMITTED		STE 800, 230 PARK AVE, NEW YORK, NY 10169 USA	SEP	15	NEW YORK	31255272		J	ELSEVIER SCIENCE INC	2019
JOHN AJ;FREEMAN MJ;KERRISK KF;GARCIA SC;CLARK CEF	JOHN, A. J.;FREEMAN, M. J.;KERRISK, K. F.;GARCIA, S. C.;CLARK, C. E. F.	ALMEIDA J, 2013, MED C CONTR AUTOMAT, P100, DOI 10.1109/MED.2013.6608705;EARLE DF, 1979, AUST J EXP AGR, V19, P337, DOI 10.1071/EA9790337;GREENALL R. K., 2004, AUTOMATIC MILKING: A BETTER UNDERSTANDING. CONFERENCE PROCEEDINGS, LELYSTAD, NETHERLANDS, MARCH 2004, P273;HALACHMI I, 2005, ANIM SCI, V80, P339, DOI 10.1079/ASC40480339;JAGO J., 2003, PROCEEDINGS OF THE NEW ZEALAND SOCIETY OF ANIMAL PRODU…	ACHIEVING A CONSISTENT LEVEL OF ROBOT UTILISATION THROUGHOUT 24 H MAXIMISES AUTOMATIC MILKING SYSTEM (AMS) UTILISATION. HOWEVER, LEVELS OF ROBOT UTILISATION IN THE EARLY MORNING HOURS ARE TYPICALLY LOW, CAUSED BY THE DIURNAL FEEDING BEHAVIOUR OF COWS, LIMITING THE INHERENT CAPACITY AND TOTAL PRODUCTION OF PASTURE-BASED AMS. OUR OBJECTIVE WAS TO DETERMINE ROBOT UTILISATION THROUGHOUT 24 H BY DAIRY…						1529	UNIV SYDNEY, FAC SCI, SCH LIFE & ENVIRONM SCI, DAIRY SCI GRP, CAMDEN, NSW 2570, AUSTRALIA.; UNIV TASMANIA, TASMANIAN INST, AGR DAIRY CTR, BURNIE, TAS 7320, AUSTRALIA.;	UNIVERSITY OF SYDNEY; UNIVERSITY OF TASMANIA					2022-01-18	AUTOMATIC MILKING SYSTEM; FORAGE; GRAZING; VOLUNTARY TRAFFIC; RUMINANT	10.1017/S1751731118003117	ARTICLE			1751-732X	AJOH7559@UNI.SYDNEY.EDU.AU	1535		FUTUREDAIRY; UNIVERSITY OF TASMANIA; DELAVAL; UNIVERSITY OF SYDNEYUNIVERSITY OF SYDNEY; DAIRY AUSTRALIADAIRY AUSTRALIA	THE AUTHORS WOULD LIKE TO ACKNOWLEDGE THE SUPPORT OF FUTUREDAIRY AND ITS INVESTORS (DELAVAL, THE UNIVERSITY OF SYDNEY AND DAIRY AUSTRALIA), THE UNIVERSITY OF TASMANIA AND THE FARM INVOLVED.	ID7PO			BEHAVIOR; PERFORMANCE; SYSTEMS; YIELD	7	ANIMAL	ANIMAL	ENGLISH		19	HYBRID	CLARK, CAMERON/0000-0002-7644-2046	EDINBURGH BLDG, SHAFTESBURY RD, CB2 8RU CAMBRIDGE, ENGLAND	JUL	7	CAMBRIDGE	30458894		J	CAMBRIDGE UNIV PRESS	2019
DRIESSEN C;HEUTINCK LFM	DRIESSEN, CLEMENS;HEUTINCK, LEONIE F. M.	AKRICH M., 1992, SHAPING TECHNOLOGY B, P205;ANONYMOUS, 2010, VEET;ANONYMOUS, 2008, MELKVEEHOUDERS PRIKK;ANONYMOUS, 2012, HOARDS DAIRYMAN 0321;ARENDZEN I, 2000, ROBOTIC MILKING, P201;ATKINS PETER W., 2010, LIQUID MAT HIST MILK;BIELEMAN J., 2000, TECHNIEK NEDERLAND T, VIII, P211;BIJKER W. E., 1992, SHAPING TECHNOLOGY B;BOOGAARD BK, 2011, J AGR ENVIRON ETHIC, V24, P259, DOI 10.1007/S10806-010-9256-4…	ETHICAL CONCERNS REGARDING AGRICULTURAL PRACTICES CAN BE FOUND TO CO-EVOLVE WITH TECHNOLOGICAL DEVELOPMENTS. THIS PAPER AIMS TO CREATE AN UNDERSTANDING OF ETHICS THAT IS HELPFUL IN DEBATING TECHNOLOGICAL INNOVATION BY STUDYING SUCH A CO-EVOLUTION PROCESS IN DETAIL: THE DEVELOPMENT AND ADOPTION OF THE MILKING ROBOT. OVER THE LAST DECADE AN INCREASING NUMBER OF MILKING ROBOTS, OR AUTOMATIC MILKING …						3	WAGENINGEN UNIV, CULTURAL GEOG GRP, NL-6708 PB WAGENINGEN, NETHERLANDS.; WAGENINGEN UNIV, NL-8219 PH WAGENINGEN, NETHERLANDS.;	WAGENINGEN UNIVERSITY & RESEARCH; WAGENINGEN UNIVERSITY & RESEARCH					2022-01-18	MILKING ROBOTS; DAIRY FARMING; ANIMAL WELFARE; LABOR QUALITY; CO-EVOLUTION OF ETHICS AND TECHNOLOGY; HUMAN ANIMAL RELATIONS; TECHNOLOGY ASSESSMENT; AUTOMATIC MILKING SYSTEMS (AMS)	10.1007/s10460-014-9515-5	ARTICLE			1572-8366	CLEMENS.DRIESSEN@WUR.NL	20		NETHERLANDS ORGANIZATION FOR SCIENTIFIC RESEARCH (NWO)NETHERLANDS ORGANIZATION FOR SCIENTIFIC RESEARCH (NWO) [253-20-013]	THIS PAPER PRESENTS RESULTS OF THE PROJECT "ETHICAL ROOM FOR MANOEUVRE IN LIVESTOCK FARMING" THAT WAS FUNDED BY THE NETHERLANDS ORGANIZATION FOR SCIENTIFIC RESEARCH (NWO) PROJECT # 253-20-013. THE AUTHORS IN RESEARCHING AND WRITING THIS PAPER OWE SPECIAL THANKS TO: MICHIEL KORTHALS, VOLKERT BEEKMAN, MARC BRACKE, HANS SPOOLDER, JAN BLOEMERT, KEES DE KONING, KEES VAN REENEN, FRANK LENSSINCK, BERT P…	AZ0PJ			AUTOMATIC MILKING; ANIMAL-WELFARE; BEHAVIOR; SYSTEMS; SCIENCE; HEALTH	1	AGR HUM VALUES	AGRIC. HUMAN VALUES	ENGLISH		103		DRIESSEN, CLEMENS/0000-0003-1695-1524	VAN GODEWIJCKSTRAAT 30, 3311 GZ DORDRECHT, NETHERLANDS	MAR	18	DORDRECHT			J	SPRINGER	2015	DRIESSEN, CLEMENS/D-7685-2015
VOROBJOVAS G;ZILAITIS V;BANYS A;JUOZAITIENE V;JUKNA C	VOROBJOVAS, GENADIJUS;ZILAITIS, VYTUOLIS;BANYS, ANTANAS;JUOZAITIENE, VIDA;JUKNA, CESLOVAS	BADE RD, 2009, J DAIRY SCI, V92, P913, DOI 10.3168/JDS.2008-1180;BERGLUND I, 2002, LIVEST PROD SCI, V78, P115, DOI 10.1016/S0301-6226(02)00090-8;CLARK DA, 2006, J DAIRY SCI, V89, P1854, DOI 10.3168/JDS.S0022-0302(06)72254-8;DAHL GE, 2004, J DAIRY SCI, V87, P882, DOI 10.3168/JDS.S0022-0302(04)73232-4;DOHOO IR, 1991, PREV VET MED, V10, P225, DOI 10.1016/0167-5877(91)90006-N;HOGEVEEN H, 2001, LIVEST…	THE OBJECTIVE OF THIS STUDY WAS TO INVESTIGATE THE POTENTIAL INFLUENCE OF AUTOMATIC MILKING SYSTEM (AMS) ON THE MILK YIELD AND COMPOSITION. NINETY MILKING COWS WERE RANDOMLY DIVIDED INTO TWO EQUAL GROUPS. THE DATA ON MILK YIELD, MILK COMPOSITION AND QUALITY PARAMETERS USING CONVENTIONAL MILKING (GROUP 1, N=45) AND AMS (GROUP 2, N=45) WAS COLLECTED FROM JANUARY 2008 TO MARCH 2009. IN GROUP 2, AMS …						71	LITHUANIAN UNIV HLTH SCI, DEPT ANIM SCI, VET ACAD, LT-47181 KAUNAS, LITHUANIA.; LITHUANIAN UNIV HLTH SCI, DEPT NONINFECT DIS, VET ACAD, LT-47181 KAUNAS, LITHUANIA.; LITHUANIAN UNIV HLTH SCI, DEPT ANIM BREEDING & GENET, LAB ANIM GENET EVALUAT & SELECT, VET ACAD, LT-47181 KAUNAS, LITHUANIA.;	LITHUANIAN UNIVERSITY OF HEALTH SCIENCES; LITHUANIAN UNIVERSITY OF HEALTH SCIENCES; LITHUANIAN UNIVERSITY OF HEALTH SCIENCES					2022-01-18	AUTOMATIC MILKING SYSTEM; CONVENTIONAL MILKING; MILK YIELD; MILK COMPOSITION; SCC		ARTICLE				VITUOLIS@LVA.LT	76				676DF			SOMATIC-CELL COUNT; UDDER HEALTH; DAIRY-COWS; FLOW; FREQUENCY; SYSTEMS	73	VET ZOOTECH-LITH	VET. ZOOTEC.	LITHUANIAN		33			TILZES G 18, KAUNAS, LT-47181, LITHUANIA		6	KAUNAS			J	LITHUANIAN VETERINARY ACAD	2010
REITH S;HOY S	REITH, S.;HOY, S.	ARNEY DR, 1994, APPL ANIM BEHAV SCI, V40, P211, DOI 10.1016/0168-1591(94)90062-0;BERKA T, 2004, CZECH J ANIM SCI, V49, P281, DOI 10.17221/4311-CJAS;BREHME U., 2006, RESEARCH IN AGRICULTURAL ENGINEERING, V52, P1;FIRK R, 2002, LIVEST PROD SCI, V75, P219, DOI 10.1016/S0301-6226(01)00323-2;KIDDY CA, 1977, J DAIRY SCI, V60, P235, DOI 10.3168/JDS.S0022-0302(77)83859-9;LEHRER AR, 1992, ANIM REPROD SCI, …	SENSORS ARE USED TO OPTIMIZE HEAT DETECTION AS THE MOST IMPORTANT PREDISPOSITION IN FERTILITY MANAGEMENT. THE OBJECTIVE OF THIS INVESTIGATION WAS TO CHARACTERIZE DYNAMICS OF PHYSICAL ACTIVITY, RUMINATION AND BODY WEIGHT OF DAIRY COWS DURING OESTRUS. ACTIVITY AND RUMINATION WERE RECORDED BY MEANS OF A SENSOR-SUPPORTED RESPACTOR COLLAR, BODY WEIGHT DATA WERE OBTAINED BY A SCALE AVAILABLE IN AN AUTO…			GELB, E CHARVAT, K		978-80-904830-0-2	107	UNIV GIESSEN, DEPT ANIM BREEDING & GENET, BISMARCKSTR 16, D-35390 GIESSEN, GERMANY.;	JUSTUS LIEBIG UNIVERSITY GIESSEN	PRAGUE, CZECH REPUBLIC	8TH EUROPEAN-FEDERATION-FOR-INFORMATION-TECHNOLOGY-IN-AGRICULTURE, FOOD AND THE ENVIRONMENT / 8TH WORLD CONGRESS ON COMPUTERS IN AGRICULTURE	JUL 11-14, 2011		2022-01-18			PROCEEDINGS PAPER				STEFANIE.REITH@AGRAR.UNI-GIESSEN.DE	115				BE1ZD			MILK-PRODUCTION; COWS; MANAGEMENT; BEHAVIOR		EFITA/WCCA '11		ENGLISH		17			RADLICKA 28, PRAGUE 5, 150 00, CZECH REPUBLIC		9	PRAGUE 5			C	CZECH CENTRE SCIENCE & SOC	2011
SCHULTE HD;MUSSHOFF O;MEUWISSEN MPM	SCHULTE, H. D.;MUSSHOFF, O.;MEUWISSEN, M. P. M.	AMI (AGRARMARKT INFORMATIONS-GESELLSCHAFT), 2018, AMI PREIS FUTT;ASSEFA TT, 2017, NJAS-WAGEN J LIFE SC, V80, P15, DOI 10.1016/J.NJAS.2016.11.002;BIJL R, 2007, J DAIRY SCI, V90, P239, DOI 10.3168/JDS.S0022-0302(07)72625-5;DE FRAHAN BH, 2011, EUR REV AGRIC ECON, V38, P469, DOI 10.1093/ERAE/JBR013;DI FALCO S, 2006, EUR REV AGRIC ECON, V33, P289, DOI 10.1093/EURRAG/JBL016;DIJKHUIZEN AA, 1997, COMPUT …	AFTER THE ABOLITION OF THE MILK QUOTA IN THE EUROPEAN UNION, MILK PRICE VOLATILITY IS EXPECTED TO INCREASE BECAUSE OF THE LIBERALIZED MARKET CONDITIONS. AT THE SAME TIME, INVESTMENT APPRAISAL METHODS HAVE NOT BEEN UPDATED TO CAPTURE THE INCREASED UNCERTAINTY. THEREFORE, THE OBJECTIVE OF THIS PAPER IS TO ASSESS THE EFFECT OF CHANGING PRICE VOLATILITY DUE TO QUOTA ABOLITION ON INVESTMENT DECISIONS …						7531	GEORG AUGUST UNIV GOTTINGEN, DEPT AGR ECON & RURAL DEV, D-37073 GOTTINGEN, GERMANY.; WAGENINGEN UNIV & RES, DEPT SOCIAL SCI, BUSINESS ECON GRP, NL-6706 KN WAGENINGEN, NETHERLANDS.;	UNIVERSITY OF GOTTINGEN; WAGENINGEN UNIVERSITY & RESEARCH					2022-01-18	MILK QUOTA ABOLITION; RISK-ADJUSTED DISCOUNT RATE; INVESTMENT DECISION; RISK AVERSION	10.3168/jds.2017-14305	ARTICLE			1525-3198	HINRICH.SCHULTE@AGR.UNI-GOETTINGEN.DE	7539				GN5VG			AUTOMATIC MILKING; DAIRY FARMS; RISK; MANAGEMENT; SYSTEM; PROFITABILITY; TECHNOLOGIES; ECONOMICS; RETURNS	8	J DAIRY SCI	J. DAIRY SCI.	ENGLISH		39	BRONZE		360 PARK AVE SOUTH, NEW YORK, NY 10010-1710 USA	AUG	9	NEW YORK	29885895		J	ELSEVIER SCIENCE INC	2018	MUSSHOFF, OLIVER/AAZ-1868-2021
CASTRO A;PEREIRA JM;AMIAMA C;BUENO J	CASTRO, A.;PEREIRA, J. M.;AMIAMA, C.;BUENO, J.	ANDRE G, 2010, J DAIRY SCI, V93, P942, DOI 10.3168/JDS.2009-2373;ARTMANN R., 2004, AUTOMATIC MILKING: A BETTER UNDERSTANDING. CONFERENCE PROCEEDINGS, LELYSTAD, NETHERLANDS, MARCH 2004, P474;BACH A, 2009, J DAIRY SCI, V92, P1272, DOI 10.3168/JDS.2008-1443;BIJL R, 2007, J DAIRY SCI, V90, P239, DOI 10.3168/JDS.S0022-0302(07)72625-5;CAJA G, 2002, ORDENO ROBOTIZADO, P11;DE KONING K, 2000, ROBOTIC MILK…	MILKING DATA OF 34 SINGLE AUTOMATIC MILKING SYSTEM (AMS) UNITS ON 29 GALICIAN DAIRY FARMS WERE ANALYZED TO DETERMINE THE SYSTEM CAPACITY IN EACH FARM UNDER ACTUAL WORKING CONDITIONS. NUMBER OF COWS, MILK YIELD, MILKINGS PER COW PER DAY, ACTUAL MILKING TIME, REJECTED MILKING TIME, CLEANING TIME, AND MACHINE DOWNTIME WERE USED TO DETERMINE THE NUMBER OF COWS MILKED PER AMS UNIT TO OBTAIN THE OPTIMA…						929	UNIV SANTIAGO COMPOSTELA, DEPT AGROFORESTRY ENGN, LUGO 27002, SPAIN.;	UNIVERSITY OF SANTIAGO DE COMPOSTELA					2022-01-18	AUTOMATIC MILKING; EFFICIENCY; MILKING FREQUENCY; VISIT TIME	10.3168/jds.2010-3912	ARTICLE			1525-3198	J.PEREIRA@USC.ES	936		AUTONOMOUS GOVERNMENT OF GALICIA THROUGH THE DIRECTORATE GENERAL FOR RESEARCH & DEVELOPMENT (PGIDIT) [07MRU013291PR]	THE AUTHORS ARE GRATEFUL FOR THE FINANCIAL SUPPORT GRANTED BY THE AUTONOMOUS GOVERNMENT OF GALICIA THROUGH THE DIRECTORATE GENERAL FOR RESEARCH & DEVELOPMENT (PGIDIT PROJECT, REF: 07MRU013291PR), AND GRATEFUL TO THE FARMERS WHO FACILITATED ACCESS TO THEIR DATA.	882DB			BEHAVIOR; YIELD; COWS	2	J DAIRY SCI	J. DAIRY SCI.	ENGLISH		19	BRONZE	PEREIRA, JOSE MANUEL/0000-0002-4153-6579; CASTRO, ANGEL/0000-0002-5604-3005; MARINELLO, FRANCESCO/0000-0002-3283-5665; AMIAMA, CARLOS/0000-0003-1866-9135	STE 800, 230 PARK AVE, NEW YORK, NY 10169 USA	FEB	8	NEW YORK	22281358		J	ELSEVIER SCIENCE INC	2012	PEREIRA, JOSE MANUEL/G-4757-2018; CASTRO, ANGEL/N-2140-2015; MARINELLO, FRANCESCO/H-5619-2019
LESSIRE F;FROIDMONT E;SHORTALL J;HORNICK JL;DUFRASNE I	LESSIRE, F.;FROIDMONT, E.;SHORTALL, J.;HORNICK, J. L.;DUFRASNE, I.	AULDIST MJ, 2013, J DAIRY SCI, V96, P1218, DOI 10.3168/JDS.2012-6079;AYADI M, 2004, J DAIRY RES, V71, P304, DOI 10.1017/S0022029904000329;BACH A, 2007, J DAIRY SCI, V90, P5049, DOI 10.3168/JDS.2007-0347;BARGO F, 2002, J DAIRY SCI, V85, P1777, DOI 10.3168/JDS.S0022-0302(02)74252-5;BUROW E, 2011, PREV VET MED, V100, P237, DOI 10.1016/J.PREVETMED.2011.04.001;DE BOEVER JL, 2004, ANIM FEED SCI TECH, V…	INCREASED ECONOMIC, SOCIETAL AND ENVIRONMENTAL CHALLENGES FACING AGRICULTURE ARE LEADING TO A GREATER FOCUS ON EFFECTIVE WAY TO COMBINE GRAZING AND AUTOMATIC MILKING SYSTEMS (AMS). ONE OF THE FUNDAMENTAL ASPECTS OF ROBOTIC MILKING IS COWS' TRAFFIC TO THE AMS. NUMEROUS STUDIES HAVE IDENTIFIED FEED PROVIDED, EITHER AS FRESH GRASS OR CONCENTRATE SUPPLEMENT, AS THE MAIN INCENTIVE FOR COWS TO RETURN T…						2061	UNIV LIEGE, FAC VET MED, ANIM PROD DEPT, FUNDAMENTAL & APPL RES ANIM & HLTH, QUARTIER VALLEE 2,AVE CUREGHEM 10, B-4000 LIEGE 1, BELGIUM.; WALLOON AGR RES CTR, PROD & SECT DEPT, RUE LIROUX 8, B-5030 GEMBLOUX, BELGIUM.; TEAGASC, ANIM & GRASSLAND RES & INNOVAT CTR, FERMOY, CORK, IRELAND.;	UNIVERSITY OF LIEGE; TEAGASC					2022-01-18	GRAZING; DAIRY COWS; CONCENTRATE; AUTOMATIC MILKING SYSTEM; COW TRAFFIC	10.1017/S1751731117000659	ARTICLE			1751-732X	FLESSIRE@ULG.AC.BE	2069		EU PROJECT AUTOGRASSMILK [SME FP7 314879]	THIS RESEARCH WAS FUNDED BY THE EU PROJECT AUTOGRASSMILK SME FP7 314879.	FK5JX			FATTY-ACID-COMPOSITION; DAIRY-COWS; NITROGEN-FERTILIZER; HERBAGE ALLOWANCE; EARLY LACTATION; CORN-SILAGE; SUPPLEMENTATION; BEHAVIOR; PERFORMANCE; YIELD	11	ANIMAL	ANIMAL	ENGLISH		38	GREEN SUBMITTED, HYBRID	, HORNICK/0000-0003-1831-1440; LESSIRE, FRANCOISE/0000-0002-4062-6927	EDINBURGH BLDG, SHAFTESBURY RD, CB2 8RU CAMBRIDGE, ENGLAND	NOV	9	CAMBRIDGE	28376936		J	CAMBRIDGE UNIV PRESS	2017	, HORNICK/AAV-1394-2020
HENRIKSEN JCS;WEISBJERG MR;LOVENDAHL P;KRISTENSEN T;MUNKSGAARD L	HENRIKSEN, J. C. S.;WEISBJERG, M. R.;LOVENDAHL, P.;KRISTENSEN, T.;MUNKSGAARD, L.	ANDRE G, 2010, J AGR SCI-CAMBRIDGE, V148, P263, DOI 10.1017/S0021859610000134;ANDRE G, 2007, EUR SAF REL C RISK R, P1;AOAC INTERNATIONAL, 2000, OFFICIAL METHODS ANA, V17TH;AZIZI O, 2010, ARCH TIERZUCHT, V53, P130, DOI 10.5194/AAB-53-130-2010;BACH A, 2007, J DAIRY RES, V74, P40, DOI 10.1017/S0022029906002184;BOSSEN D, 2009, LIVEST SCI, V126, P252, DOI 10.1016/J.LIVSCI.2009.07.010;BRZOZOWSKA A, 201…	THE AIM OF THIS STUDY WAS TO INVESTIGATE THE EFFECTS OF A CONCENTRATE STRATEGY BASED ON THE INDIVIDUAL COW PARTIAL MIXED RATION (PMR) INTAKE COMPARED WITH A FLAT RATE. HALF OF THE COWS WERE FED THE INDIVIDUAL CONCENTRATE STRATEGY, WHEREAS THE OTHER HALF WERE FED THE CONTROL STRATEGY. THE INDIVIDUALLY FED COWS WERE OFFERED A CONCENTRATE PROPORTION EQUAL TO 30% OF THE AD LIBITUM INTAKE OF THE PMR I…						2155	AARHUS UNIV, DEPT ANIM SCI, BLICHERS 20, DK-8830 TJELE, DENMARK.; AARHUS UNIV, DEPT AGROECOL, BLICHERS 20, DK-8830 TJELE, DENMARK.;	AARHUS UNIVERSITY; AARHUS UNIVERSITY					2022-01-18	INDIVIDUAL COW CONCENTRATE STRATEGY; MIXED RATION INTAKE; PRODUCTION; BEHAVIOR	10.3168/jds.2018-15477	ARTICLE			1525-3198	JULIEC.HENRIKSEN@ANIS.AU.DK	2172		MAELKEAFGIFTSFONDEN (MILK LEVY FOND, AARHUS, DENMARK)	THE WORK WAS FUNDED BY MAELKEAFGIFTSFONDEN (MILK LEVY FOND, AARHUS, DENMARK). THE AUTHORS THANK THE STAFF AT THE DANISH CATTLE RESEARCH CENTRE (FOULUM, AARHUS UNIVERSITY, DENMARK) FOR THEIR HIGHLY COMMITTED ENGAGEMENT DURING THE EXPERIMENT. CONNIE H. MIDDELHEDE AND MARTIN BJERRING (ANIMAL SCIENCE, AARHUS UNIVERSITY) ARE ACKNOWLEDGED FOR THEIR EFFORT ON DATA PROCESSING. LESLIE FOLDAGER (ANIMAL SCI…	HL2FE			DAIRY-COWS; FEEDING-BEHAVIOR; MILK-YIELD; ALLOCATION STRATEGIES; LACTATION; PERFORMANCE; ASSOCIATIONS; HEALTH; PARITY; GRASS	3	J DAIRY SCI	J. DAIRY SCI.	ENGLISH		44	BRONZE	LOVENDAHL, PETER/0000-0002-9852-2944; , TROELS/0000-0003-2552-2211	STE 800, 230 PARK AVE, NEW YORK, NY 10169 USA	MAR	18	NEW YORK	30660417		J	ELSEVIER SCIENCE INC	2019	KRISTENSEN, TROELS/J-5879-2015; LOVENDAHL, PETER/AAC-8688-2020
TSE C;BARKEMA HW;DEVRIES TJ;RUSHEN J;PAJOR EA	TSE, C.;BARKEMA, H. W.;DEVRIES, T. J.;RUSHEN, J.;PAJOR, E. A.	BACH A, 2007, J DAIRY RES, V74, P40, DOI 10.1017/S0022029906002184;BARKEMA HW, 2015, J DAIRY SCI, V98, P7426, DOI 10.3168/JDS.2015-9377;BARNES MA, 1990, J DAIRY SCI, V73, P1603, DOI 10.3168/JDS.S0022-0302(90)78831-5;BENTLEY J.A., 2013, 659 AS;BEWLEY J., 2010, P 1 N AM C PREC DAIR;BORDERAS TF, 2008, CAN J ANIM SCI, V88, P1, DOI 10.4141/CJAS07014;BUTLER D., 2012, J R AGR SOC, P1;CANADIAN DAIRY INFO…	AUTOMATIC MILKING SYSTEMS (AMS), OR MILKING ROBOTS, ARE BECOMING INCREASINGLY COMMON, BUT THERE IS LITTLE DOCUMENTATION OF HOW AMS HAVE AFFECTED FARMS AS A WHOLE AND WHAT CHALLENGES AND BENEFITS PRODUCERS ARE EXPERIENCING DURING THEIR TRANSITION TO AMS. THE OBJECTIVE OF THIS NATIONAL SURVEY WAS TO DOCUMENT THE EFFECT OF TRANSITIONING TO AMS ON PRODUCER PERCEPTIONS OF CHANGE IN HOUSING, FARM MANAG…						2404	UNIV CALGARY, DEPT PROD ANIM HLTH, CALGARY, AB T2N 4N1, CANADA.; UNIV GUELPH, DEPT ANIM BIOSCI, GUELPH, ON N1G 2W1, CANADA.; UNIV BRITISH COLUMBIA, FAC LAND & FOOD SYST, VANCOUVER, BC V6T 1Z4, CANADA.;	UNIVERSITY OF CALGARY; UNIVERSITY OF GUELPH; UNIVERSITY OF BRITISH COLUMBIA					2022-01-18	ROBOTIC MILKING; ADOPTION; PRECISION DAIRYING	10.3168/jds.2016-11521	ARTICLE			1525-3198	EAPAJOR@UCALGARY.CA	2414		DAIRY FARMERS OF CANADA (OTTAWA, ON, CANADA); AGRICULTURE AND AGRI-FOOD CANADA (OTTAWA, ON, CANADA)AGRICULTURE & AGRI FOOD CANADA; BC MINISTRY OF AGRICULTURE (DUNCAN, BC, CANADA) THROUGH GROWING FORWARD 2, A FEDERAL-PROVINCIAL-TERRITORIAL INITIATIVE	THE AUTHORS THANK THE DAIRY FARMERS OF CANADA (OTTAWA, ON, CANADA), AGRICULTURE AND AGRI-FOOD CANADA (OTTAWA, ON, CANADA), AND THE BC MINISTRY OF AGRICULTURE (DUNCAN, BC, CANADA) THROUGH GROWING FORWARD 2, A FEDERAL-PROVINCIAL-TERRITORIAL INITIATIVE ADMINISTERED BY THE INVESTMENT AGRICULTURE FOUNDATION OF BC AND THE UNIVERSITY OF CALGARY VETERINARY MEDICINE (UCVM; CALGARY, AB, CANADA) FOR THEIR F…	EK1ZE			ROBOTIC MILKING; UDDER HEALTH; QUALITY; LAMENESS; ASSOCIATIONS; BEHAVIOR	3	J DAIRY SCI	J. DAIRY SCI.	ENGLISH		40	BRONZE	BARKEMA, HERMAN/0000-0002-9678-8378; DEVRIES, TREVOR/0000-0001-9364-2456; PARKIN, CHRISTINA/0000-0002-7268-2771	STE 800, 230 PARK AVE, NEW YORK, NY 10169 USA	MAR	11	NEW YORK	28109587		J	ELSEVIER SCIENCE INC	2017	BARKEMA, HERMAN/B-9583-2008; DEVRIES, TREVOR/AAE-5538-2019
JOHNSEN JF;JOHANSSEN JRE;AABY AV;KISCHEL SG;RUUD LE;SOKI-MAKILUTILA A;KRISTIANSEN TB;WIBE AG;BOE KE;FERNEBORG S	JOHNSEN, JULIE FOSKE;JOHANSSEN, JUNI ROSANN ENGELIEN;AABY, ANNA VOIEN;KISCHEL, STINE GRONMO;RUUD, LARS ERIK;SOKI-MAKILUTILA, AUGUSTIN;KRISTIANSEN, THERESE BJORKLUND;WIBE, ANNE GLADSO;BOE, KNUT EGIL;FERNEBORG, SABINE	BEAVER A, 2019, J DAIRY SCI, V102, P5784, DOI 10.3168/JDS.2018-15603;CHARLTON GL, 2014, J DAIRY SCI, V97, P2694, DOI 10.3168/JDS.2013-6923;JENSEN MB, 2011, APPL ANIM BEHAV SCI, V134, P92, DOI 10.1016/J.APPLANIM.2011.06.017;JOHNSEN JF., 2021, J DAIRY RES, V88;JOHNSEN JF, 2016, APPL ANIM BEHAV SCI, V181, P1, DOI 10.1016/J.APPLANIM.2015.11.011;JOHNSEN JF, 2015, APPL ANIM BEHAV SCI, V166, P11, DOI 10…	RESEARCH IS NEEDED ON HOW TECHNOLOGY CAN FACILITATE COW-CALF CONTACT (CCC). THIS RESEARCH COMMUNICATION DESCRIBES THE BEHAVIOUR OF DAIRY COW-CALF PAIRS IN TWO COW-DRIVEN CCC-SYSTEMS DIFFERING IN COWS' ACCESS TO THE CALVES THROUGH COMPUTER-CONTROLLED ACCESS GATES (SMART GATES, SG). SPECIFICALLY, COW TRAFFIC THROUGH SG WHEN VISITING THEIR CALVES, ALLOGROOMING, SUCKLING AND CROSS-SUCKLING, COWS' EAT…	PII S0022029921000194					52	NORWEGIAN VET INST, SECT TERR ANIM HLTH & WELF, OSLO, NORWAY.; NORWEGIAN CTR ORGAN AGR, TINGVOLL, NORWAY.; NORWEGIAN UNIV LIFE SCI, FAC BIOSCI, DEPT ANIM & AQUACULTURAL SCI, AS, NORWAY.; TINE SA, FARM ADVISORY SERV, DEPT RES & DEV, AS, NORWAY.; INLAND NORWAY UNIV APPL SCI, DEPT AGR SCI, ELVERUM, NORWAY.;	NORWEGIAN VETERINARY INSTITUTE; NORWEGIAN UNIVERSITY OF LIFE SCIENCES; INLAND NORWAY UNIVERSITY OF APPLIED SCIENCES					2022-01-18	MATERNAL CARE; SUCKLING; TECHNOLOGY; WELFARE	10.1017/S0022029921000194	ARTICLE			1469-7629	JULIE.JOHNSEN@VETINST.NO	55		RESEARCH COUNCIL OF NORWAYRESEARCH COUNCIL OF NORWAY [304061]; NMBU -THE LIVESTOCK PRODUCTION RESEARCH CENTRE; TINE; FELLESKJOPET AGRI; DELAVAL	WE THANK THE STAFF MEMBERS OF THE NORWEGIAN UNIVERSITY OF LIFE SCIENCE (NMBU) S' LIVESTOCK PRODUCTION RESEARCH CENTRE FOR THEIR HELP IN THE TRIAL. THE STUDY WAS FUNDED BY THE RESEARCH COUNCIL OF NORWAY (PROJECT NUMBER 304061 'SMARTCALFCARE') AND WAS SUPPORTED BY DELAVAL, NMBU - THE LIVESTOCK PRODUCTION RESEARCH CENTRE, TINE AND FELLESKJOPET AGRI.	RG0KQ				1	J DAIRY RES	J. DAIRY RES.	ENGLISH		13	GREEN PUBLISHED, HYBRID	FERNEBORG, SABINE/0000-0002-9218-9407	32 AVENUE OF THE AMERICAS, NEW YORK, NY 10013-2473 USA	FEB	4	NEW YORK	33653429		J	CAMBRIDGE UNIV PRESS	2021	FERNEBORG, SABINE/P-7371-2019
DE OLIVEIRA D;KEELING LJ	DE OLIVEIRA, DAIANA;KEELING, LINDA J.	BARKEMA HW, 2015, J DAIRY SCI, V98, P7426, DOI 10.3168/JDS.2015-9377;BLOKHUIS HJ, 2010, ACTA AGR SCAND A-AN, V60, P129, DOI 10.1080/09064702.2010.523480;BOISSY A, 2011, ANIM WELFARE, V20, P47;BOISSY A, 2007, PHYSIOL BEHAV, V92, P375, DOI 10.1016/J.PHYSBEH.2007.02.003;BOKKERS EAM, 2012, ANIM WELFARE, V21, P307, DOI 10.7120/09627286.21.3.307;BREUER K, 2003, APPL ANIM BEHAV SCI, V84, P3, DOI 10.1016…	WE ASSESSED DAIRY COWS' BODY POSTURES WHILE THEY WERE PERFORMING DIFFERENT STATIONARY ACTIVITIES IN A LOOSE HOUSING SYSTEM AND THEN USED THE VARIATION WITHIN AND BETWEEN INDIVIDUALS TO IDENTIFY POTENTIAL CONNECTIONS BETWEEN SPECIFIC POSTURES AND THE VALENCE AND AROUSAL DIMENSIONS OF EMOTION. WE OBSERVED 72 INDIVIDUALS WITHIN A SINGLE MILKING HERD FOCUSING ON THEIR EAR, NECK AND TAIL POSITIONS WHI…	E0195674						SWEDISH UNIV AGR SCI, DEPT ANIM ENVIRONM & HLTH, UPPSALA, SWEDEN.;	SWEDISH UNIVERSITY OF AGRICULTURAL SCIENCES					2022-01-18		10.1371/journal.pone.0195674	ARTICLE				LINDA.KEELING@SLU.SE			SWEDISH RESEARCH COUNCIL FORMASSWEDISH RESEARCH COUNCILSWEDISH RESEARCH COUNCIL FORMAS [221-2013-330]; NATIONAL COUNCIL FOR SCIENTIFIC AND TECHNOLOGICAL DEVELOPMENT (CNPQ)CONSELHO NACIONAL DE DESENVOLVIMENTO CIENTIFICO E TECNOLOGICO (CNPQ)	THIS STUDY WAS FUNDED BY THE SWEDISH RESEARCH COUNCIL FORMAS (HTTP:WWW.FORMAS.SE/EN/), GRANT NUMBER 221-2013-330 TO LK AND THE NATIONAL COUNCIL FOR SCIENTIFIC AND TECHNOLOGICAL DEVELOPMENT (CNPQ) TO DO. THE FUNDERS HAD NO ROLE IN STUDY DESIGN, DATA COLLECTION AND ANALYSIS, DECISION TO PUBLISH, OR PREPARATION OF THE MANUSCRIPT.	GE5SH			AUTOMATIC MILKING SYSTEM; HEART-RATE; EAR POSTURES; VETERINARY PROCEDURE; POSITIVE EMOTIONS; TAIL-DOCKING; TELL US; WELFARE; BEHAVIOR; CATTLE	5	PLOS ONE	PLOS ONE	ENGLISH		52	GOLD, GREEN SUBMITTED, GREEN PUBLISHED	DE OLIVEIRA, DAIANA/0000-0002-6787-2626; KEELING, LINDA J/0000-0003-2629-0117	1160 BATTERY STREET, STE 100, SAN FRANCISCO, CA 94111 USA	MAY 2	16	SAN FRANCISCO	29718937		J	PUBLIC LIBRARY SCIENCE	2018	DE OLIVEIRA, DAIANA/N-3038-2013; KEELING, LINDA J/K-6542-2012
PIWCZYNSKI D;SITKOWSKA B;BRZOZOWSKI M;BOGUCKI M;WOJCIK P	PIWCZYNSKI, DARIUSZ;SITKOWSKA, BEATA;BRZOZOWSKI, MARCIN;BOGUCKI, MARIUSZ;WOJCIK, PIOTR	ADAMCZYK K, 2017, ANIM SCI PAP REP, V35, P35;AHLMAN T, 2011, J DAIRY SCI, V94, P1568, DOI 10.3168/JDS.2010-3483;BEAUDEAU F, 1995, J DAIRY SCI, V78, P103, DOI 10.3168/JDS.S0022-0302(95)76621-8;BICALHO RC, 2007, J DAIRY SCI, V90, P2797, DOI 10.3168/JDS.2006-504;BORKOWSKA D., 2009, ROCZ NAUK PTZ, V5, P87;BROTHERSTONE S, 1997, ANIM SCI, V65, P31, DOI 10.1017/S135772980001626X;DE VLIEGHER S, 2012, J D…	THE MAIN OBJECTIVE OF THE STUDY WAS TO DETERMINE THE EFFECT OF TRANSITION FROM A CONVENTIONAL MILKING SYSTEM (CMS) TO AN AUTOMATIC MILKING SYSTEM (ANIS) ON SURVIVAL OF 6361 POLISH HOLSTEIN-FRIESLAN COWS TO SECOND (SL2), THIRD (SL3) AND FOURTH (SL4) LACTATION AS WELL CULLING REASONS. THE COWS WERE BORN BETWEEN 2002 AND 2015 AND CALVED BETWEEN 2004 AND 2018. ALL DATA FOR THE SURVIVAL ANALYSIS AND C…						1081	UTP UNIV SCI & TECHNOL BYDGOSZCZ, FAC ANIM BREEDING & BIOL, DEPT ANIM BIOTECHNOL & GENET, MAZOWIECKA 28, PL-85084 BYDGOSZCZ, POLAND.; UTP UNIV SCI & TECHNOL BYDGOSZCZ, FAC ANIM BREEDING & BIOL, DEPT ANIM BREEDING & FEEDING, MAZOWIECKA 28, PL-85084 BYDGOSZCZ, POLAND.; NATL RES INST ANIM PROD, DEPT CATTLE BREEDING, PL-32083 BALICE, POLAND.;	BYDGOSZCZ UNIVERSITY OF SCIENCE & TECHNOLOGY; BYDGOSZCZ UNIVERSITY OF SCIENCE & TECHNOLOGY; NATIONAL RESEARCH INSTITUTE OF ANIMAL PRODUCTION					2022-01-18	DAIRY CATTLE; SURVIVAL; REASONS FOR CULLING; AUTOMATIC MILKING SYSTEM	10.2478/aoas-2021-0010	ARTICLE				DAREKP@UTP.EDU.PL	1101		[BN-51/2019]	WORK FINANCED FROM: STATUTORY ACTIVITY BN-51/2019.	TZ1CT			PRODUCTIVE LIFE; FUNCTIONAL LONGEVITY; DAIRY-CATTLE; GENETIC-PARAMETERS; HERD LIFE; HEALTH; IMPACT; TRAITS; YIELD; AGE	3	ANN ANIM SCI	ANN. ANIM. SCI.	ENGLISH		41	GOLD		GENTHINER STRASSE 13, D-10785 BERLIN, GERMANY	JUL	21	BERLIN			J	WALTER DE GRUYTER GMBH	2021
ISLAM MR;GARCIA SC;CLARK CEF;KERRISK KL	ISLAM, M. R.;GARCIA, S. C.;CLARK, C. E. F.;KERRISK, K. L.	CHAPMAN DF, 2008, AGR SYST, V97, P126, DOI 10.1016/J.AGSY.2008.02.002;CHAPMAN DF, 2008, AGR SYST, V97, P108, DOI 10.1016/J.AGSY.2008.02.001;FARINA SR, 2013, AGR SYST, V115, P10, DOI 10.1016/J.AGSY.2012.10.003;FARINA SR, 2011, GRASS FORAGE SCI, V66, P316, DOI 10.1111/J.1365-2494.2011.00795.X;FARINA SR, 2011, ANIM PROD SCI, V51, P460, DOI 10.1071/AN10242;GARCIA SC, 2008, GRASS FORAGE SCI, V63, P284…	TO MAINTAIN A PREDOMINANTLY PASTURE-BASED SYSTEM, THE LARGE HERD MILKED BY AUTOMATIC MILKING ROTARY WOULD BE REQUIRED TO WALK SIGNIFICANT DISTANCES. WALKING DISTANCES OF GREATER THAN 1-KM ARE ASSOCIATED WITH AN INCREASED INCIDENCE OF UNDESIRABLY LONG MILKING INTERVALS AND REDUCED MILK YIELD. COMPLEMENTARY FORAGES CAN BE INCORPORATED INTO PASTURE-BASED SYSTEMS TO LIFT TOTAL HOME GROWN FEED IN A GI…						903	UNIV SYDNEY, FAC VET SCI, DAIRY SCI GRP, CAMDEN, NSW 2570, AUSTRALIA.;	UNIVERSITY OF SYDNEY					2022-01-18	AUTOMATIC MILKING SYSTEM; COMPLEMENTARY FORAGE ROTATIONS; HERD SIZE; WALKING DISTANCE; GRAZEABLE HOME-GROWN FORAGES	10.5713/ajas.14.0385	ARTICLE			1976-5517	MD.ISLAM@SYDNEY.EDU.AU	910		DAIRY RESEARCH FOUNDATION	THE AUTHORS THANK THE DAIRY RESEARCH FOUNDATION FOR ITS SUPPORT OF THE DAIRY SCIENCE GROUP AND THE INVESTORS OF THE FUTUREDAIRY PROJECT (DAIRY AUSTRALIA, NSW DEPARTMENT OF PRIMARY INDUSTRIES, THE UNIVERSITY OF SYDNEY, AND DELAVAL).	CH2IF			NONIRRIGATED DAIRY FARMS; SOUTHERN AUSTRALIA; NUTRITIVE-VALUE; CROP SYSTEMS; EFFICIENCY; RISK; UNCERTAINTY; MANAGEMENT; ADOPTION; YIELD	6	ASIAN AUSTRAL J ANIM	ASIAN AUSTRALAS. J. ANIM. SCI.	ENGLISH		19	GREEN SUBMITTED, GOLD, GREEN PUBLISHED	CLARK, CAMERON/0000-0002-7644-2046	ROOM 708 SAMMO SPOREX, 1638-32, SEOWON-DONG, GWANAK-GU, SEOUL 151-730, SOUTH KOREA	JUN	8	SEOUL	25925068		J	ASIAN-AUSTRALASIAN ASSOC ANIMAL PRODUCTION SOC	2015
MOLLENHORST H;RIJKAART LJ;HOGEVEEN H	MOLLENHORST, H.;RIJKAART, L. J.;HOGEVEEN, H.	CHAGUNDA MGG, 2006, J DAIRY SCI, V89, P2980, DOI 10.3168/JDS.S0022-0302(06)72571-1;CLAYCOMB RW, 2009, NEW ZEAL VET J, V57, P208, DOI 10.1080/00480169.2009.36903;DOHMEN W, 2010, J DAIRY SCI, V93, P4019, DOI 10.3168/JDS.2009-3028;ESPADA E., 2002, 1 N AM C ROB MILK WA, PIV;HOGENKAMP W., 2011, BOERDERIJ, V96, P22;HOGEVEEN H, 2010, SENSORS-BASEL, V10, P7991, DOI 10.3390/S100907991;HUIJPS K, 2009, PREV…	THE AIM OF THIS STUDY WAS TO ASSESS FARMERS' PREFERENCES FOR THE PERFORMANCE CHARACTERISTICS OF MASTITIS DETECTION SYSTEMS. ADDITIONALLY, WE LOOKED AT WHETHER CERTAIN GROUPS OF FARMERS COULD BE DISTINGUISHED WITH SPECIFIC PREFERENCES. FARMERS' OPINIONS CONCERNING MASTITIS DETECTION SYSTEMS, AS WELL AS GENERAL INFORMATION ABOUT THE FARM AND THE FARMER, WERE INVESTIGATED WITH A STANDARD QUESTIONNAI…						2523	UNIV UTRECHT, FAC VET MED, DEPT FARM ANIM HLTH, NL-3508 TD UTRECHT, NETHERLANDS.; WAGENINGEN UNIV, BUSINESS ECON GRP, NL-6700 EW WAGENINGEN, NETHERLANDS.;	UTRECHT UNIVERSITY; WAGENINGEN UNIVERSITY & RESEARCH					2022-01-18	ADAPTIVE CONJOINT ANALYSIS; AUTOMATIC MILKING SYSTEM; FARMER PREFERENCE; MASTITIS DETECTION	10.3168/jds.2011-4993	ARTICLE				ERWIN.MOLLENHORST@WUR.NL	2530		DUTCH TECHNOLOGY FOUNDATION (STW, UTRECHT, THE NETHERLANDS)TECHNOLOGIESTICHTING STWNETHERLANDS GOVERNMENT; APPLIED SCIENCE DIVISION OF THE NETHERLANDS ORGANIZATION FOR SCIENTIFIC RESEARCH (NWO, THE HAGUE, THE NETHERLANDS)NETHERLANDS ORGANIZATION FOR SCIENTIFIC RESEARCH (NWO)NETHERLANDS GOVERNMENT; MINISTRY OF ECONOMIC AFFAIRS, AGRICULTURE AND INNOVATION (THE HAGUE, THE NETHERLANDS)	WE GRATEFULLY ACKNOWLEDGE THE PARTICIPATING FARMERS FOR COMPLETING THE QUESTIONNAIRE AND LELY INDUSTRIES NV (MAASSLUIS, THE NETHERLANDS) FOR PROVIDING ADDRESSES. WE ALSO WANT TO THANK AART DE GROOT FOR TECHNICAL SUPPORT AND JAN VAN DEN BROEK AND HANS VERNOOIJ (ALL FROM UTRECHT UNIVERSITY, UTRECHT, THE NETHERLANDS) FOR STATISTICAL ADVICE. THIS RESEARCH WAS SUPPORTED BY THE DUTCH TECHNOLOGY FOUNDAT…	929OJ			CLINICAL MASTITIS; CONDUCTIVITY	5	J DAIRY SCI	J. DAIRY SCI.	ENGLISH		18	BRONZE	MOLLENHORST, HERMAN/0000-0002-3633-2176; HOGEVEEN, HENK/0000-0002-9443-1412	360 PARK AVE SOUTH, NEW YORK, NY 10010-1710 USA	MAY	8	NEW YORK	22541479		J	ELSEVIER SCIENCE INC	2012	MOLLENHORST, HERMAN/F-2070-2010
WALTER L;FINCH S;CULLEN B;FRY R;LOGAN A;LEURY BJ	WALTER, LEONIE;FINCH, SUE;CULLEN, BRENDAN;FRY, RICHARD;LOGAN, AMY;LEURY, BRIAN J.	ABENI F, 2005, J DAIRY SCI, V88, P3519, DOI 10.3168/JDS.S0022-0302(05)73037-X;ALTENHOFER C, 2015, INT J DAIRY TECHNOL, V68, P519, DOI 10.1111/1471-0307.12220;ANONYMOUS, 2018, DOOKIE COLL WEATHER;ARGOV-ARGAMAN N, 2014, J DAIRY SCI, V97, P6286, DOI 10.3168/JDS.2014-8174;BRIARD V, 2003, EUR J LIPID SCI TECH, V105, P677, DOI 10.1002/EJLT.200300812;CARROLL SM, 2006, ANIM FEED SCI TECH, V131, P451, DOI…	THIS RESEARCH WAS CARRIED OUT TO QUANTIFY THE EFFECTS OF A RANGE OF VARIABLES ON MILK FAT GLOBULE (MFG) SIZE FOR A HERD OF HOLSTEIN-FRIESIAN COWS MANAGED THROUGH AN AUTOMATIC MILKING SYSTEM WITH YEAR-ROUND CALVING. WE HYPOTHESISED THAT THE OVERALL VARIATION IN AVERAGE MFG SIZE OBSERVED BETWEEN INDIVIDUAL ANIMALS OF THE SAME HERD CANNOT SUFFICIENTLY BE EXPLAINED BY THE MAGNITUDE OF THE EFFECTS OF …	PII S0022029919000748					454	UNIV MELBOURNE, FAC VET & AGR SCI, PARKVILLE, VIC 3010, AUSTRALIA.; CSIRO, AGR & FOOD, WERRIBEE, VIC 3030, AUSTRALIA.; UNIV MELBOURNE, STAT CONSULTING CTR, SCH MATH & STAT, PARKVILLE, VIC 3010, AUSTRALIA.;	UNIVERSITY OF MELBOURNE; COMMONWEALTH SCIENTIFIC & INDUSTRIAL RESEARCH ORGANISATION (CSIRO); UNIVERSITY OF MELBOURNE					2022-01-18	AUTOMATIC MILKING SYSTEM; DAIRY COW; ENVIRONMENTAL PARAMETERS; MILK FAT GLOBULE DIAMETER; PHYSIOLOGICAL STATE	10.1017/S0022029919000748	ARTICLE			1469-7629	LEONIE.WALTER@UNIMELB.EDU.AU	460		MELBOURNE STATISTICAL CONSULTING PLATFORM	WE ACKNOWLEDGE KENNY OLUBOYEDE AND ASHLEY GABLER FOR THEIR SUPPORT WITH ALL ASPECTS OF DATA AND MILK COLLECTION, AS WELL AS DR PAULA GONZALEZ-RIVAS AND THE STUDENTS AT OUR FARM FOR THEIR HELP WITH SAMPLING. WE ALSO ACKNOWLEDGE THE MELBOURNE STATISTICAL CONSULTING PLATFORM FOR THEIR SUPPORT WITH THIS WORK.	KG1OD			FORAGE RATIO; BOVINE-MILK; CONCENTRATE; QUALITY; MEMBRANE; ACIDS	4	J DAIRY RES	J. DAIRY RES.	ENGLISH		25			32 AVENUE OF THE AMERICAS, NEW YORK, NY 10013-2473 USA	NOV	7	NEW YORK	31722760		J	CAMBRIDGE UNIV PRESS	2019
ISLAM MR;CLARK CEF;GARCIA SC;KERRISK KL	ISLAM, M. R.;CLARK, C. E. F.;GARCIA, S. C.;KERRISK, K. L.	AFRC, 1993, EN PROT REQ RUM ADV;AGRICULTURAL RESEARCH COUNCIL (ARC), 1980, NUTR REQ RUM LIV;ARC, 1984, NUTR REQ LIV TECHN R, P101;BRODY S., 1945, BIOENERGETICS GROWTH;CHAPMAN DF, 2008, AGR SYST, V97, P126, DOI 10.1016/J.AGSY.2008.02.002;CHAPMAN DF, 2008, AGR SYST, V97, P108, DOI 10.1016/J.AGSY.2008.02.001;COLLIER RJ, 2012, DOMEST ANIM ENDOCRIN, V43, P161, DOI 10.1016/J.DOMANIEND.2012.03.006;COULO…	THE AIM OF THIS MODELLING STUDY WAS TO INVESTIGATE THE EFFECT OF LARGE HERD SIZE (AND LAND AREAS) ON WALKING DISTANCES AND MILKING INTERVAL (MI), AND THEIR IMPACT ON MILK YIELD AND ECONOMIC PENALTIES WHEN 50% OF THE TOTAL DIETS WERE PROVIDED FROM HOME GROWN FEED EITHER AS PASTURE OR GRAZEABLE COMPLEMENTARY FORAGE ROTATION (CFR) IN AN AUTOMATIC MILKING SYSTEM (AMS). TWELVE SCENARIOS CONSISTING OF …						1044	UNIV SYDNEY, DAIRY SCI GRP, FAC VET SCI, CAMDEN, NSW 2570, AUSTRALIA.;	UNIVERSITY OF SYDNEY					2022-01-18	AUTOMATIC MILKING SYSTEM; COMPLEMENTARY FORAGE SYSTEM; HERD SIZE; WALKING DISTANCE; MILKING INTERVAL; MILK YIELD; PROFIT	10.5713/ajas.14.0387	ARTICLE			1976-5517	MD.ISLAM@SYDNEY.EDU.AU	1052		DAIRY RESEARCH FOUNDATION	THE AUTHORS THANK THE DAIRY RESEARCH FOUNDATION FOR ITS SUPPORT OF THE DAIRY SCIENCE GROUP AND THE INVESTORS OF THE FUTURE DAIRY PROJECT (DAIRY AUSTRALIA, NSW DEPARTMENT OF PRIMARY INDUSTRIES, THE UNIVERSITY OF SYDNEY, AND DELAVAL).	CL7IK			NONIRRIGATED DAIRY FARMS; FORAGE CROP SYSTEMS; SOUTHERN AUSTRALIA; NUTRITIVE-VALUE; COWS; WALKING; EFFICIENCY; UDDER	7	ASIAN AUSTRAL J ANIM	ASIAN AUSTRALAS. J. ANIM. SCI.	ENGLISH		37	GOLD, GREEN PUBLISHED, GREEN SUBMITTED	CLARK, CAMERON/0000-0002-7644-2046	ROOM 708 SAMMO SPOREX, 1638-32, SEOWON-DONG, GWANAK-GU, SEOUL 151-730, SOUTH KOREA	JUL	9	SEOUL	26104411		J	ASIAN-AUSTRALASIAN ASSOC ANIMAL PRODUCTION SOC	2015
[truncated: 680 more rows]
[truncated: 22 more columns]
