# Supplementary material for: Scientific Productions on Precision Livestock Farming: An Overview of the Evolution and Current State of Research Based on a Bibliometric Analysis
Source: Animals (Basel). 2023 Jul 12;13(14):2280. doi: 10.3390/ani13142280 (PMC10376211; doi:10.3390/ani13142280)
Supplement: Supplementary file 1 [file animals-13-02280-s001.zip › Table S2 Main_Information.xlsx]

## Sheet: Sheet1
Description	Results
MAIN INFORMATION ABOUT DATA
Timespan	2008:2021
Sources (Journals, Books, etc)	222
Documents	886
Average years from publication	4.81
Average citations per documents	11.1
Average citations per year per doc	1.751
References	21649
DOCUMENT TYPES
article	660
article; book chapter	5
article; early access	1
article; proceedings paper	12
correction	3
editorial material	11
editorial material; early access	1
meeting abstract	29
news item	1
proceedings paper	71
review	91
review; book chapter	1
DOCUMENT CONTENTS
Keywords Plus (ID)	1560
Author's Keywords (DE)	1868
AUTHORS
Authors	2422
Author Appearances	4203
Authors of single-authored documents	32
Authors of multi-authored documents	2390
AUTHORS COLLABORATION
Single-authored documents	41
Documents per Author	0.366
Authors per Document	2.73
Co-Authors per Documents	4.74
Collaboration Index	2.83
