# Supplementary material for: Scientific Productions on Precision Livestock Farming: An Overview of the Evolution and Current State of Research Based on a Bibliometric Analysis
Source: Animals (Basel). 2023 Jul 12;13(14):2280. doi: 10.3390/ani13142280 (PMC10376211; doi:10.3390/ani13142280)
Supplement: Supplementary file 1 [file animals-13-02280-s001.zip › Table S3 Most_Relevant_Sources.xlsx]

## Sheet: Sheet1
Sources	Articles
JOURNAL OF DAIRY SCIENCE	203
COMPUTERS AND ELECTRONICS IN AGRICULTURE	76
ANIMALS	54
ANIMAL	34
BIOSYSTEMS ENGINEERING	29
LIVESTOCK SCIENCE	27
JOURNAL OF DAIRY RESEARCH	20
JOURNAL OF ANIMAL SCIENCE	19
ANIMAL PRODUCTION SCIENCE	15
SENSORS	13
ANIMAL FRONTIERS	11
FRONTIERS IN VETERINARY SCIENCE	11
PREVENTIVE VETERINARY MEDICINE	11
APPLIED ANIMAL BEHAVIOUR SCIENCE	10
ITALIAN JOURNAL OF ANIMAL SCIENCE	9
AGRICULTURE-BASEL	8
ASIAN-AUSTRALASIAN JOURNAL OF ANIMAL SCIENCES	8
UDDER HEALTH AND COMMUNICATION	8
ANIMAL SCIENCE JOURNAL	7
ACTA AGRICULTURAE SCANDINAVICA SECTION A-ANIMAL SCIENCE	6
JOURNAL OF AGRICULTURAL ENGINEERING	6
ANNALS OF ANIMAL SCIENCE	5
CATTLE PRACTICE	5
NJAS-WAGENINGEN JOURNAL OF LIFE SCIENCES	5
PLOS ONE	5
AGRICULTURE AND HUMAN VALUES	4
CANADIAN JOURNAL OF ANIMAL SCIENCE	4
MAGYAR ALLATORVOSOK LAPJA	4
POULTRY SCIENCE	4
SCHWEIZER ARCHIV FUR TIERHEILKUNDE	4
TRANSACTIONS OF THE ASABE	4
ACTA VETERINARIA SCANDINAVICA	3
APPLIED ENGINEERING IN AGRICULTURE	3
ENGENHARIA AGRICOLA	3
FRONTIERS IN GENETICS	3
FRONTIERS IN SUSTAINABLE FOOD SYSTEMS	3
GRASSLAND - A EUROPEAN RESOURCE?	3
INRA PRODUCTIONS ANIMALES	3
JOURNAL OF AGRICULTURAL & ENVIRONMENTAL ETHICS	3
JOURNAL OF CLEANER PRODUCTION	3
MASTITIS CONTROL: FROM SCIENCE TO PRACTICE	3
POLISH JOURNAL OF VETERINARY SCIENCES	3
ROYAL SOCIETY OPEN SCIENCE	3
13TH INTERNATIONAL SCIENTIFIC CONFERENCE ON ENGINEERING FOR RURAL DEVELOPMENT	2
16TH INTERNATIONAL SCIENTIFIC CONFERENCE: ENGINEERING FOR RURAL DEVELOPMENT	2
2017 14TH INTERNATIONAL CONFERENCE ON UBIQUITOUS ROBOTS AND AMBIENT INTELLIGENCE (URAI)	2
2020 IEEE 16TH INTERNATIONAL CONFERENCE ON AUTOMATION SCIENCE AND ENGINEERING (CASE)	2
ACTA VETERINARIA HUNGARICA	2
AGRICULTURAL SYSTEMS	2
ANIMAL SCIENCE PAPERS AND REPORTS	2
APPLIED SCIENCES-BASEL	2
AQUACULTURAL ENGINEERING	2
ARCHIV FUR LEBENSMITTELHYGIENE	2
ARQUIVO BRASILEIRO DE MEDICINA VETERINARIA E ZOOTECNIA	2
AUSTRALIAN VETERINARY JOURNAL	2
BERLINER UND MUNCHENER TIERARZTLICHE WOCHENSCHRIFT	2
BIOTECHNOLOGIE AGRONOMIE SOCIETE ET ENVIRONNEMENT	2
ENERGY AND PROTEIN METABOLISM AND NUTRITION	2
IFAC PAPERSONLINE	2
INDIAN JOURNAL OF ANIMAL RESEARCH	2
INTERNATIONAL JOURNAL OF BIOMETEOROLOGY	2
IRISH JOURNAL OF AGRICULTURAL AND FOOD RESEARCH	2
IRISH VETERINARY JOURNAL	2
IX CONGRESO IBERICO DE AGROINGENIERIA - LIBROS DE ACTAS	2
JOURNAL OF AGRICULTURAL SCIENCE	2
JOURNAL OF ANIMAL AND PLANT SCIENCES	2
JOURNAL OF APPLIED ANIMAL RESEARCH	2
JOURNAL OF THE ROYAL SOCIETY INTERFACE	2
JOURNAL OF THERMAL BIOLOGY	2
MILCHWISSENSCHAFT-MILK SCIENCE INTERNATIONAL	2
NORDIC VIEW TO SUSTAINABLE RURAL DEVELOPMENT	2
PRAKTISCHE TIERARZT	2
PROCEEDINGS OF 2020 IEEE INTERNATIONAL WORKSHOP ON METROLOGY FOR AGRICULTURE AND FORESTRY (METROAGRIFOR)	2
PROCESSES	2
REPRODUCTION IN DOMESTIC ANIMALS	2
REVUE SCIENTIFIQUE ET TECHNIQUE-OFFICE INTERNATIONAL DES EPIZOOTIES	2
SCIENTIFIC PAPERS-SERIES D-ANIMAL SCIENCE	2
SCIENTIFIC REPORTS	2
SENSING AND BIO-SENSING RESEARCH	2
SUSTAINABILITY	2
TRANSLATIONAL ANIMAL SCIENCE	2
TRENDS IN AGRICULTURAL ENGINEERING 2013	2
VETERINARY CLINICS OF NORTH AMERICA-FOOD ANIMAL PRACTICE	2
VETERINARY MICROBIOLOGY	2
ZUCHTUNGSKUNDE	2
11TH INTERNATIONAL SCIENTIFIC CONFERENCE ON ENGINEERING FOR RURAL DEVELOPMENT VOL 11	1
11TH WORKSHOP ON BIODIVERSITY JEVANY	1
14TH INTERNATIONAL CONFERENCE ON MOBILE SYSTEMS AND PERVASIVE COMPUTING (MOBISPC 2017) / 12TH INTERNATIONAL CONFERENCE ON FUTURE NETWORKS AND COMMUNICATIONS (FNC 2017) / AFFILIATED WORKSHOPS	1
14TH QUANTITATIVE INFRARED THERMOGRAPHY CONFERENCE	1
1ST ANNUAL APPLIED SCIENCE AND ENGINEERING CONFERENCE (AASEC) IN CONJUCTION WITH THE INTERNATIONAL CONFERENCE ON SPORT SCIENCE HEALTH AND PHYSICAL EDUCATION (ICSSHPE)	1
2012 FIRST INTERNATIONAL CONFERENCE ON AGRO-GEOINFORMATICS (AGRO-GEOINFORMATICS)	1
2017 7TH IEEE INTERNATIONAL CONFERENCE ON CONTROL SYSTEM COMPUTING AND ENGINEERING (ICCSCE)	1
2017 IEEE SENSORS	1
2018 GLOBAL INTERNET OF THINGS SUMMIT (GIOTS)	1
2019 27TH TELECOMMUNICATIONS FORUM (TELFOR 2019)	1
2019 6TH INTERNATIONAL CONFERENCE ON COMPUTATIONAL SCIENCE AND COMPUTATIONAL INTELLIGENCE (CSCI 2019)	1
2020 43RD INTERNATIONAL CONFERENCE ON TELECOMMUNICATIONS AND SIGNAL PROCESSING (TSP)	1
2020 IEEE CONGRESS ON EVOLUTIONARY COMPUTATION (CEC)	1
2020 IEEE/RSJ INTERNATIONAL CONFERENCE ON INTELLIGENT ROBOTS AND SYSTEMS (IROS)	1
2020 WINTER SIMULATION CONFERENCE (WSC)	1
2ND INTERNATIONAL CONFERENCE ON NATURAL PRODUCTS AND BIORESOURCE SCIENCES - 2018	1
60TH INTERNATIONAL MEAT INDUSTRY CONFERENCE MEATCON2019	1
9TH INTERNATIONAL SCIENTIFIC CONFERENCE: ENGINEERING FOR RURAL DEVELOPMENT PROCEEDINGS	1
ACTA TECHNOLOGICA AGRICULTURAE	1
ACTA VETERINARIA-BEOGRAD	1
ACTA VETERINARIA BRNO	1
ACTIVITES-REVUE ELECTRONIQUE	1
ACTUAL TASKS ON AGRICULTURAL ENGINEERING (ATAE 2021)	1
ADVANCES IN AGRONOMY VOL 133	1
ADVANCES IN BRAIN INSPIRED COGNITIVE SYSTEMS	1
ADVANCES IN DAIRY TECHNOLOGY VOL 22	1
AGRICULTURAL ECONOMICS	1
AGRIENGINEERING	1
AGRONOMY FOR SUSTAINABLE DEVELOPMENT	1
ANIMAL FEED SCIENCE AND TECHNOLOGY	1
ANIMAL WELFARE	1
ANKARA UNIVERSITESI VETERINER FAKULTESI DERGISI	1
ANNUAL REVIEW OF ANIMAL BIOSCIENCES VOL 7	1
APPLIED ACOUSTICS	1
AQUACULTURE INTERNATIONAL	1
ARCHIV FUR TIERZUCHT-ARCHIVES OF ANIMAL BREEDING	1
ARCHIVES ANIMAL BREEDING	1
ARTIFICIAL INTELLIGENCE APPLICATIONS AND INNOVATIONS AIAI 2018	1
BEHAVIOURAL PROCESSES	1
BERICHTE UBER LANDWIRTSCHAFT	1
BIO-BASED AND APPLIED ECONOMICS	1
BIOACOUSTICS-THE INTERNATIONAL JOURNAL OF ANIMAL SOUND AND ITS RECORDING	1
BIOSENSORS-BASEL	1
BIOSENSORS & BIOELECTRONICS	1
BMC VETERINARY RESEARCH	1
BOLETIM DE INDUSTRIA ANIMAL	1
BUFFALO BULLETIN	1
CANADIAN VETERINARY JOURNAL-REVUE VETERINAIRE CANADIENNE	1
COMPUTER NETWORKS	1
CYBERNETICS AND SYSTEMS	1
DAIRY PRODUCTION MEDICINE	1
EFITA/WCCA '11	1
EKONOMIKA REGIONA-ECONOMY OF REGION	1
ELECTRONICS	1
EMIRATES JOURNAL OF FOOD AND AGRICULTURE	1
ENERGY AND BUILDINGS	1
ETHICS POLICY & ENVIRONMENT	1
FOOD AND BIOPROCESS TECHNOLOGY	1
FOURRAGES	1
FRESENIUS ENVIRONMENTAL BULLETIN	1
FRONTIERS IN PUBLIC HEALTH	1
FRONTIERS IN ROBOTICS AND AI	1
FRONTIERS OF AGRICULTURAL SCIENCE AND ENGINEERING	1
GRASS AND FORAGE SCIENCE	1
HELIYON	1
HERALD OF THE RUSSIAN ACADEMY OF SCIENCES	1
HOMEOPATHY	1
IEEE ACCESS	1
IEEE SENSORS JOURNAL	1
IEEE TRANSACTIONS ON CONSUMER ELECTRONICS	1
IEEE TRANSACTIONS ON INDUSTRIAL INFORMATICS	1
II INTERNATIONAL CONGRESS OF MECHANICAL ENGINEERING AND AGRICULTURAL SCIENCE (CIIMCA 2015)	1
INFORMATION SYSTEMS MANAGEMENT	1
INTERNATIONAL CONFERENCE ON ENGINEERING STUDIES AND COOPERATION IN GLOBAL AGRICULTURAL PRODUCTION	1
INTERNATIONAL DAIRY JOURNAL	1
INTERNATIONAL FOOD AND AGRIBUSINESS MANAGEMENT REVIEW	1
INTERNATIONAL JOURNAL OF AGRICULTURAL AND BIOLOGICAL ENGINEERING	1
INTERNATIONAL JOURNAL OF DISTRIBUTED SENSOR NETWORKS	1
INTERNATIONAL JOURNAL OF ENVIRONMENTAL SCIENCE AND TECHNOLOGY	1
INTERNATIONAL JOURNAL OF HYGIENE AND ENVIRONMENTAL HEALTH	1
INTERNATIONAL SCIENTIFIC-PRACTICAL CONFERENCE - AGRICULTURE AND FOOD SECURITY: TECHNOLOGY INNOVATION MARKETS HUMAN RESOURCES (FIES 2019)	1
INTERNATIONAL SCIENTIFIC-PRACTICAL CONFERENCE AGRICULTURE AND FOOD SECURITY: TECHNOLOGY INNOVATION MARKETS HUMAN RESOURCES (FIES 2020)	1
INTERNATIONAL TRANSACTION JOURNAL OF ENGINEERING MANAGEMENT & APPLIED SCIENCES & TECHNOLOGIES	1
ITEA-INFORMACION TECNICA ECONOMICA AGRARIA	1
JOURNAL OF AGROMEDICINE	1
JOURNAL OF AMBIENT INTELLIGENCE AND HUMANIZED COMPUTING	1
JOURNAL OF ANIMAL SCIENCE AND TECHNOLOGY	1
JOURNAL OF APPLIED MICROBIOLOGY	1
JOURNAL OF CENTRAL EUROPEAN AGRICULTURE	1
JOURNAL OF ELEMENTOLOGY	1
JOURNAL OF MECHANICAL SCIENCE AND TECHNOLOGY	1
JOURNAL OF NEUROSCIENCE METHODS	1
JOURNAL OF ORGANIZATIONAL COMPUTING AND ELECTRONIC COMMERCE	1
JOURNAL OF THE ROYAL STATISTICAL SOCIETY SERIES C-APPLIED STATISTICS	1
JOURNAL OF VETERINARY BEHAVIOR-CLINICAL APPLICATIONS AND RESEARCH	1
LIVESTOCK HANDLING AND TRANSPORT 4TH EDITION	1
METHODS	1
MLJEKARSTVO	1
MULTIMEDIA TOOLS AND APPLICATIONS	1
PAKISTAN JOURNAL OF AGRICULTURAL SCIENCES	1
PAKISTAN JOURNAL OF ZOOLOGY	1
PEERJ	1
PHILOSOPHICAL TRANSACTIONS OF THE ROYAL SOCIETY B-BIOLOGICAL SCIENCES	1
PRECISION AGRICULTURE	1
PROCEEDINGS OF 2020 5TH INTERNATIONAL CONFERENCE ON CLOUD COMPUTING AND ARTIFICIAL INTELLIGENCE: TECHNOLOGIES AND APPLICATIONS (CLOUDTECH'20)	1
PROCEEDINGS OF 24TH INTERNATIONAL PHD STUDENTS CONFERENCE (MENDELNET 2017)	1
PROCEEDINGS OF INTERNATIONAL PHD STUDENTS CONFERENCE (MENDELNET 2016)	1
PROCEEDINGS OF THE 20TH CONGRESS OF THE INTERNATIONAL ERGONOMICS ASSOCIATION (IEA 2018) VOL 8: ERGONOMICS AND HUMAN FACTORS IN MANUFACTURING AGRICULTURE BUILDING AND CONSTRUCTION SUSTAINABLE DEVELOPMENT AND MINING	1
PROCEEDINGS OF THE ROYAL SOCIETY B-BIOLOGICAL SCIENCES	1
PROFESSIONALS IN FOOD CHAINS	1
RANGELAND ECOLOGY & MANAGEMENT	1
RECENT ADVANCES IN ANIMAL NUTRITION - 2009	1
RESEARCH FOR RURAL DEVELOPMENT 2015 VOL 1	1
REVISTA BRASILEIRA DE ZOOTECNIA-BRAZILIAN JOURNAL OF ANIMAL SCIENCE	1
ROBOTICS AND AUTOMATION IN THE FOOD INDUSTRY: CURRENT AND FUTURE TECHNOLOGIES	1
SCIENCE OF THE TOTAL ENVIRONMENT	1
SCIENTIFIC WORLD JOURNAL	1
SEMINA-CIENCIAS AGRARIAS	1
SMALL RUMINANT RESEARCH	1
SOUTH AFRICAN JOURNAL OF ANIMAL SCIENCE	1
SPANISH JOURNAL OF AGRICULTURAL RESEARCH	1
SUSTAINABLE ANIMAL PRODUCTION: THE CHALLENGES AND POTENTIAL DEVELOPMENTS FOR PROFESSIONAL FARMING	1
SUSTAINABLE ECONOMIC GROWTH EDUCATION EXCELLENCE AND INNOVATION MANAGEMENT THROUGH VISION 2020 VOLS I-VII	1
THERIOGENOLOGY	1
TIERAERZTLICHE PRAXIS AUSGABE GROSSTIERE NUTZTIERE	1
TIERAERZTLICHE UMSCHAU	1
TOWARDS EFFECTIVE FOOD CHAINS: MODELS AND APPLICATIONS	1
TURKISH JOURNAL OF VETERINARY & ANIMAL SCIENCES	1
VAKUUM IN FORSCHUNG UND PRAXIS	1
VETERINARIJA IR ZOOTECHNIKA	1
VETERINARY AND ANIMAL SCIENCE	1
VETERINARY IMMUNOLOGY AND IMMUNOPATHOLOGY	1
VETERINARY JOURNAL	1
VETERINARY RECORD	1
VETERINARY SCIENCES	1
VII CONGRESO IBERICO DE AGROINGENIERIA Y CIENCIAS HORTICOLAS: INNOVAR Y PRODUCIR PARA EL FUTURO. INNOVATING AND PRODUCING FOR THE FUTURE	1
WATER	1
