# Supplementary material for: Scientific Productions on Precision Livestock Farming: An Overview of the Evolution and Current State of Research Based on a Bibliometric Analysis
Source: Animals (Basel). 2023 Jul 12;13(14):2280. doi: 10.3390/ani13142280 (PMC10376211; doi:10.3390/ani13142280)
Supplement: Supplementary file 1 [file animals-13-02280-s001.zip › Table S4 Most_Cited_Sources.xlsx]

## Sheet: Sheet1
Sources	Articles
J DAIRY SCI	7009
COMPUT ELECTRON AGR	1946
APPL ANIM BEHAV SCI	1279
J ANIM SCI	807
ANIMAL	639
LIVEST SCI	603
J DAIRY RES	567
BIOSYST ENG	540
LIVEST PROD SCI	496
PREV VET MED	335
SENSORS-BASEL	332
ANIM PROD SCI	240
ANIMALS-BASEL	229
PLOS ONE	221
VET J	206
ANIM WELFARE	204
POULTRY SCI	188
AUTOMATIC MILKING: A BETTER UNDERSTANDING CONFERENCE PROCEEDINGS	187
VET REC	154
AGR SYST	146
CAN J ANIM SCI	143
ITAL J ANIM SCI	138
THERIOGENOLOGY	138
THESIS	127
ANIM SCI	117
PROCEEDINGS OF THE NEW ZEALAND SOCIETY OF ANIMAL PRODUCTION	114
ANIM FRONT	111
PHYSIOL BEHAV	104
ANIM FEED SCI TECH	101
VET CLIN N AM-FOOD A	100
T ASAE	99
ACTA AGR SCAND A-AN	96
AUST J EXP AGR	94
GRASS FORAGE SCI	89
ANIM BEHAV	85
INT J BIOMETEOROL	85
J AGR ENG RES	83
PRECISION LIVESTOCK	82
ACTA VET SCAND	79
RES VET SCI	79
VET MICROBIOL	77
J THERM BIOL	75
REMOTE SENS-BASEL	69
FRONT VET SCI	67
PROC CVPR IEEE	67
ASIAN AUSTRAL J ANIM	66
J AGR ENVIRON ETHIC	65
ROBOTIC MILKING	64
SCI REP-UK	64
T ASABE	64
REV SCI TECH OIE	62
VET RES	62
APPL ENG AGRIC	61
NATURE	61
SMALL RUMINANT RES	58
ANIM REPROD SCI	56
J CLEAN PROD	56
BRIT POULTRY SCI	55
J RURAL STUD	55
REPROD DOMEST ANIM	54
ARCH TIERZUCHT	53
MEAT SCI	53
BMC VET RES	51
IEEE ACCESS	50
AM J VET RES	49
AQUACULTURE	49
NJAS-WAGEN J LIFE SC	48
ANIM PROD	46
SCI TOTAL ENVIRON	46
ANIMALS	45
NEW ZEAL VET J	43
PRECIS AGRIC	43
J STAT SOFTW	42
R LANG ENV STAT COMP	41
RANGELAND ECOL MANAG	41
CAN VET J	40
AGR HUM VALUES	39
SCIENCE	39
INT DAIRY J	38
BIOSENS BIOELECTRON	36
LECT NOTES COMPUT SC	36
P 1 N AM C ROB MILK	36
P NATL ACAD SCI USA	36
PHILOS T R SOC B	36
BIOTECHNOL AGRON SOC	35
INT J AGR BIOL ENG	35
J AGR SCI-CAMBRIDGE	35
P 1 N AM C PREC DAIR	35
ANN ANIM SCI	34
BIOMETRICS	34
J AGR SCI	34
J AM VET MED ASSOC	34
J CLIN MICROBIOL	34
REV BRAS ZOOTECN	34
BRIT J NUTR	33
MASTITIS CONTROL: FROM SCIENCE TO PRACTICE	33
AGRONOMY RESEARCH	32
IEEE T BIO-MED ENG	32
MILCHWISSENSCHAFT	32
NUTR REQ DAIR CATTL	32
ANIM SCI J	31
AUST VET J	31
SUSTAINABILITY-BASEL	31
AQUACULT ENG	30
GENET SEL EVOL	30
J AGRIC ENG	30
FRONT GENET	29
COMPUT IND	28
INTERNATIONAL JOURNAL OF AGRICULTURAL AND BIOLOGICAL ENGINEERING	28
P ROY SOC B-BIOL SCI	28
AGRICULTURE-BASEL	27
BEHAV PROCESS	27
J NUTR	27
NEUROSCI BIOBEHAV R	27
SOCIOL RURALIS	27
VET QUART	27
J ACOUST SOC AM	26
TRANSL ANIM SCI	26
CZECH J ANIM SCI	25
ENG RUR DEVELOP	25
INRA PROD ANIM	25
J RANGE MANAGE	25
VET MED-CZECH	25
VET RES COMMUN	25
ANNU REV ANIM BIOSCI	24
DOMEST ANIM ENDOCRIN	24
IRISH VET J	24
J NEUROSCI METH	24
PROFESSIONAL ANIMAL SCIENTIST	24
AGR ECOSYST ENVIRON	23
BRIT VET J	23
J ANIM BREED GENET	23
J FISH BIOL	23
J SCI FOOD AGR	23
COMP BIOCHEM PHYS A	22
IEEE SENS J	22
IRISH J AGR FOOD RES	22
APPL ANIM ETHOL	21
AUSTRALIAN JOURNAL OF MULTI-DISCIPLINARY ENGINEERING	21
EAAP PUBLIC	21
EAAP PUBLICATION	21
ENG AGR-JABOTICABAL	21
J THEOR BIOL	21
JOURNAL OF DAIRY SCIENCE	21
LAB HDB BOVINE MASTI	21
VET PARASITOL	21
AGR FOREST METEOROL	20
APPL SCI-BASEL	20
EXPERT SYST APPL	20
GENETICS	20
IEEE T PATTERN ANAL	20
INFORMATION PROCESSING IN AGRICULTURE	20
INT J COMPUT VISION	20
INTERBULL B	20
J ANIM PHYSIOL AN N	20
JAVMA-J AM VET MED A	20
LANDTECHNIK	20
P 1 N AM C PREC DAIL	20
PATTERN RECOGN	20
POL J VET SCI	20
ROY SOC OPEN SCI	20
SENSING AND BIO-SENSING RESEARCH	20
J AGROMEDICINE	19
J VET BEHAV	19
MACH LEARN	19
METHODS ECOL EVOL	19
SPRINGERPLUS	19
VET EPIDEMIOLOGIC RE	19
WORLD POULTRY SCI J	19
AUTOMATIC MILKING BE	18
ECOLOGY	18
J VET MED A	18
PEERJ	18
R LANGUAGE ENV STAT	18
SENSOR ACTUAT B-CHEM	18
TROP ANIM HEALTH PRO	18
AGRON SUSTAIN DEV	17
ATMOS ENVIRON	17
BRAZ J POULTRY SCI	17
FOOD POLICY	17
J APPL ANIM RES	17
J FOOD ENG	17
RES POLICY	17
TRENDS BIOTECHNOL	17
ZUCHTUNGSKUNDE	17
IEEE ENG MED BIO	16
IEEE I CONF COMP VIS	16
IN PRACTICE	16
J ANIM BEHAV BIOMETE	16
J APPL POULTRY RES	16
J R SOC INTERFACE	16
RANGELAND J	16
TRENDS ECOL EVOL	16
TRENDS FOOD SCI TECH	16
VET IMMUNOL IMMUNOP	16
ACM COMPUT SURV	15
ANIM RES	15
ANIMALS (BASEL)	15
ANN ZOOTECH	15
ANTHROZOOS	15
APPL ERGON	15
ARXIV PREPRINT ARXIV	15
COMPUTERS AND ELECTRONICS IN AGRICULTURE	15
EFSA J	15
ENCY DAIRY SCI	15
EPIDEMIOL INFECT	15
J ANIM SCI BIOTECHNO	15
J MACH LEARN RES	15
LAND USE POLICY	15
LIVESTOCK PRODUCTION AND SOCIETY	15
NETH J AGR SCI	15
NEW ZEAL J AGR RES	15
ACTA SCIENTIARUM POLONORUM - ZOOTECHNICA	14
AGR WATER MANAGE	14
AM J AGR ECON	14
EUR REV AGRIC ECON	14
FRONT MICROBIOL	14
HORM BEHAV	14
J ANIM ECOL	14
J ENVIRON QUAL	14
LANCET	14
P 6 EUR C PREC LIV F	14
P INT S ROB MILK LEL	14
1 N AM C PREC DAIR M	13
ANIM SCI PAP REP	13
ANIMAL BIOTELEMETRY	13
APPLIED ENGINEERING IN AGRICULTURE	13
BIOMED SIGNAL PROCES	13
BMC BIOINFORMATICS	13
CATTLE PRACT	13
OFFICIAL METHODS ANA	13
P DAIR RES FDN S 201	13
SCI AGR	13
TRANSACTIONS OF THE CHINESE SOCIETY OF AGRICULTURAL ENGINEERING	13
TURK J VET ANIM SCI	13
1 N AM C ROB MILK TO	12
ADV DAIRY TECHNOL	12
APPL ENVIRON MICROB	12
ARCH ANIM BREED	12
CROP PASTURE SCI	12
EUR J AGRON	12
INT J REMOTE SENS	12
J REPROD DEVELOP	12
J SOUND VIB	12
LIVESTOCK ENERGETICS	12
MEASUREMENT	12
NEUROCOMPUTING	12
PATTERN RECOGN LETT	12
RANGELANDS	12
REMOTE SENS ENVIRON	12
TRANSBOUND EMERG DIS	12
VEETEELT	12
6 EUR C PREC LIV FAR	11
AGR FOOD SCI	11
APPL ENERG	11
ARCH ANIM NUTR	11
BEHAV RES METH INS C	11
BIOMETRIKA	11
ECOL MODEL	11
ELECTRONICS-SWITZ	11
FIELD CROP RES	11
FRONT PLANT SCI	11
FRONTIERS IN GENETICS	11
ICAR TECHNICAL SERIES	11
IFAC PAPERSONLINE	11
INT J AGR SUSTAIN	11
J AM STAT ASSOC	11
J DAIRY SCI S1	11
J SWINE HEALTH PROD	11
J WILDLIFE MANAGE	11
MED ENG PHYS	11
MULTIMED TOOLS APPL	11
RENC RECH RUM	11
RURAL SOCIOL	11
THESIS SWEDISH U AGR	11
ACTA VET HUNG	10
AGRONOMY-BASEL	10
AM J IND MED	10
AUST J AGR RES	10
CAN J VET RES	10
COMMUN ACM	10
ECOL EVOL	10
ECOL SOC	10
ELEMENTS STAT LEARNI	10
FOOD BIOPROCESS TECH	10
FOOD CHEM	10
FRONT PSYCHOL	10
IEEE J BIOMED HEALTH	10
J APPL ECOL	10
J ENVIRON MANAGE	10
J FIELD ROBOT	10
J MAMMARY GLAND BIOL	10
J R AGR SOC	10
J VET DIAGN INVEST	10
MED WETER	10
P 10 WORLD C GEN APP	10
PHYSIOL MEAS	10
PRECISION LIVESTOCK FARMING '05	10
PROCEEDINGS OF THE NEW ZEALAND GRASSLAND ASSOCIATION	10
TRANSACTIONS OF THE CHINESE SOCIETY FOR AGRICULTURAL MACHINERY	10
WILDLIFE SOC B	10
2014 IEEE GLOBAL CONFERENCE ON SIGNAL AND INFORMATION PROCESSING (GLOBALSIP)	9
ACTA VET BRNO	9
ANIM GENET	9
ASREML USER GUIDE RE	9
BEHAV ECOL SOCIOBIOL	9
BEHAVIOUR	9
BMJ-BRIT MED J	9
BULLETIN OF THE INTERNATIONAL DAIRY FEDERATION	9
COD PRACT CAR HANDL	9
COMPUT BIOL MED	9
ECONOMETRICA	9
ENERG BUILDINGS	9
ENVIRON MODELL SOFTW	9
ENVIRON PLANN D	9
EUR J OPER RES	9
FOOD ETHICS	9
FOOD QUAL PREFER	9
FRONT SUSTAIN FOOD S	9
INTERBULL BULLETIN	9
J ANIM FEED SCI	9
J BIOPHARM STAT	9
J EXP BIOL	9
J R STAT SOC B	9
J STEROID BIOCHEM	9
JOURNAL OF CENTRAL EUROPEAN AGRICULTURE	9
MANAGEMENT GUIDELINE	9
OCCASIONAL PUBLICATI	9
P 2 INT S MAST MILK	9
P 56 NATL MAST COUNC	9
P 7 EUR C PREC LIV F	9
P OH DAIR MAN C COL	9
PROCEDIA COMPUT SCI	9
REV AQUACULT	9
S AFR J ANIM SCI	9
TIERAERZTL PRAX G N	9
USERS GUIDE DMU PACK	9
VET WORLD	9
ADV ANIM BIOSCI	8
ADV ANIMAL BIOSCIENC	8
AM J AGR SCI TECHNOL	8
AM J PHYSIOL-REG I	8
ANIM COGN	8
ANIMAL PRODUCTION EU	8
ANIMAL WELFARE	8
APPL ACOUST	8
APPL ARTIF INTELL	8
B INT DAIRY FEDERATI	8
BIOCHEM J	8
CONSCIOUS COGN	8
CROP SCI	8
DATA MINING PRACTICA	8
ECOL ECON	8
ECOL INDIC	8
ENG AGR ENV FOOD	8
ETHOLOGY	8
FARM ANIMAL METABOLISM AND NUTRITION	8
FUTURE GENER COMP SY	8
GEN COMP ENDOCR	8
GENET RES	8
GEODERMA	8
GRASSLAND AND FORAGES IN HIGH OUTPUT DAIRY FARMING SYSTEMS PROCEEDINGS OF THE 18TH SYMPOSIUM OF THE EUROPEAN GRASSLAND FEDERATION	8
GUID ENV RES AN	8
IEEE INTERNET THINGS	8
ISPRS J PHOTOGRAMM	8
J AGR BIOL ENVIR ST	8
J AGRIC SAF HEALTH	8
J APPL PHYSIOL	8
J ARID ENVIRON	8
J CENT EUR AGRIC	8
J ELECTROMYOGR KINES	8
J FOOD PROTECT	8
J FOOD SCI	8
J VET MED B	8
J VET MED SCI	8
MACH VISION APPL	8
MASTITIS RES PRACTIC	8
NAT REV GENET	8
P 2 N AM C ROB MILK	8
P1	8
PSYCHOANAL EDUC SOC	8
SEMIN-CIENC AGRAR	8
SPAN J AGRIC RES	8
STAT SCI	8
TECHNOL FORECAST SOC	8
U S PATENT	8
VET ANIM SCI	8
ACTA AGR SCAND	7
AGR ECON-BLACKWELL	7
AGRARINFORMATIKA J A	7
AM NAT	7
ANAL CHEM	7
ANNU REV RESOUR ECON	7
AQUAC RES	7
ARTIF INTELL REV	7
AUST J DAIRY TECHNOL	7
AUTOMATIC MILKING	7
BAYESIAN FORECASTING	7
BERL MUNCH TIERARZTL	7
BIOSCIENCE	7
COMPUT STAT DATA AN	7
DAIR FACTS FIG	7
ENERG POLICY	7
ENERGIES	7
ERGONOMICS	7
IEEE COMMUN MAG	7
IEEE INT CONF ROBOT	7
IEEE T IMAGE PROCESS	7
INDIAN J ANIM RES	7
J AGR FOOD CHEM	7
J BIOL CHEM	7
LAIT	7
MILCHPRAXIS	7
NUTR REQ SWIN	7
P IEEE	7
P PREC LIV FARM 2013	7
P131	7
PHYSIOL REV	7
PROC SPIE	7
PROD ANIM	7
R NEWS	7
RESEARCH IN AGRICULTURAL ENGINEERING	7
SUSTAINABLE ANIMAL PRODUCTION	7
SYMMETRY-BASEL	7
TALANTA	7
TECHNICAL REPORT	7
US PATENT	7
WEATHERWISE	7
WELF QUAL ASS PROT C	7
WELF QUAL ASS PROT P	7
1 N AM C ROB MILK	6
209662007 ISO	6
8 EUR C PREC LIV FAR	6
ACTA UNIVERSITATIS AGRICULTURAE ET SILVICULTURAE MENDELIANAE BRUNENSIS	6
ADV AGRON	6
AGR ENG INT CIGR J	6
AGRIC FINANCE REV	6
AGRIENGINEERING	6
AM J CLIN NUTR	6
ANAL CHIM ACTA	6
ANIMAL HYGIENE AND SUSTAINABLE LIVESTOCK PRODUCTION PROCEEDINGS OF THE XVTH INTERNATIONAL CONGRESS OF THE INTERNATIONAL SOCIETY FOR ANIMAL HYGIENE	6
ANIMAL SCI S1	6
ANN STAT	6
ASABE PUBLICATION	6
ASHRAE T	6
AUST J AGR RESOUR EC	6
AUST J MULTI DISCIP	6
BEHAV BRAIN SCI	6
BETTER UNDERSTANDING	6
BIOL RHYTHM RES	6
BIOMETRICAL J	6
BMC GENET	6
COMPUT NETW	6
CURR BIOL	6
DAIR RES FDN S 2011	6
DIFFUSION INNOVATION	6
ECOL INFORM	6
FEMS MICROBIOL LETT	6
FRONT AGRIC SCI ENG	6
GLOBAL CHANGE BIOL	6
GLOBAL ENVIRON CHANG	6
GUID CAR US FARM AN	6
HAYVANSAL URETIM (JOURNAL OF ANIMAL PRODUCTION)	6
HOARDS DAIRYMAN	6
IEEE IMAGE PROC	6
IEEE INT CONF COMP V	6
INDOOR AIR	6
INT FOOD AGRIBUS MAN	6
INT J ENV RES PUB HE	6
INTERNATIONAL JOURNAL OF SOCIOLOGY OF AGRICULTURE AND FOOD	6
ITALIAN J ANIMAL SCI	6
J AMB INTEL HUM COMP	6
J ANIM VET ADV	6
J CEREAL SCI	6
J EQUINE VET SCI	6
J FOOD AGRIC ENVIRON	6
J PROD ANAL	6
J ZOOL	6
JOURNAL OF APPLIED ANIMAL WELFARE SCIENCE	6
LANDBAUFORSCHUNG-GER	6
MAGY ALLATORVOSOK	6
NAT MAST COUNC ANN M	6
NAT REV NEUROSCI	6
NUTR REQUIREMENTS DO	6
NUTR RES REV	6
OECOLOGIA	6
OFF METH AN	6
P 4 STAT DAIR NUTR M	6
P AN ENV WELF CHONGQ	6
PESQUI AGROPECU BRAS	6
PLOS BIOL	6
PRECISION DAIRY FARM	6
PROC TECH	6
RECENT ADV ANIMAL NU	6
RENEW ENERG	6
RENEW SUST ENERG REV	6
REPORT TECHNICAL COM	6
REVITALISING GRASSLANDS TO SUSTAIN OUR COMMUNITIES: PROCEEDINGS	6
SAS STAT 9 4 US GUID	6
SENSOR ACTUAT A-PHYS	6
TACKLING CLIMATE CHA	6
TROPICAL GRASSLANDS	6
USE R	6
VLAAMS DIERGEN TIJDS	6
WELFARE QUALITY ASSE	6
YYU VET FAK DERG	6
ZOONOSES PUBLIC HLTH	6
3 INT WORKSH SMART S	5
6TH AUSTRALASIAN DAIRY SCIENCE SYMPOSIUM PROCEEDINGS	5
ACM T INTEL SYST TEC	5
AD HOC NETW	5
ADV NEUR IN	5
AGR ENG	5
AGR ENG INT	5
AGRA EUROPE	5
AGRON J	5
ANIM BIOTELEM	5
ANN AGR ENV MED	5
ANN NY ACAD SCI	5
ANNALS OF WARSAW UNIVERSITY OF LIFE SCIENCES - SGGW	5
APL MATER	5
APPETITE	5
AQUACULT INT	5
AQUAT LIVING RESOUR	5
B INT DAIRY FED	5
BEHAV BRAIN RES	5
BEHAV GENET	5
BEITRAGE ZUM THEMA S	5
BIOACOUSTICS	5
BIOCHEM MEDICA	5
BIOINFORMATICS	5
BRAIN RES	5
CAN J FISH AQUAT SCI	5
CLIN MICROBIOL INFEC	5
COGNITION EMOTION	5
COMMUNICATION	5
CONSERV BIOL	5
DATA MIN KNOWL DISC	5
DOMESTIC ANIMAL BEHA	5
EFFECTIVENESS AUTOMA	5
EMERG INFECT DIS	5
ENERGY	5
ENVIRON INNOV SOC TR	5
ENVIRON POLLUT	5
ENVIRON VALUE	5
EPIDEMIOL PERSPECT INNOV	5
EUR C PREC LIV FARM	5
FISH RES	5
FOOD CONTROL	5
FOOD RES INT	5
FRONT ANIM SCI	5
GUIDELINES CARE USE	5
HYDROBIOLOGIA	5
ICES J MAR SCI	5
IEEE COMMUN SURV TUT	5
IEEE GEOSCI REMOTE S	5
IEEE GLOB CONF SIG	5
IEEE INTELL SYST	5
IEEE T SPEECH AUDI P	5
IEEE TRANS PATTERN ANAL MACH INTELL	5
IMPLICATION INTRO AU	5
INFORM FUSION	5
INFORM SCIENCES	5
INT J BIOTECHNOLOGY	5
INT J DISTRIB SENS N	5
INT J IND ERGONOM	5
IOP CONF SER-MAT SCI	5
IRISH J AGR RES	5
J AGR ECON	5
J AGRIC ENG-ITALY	5
J AOAC INT	5
J APPL MICROBIOL	5
J COMP PSYCHOL	5
J DAIRY SCI S2	5
J HERED	5
J NETW COMPUT APPL	5
J QUAL TECHNOL	5
J REPROD FERTIL	5
J SENSORS	5
J VET INTERN MED	5
JOURNAL OF FARM MANAGEMENT	5
JOURNEES DE LA RECHERCHE PORCINE EN FRANCE	5
LANDSCAPE ECOL	5
LARGE ANIM REV	5
LIVESTOCK	5
LIVESTOCK HOUSING: MODERN MANAGEMENT TO ENSURE OPTIMAL HEALTH AND WELFARE OF FARM ANIMALS	5
LIVESTOCK PRODUCTION	5
LIVESTOCKS LONG SHAD	5
MECHANISTIC MODELLING IN PIG & POULTRY PRODUCTION	5
MEDYCYNA WETERYNARYJNA	5
MIS QUART	5
MOV ECOL	5
NAT CLIM CHANGE	5
NAT COMMUN	5
NEURAL NETWORKS	5
NIHON CHIKUSAN GAKKA	5
NLME LINEAR NONLINEA	5
NUTR CYCL AGROECOSYS	5
OPEN JOURNAL OF ANIMAL SCIENCES	5
ORGANIC AGRICULTURE	5
P 1 AM C ROB MILK MA	5
P 9 WORLD C GEN APPL	5
P C PREC DAIR FARM 2	5
P DAIR RES FDN S	5
P IEEE C COMPUTER VI	5
P INT C MAST CONTR S	5
P NUTR SOC	5
P W DAIR MAN C REN N	5
PLANT METHODS	5
PRAKT TIERARZT	5
PROC NEW ZEAL SOC AN	5
PROCEEDINGS OF THE TWENTIETH CONFERENCE OF THE ASSOCIATION FOR THE ADVANCEMENT OF ANIMAL BREEDING AND GENETICS	5
PSYCHOL BULL	5
PSYCHOL METHODS	5
PSYCHOL REV	5
Q REV BIOL	5
RAPID COMMUN MASS SP	5
RECURSIVE ESTIMATION	5
RES DEV AGRIC	5
ROCZ NAUK PTZ	5
SAS VERS 9 4	5
SENS BIO-SENS RES	5
SENSORS BASEL	5
SLOVAK JOURNAL OF ANIMAL SCIENCE	5
SOIL TILL RES	5
SUSTAINABLE ANIMAL AGRICULTURE	5
TECHNOMETRICS	5
TRENDS MICROBIOL	5
WELFARE QUALITY REPO	5
WILDLIFE BIOL	5
WOODHEAD PUBL FOOD S	5
1 N AM C ROB MILK WA	4
10 INT LIV ENV S AM	4
10 WORLD C GEN APPL	4
2016 IEEE CONFERENCE ON COMPUTER VISION AND PATTERN RECOGNITION (CVPR)	4
20TH ANNIVERSARY TRI-STATE DAIRY NUTRITION CONFERENCE 2011	4
24TH WORLD BUIATRICS CONGRESS	4
4 REPORT WORKING GRO	4
67 ANN M EUR FED AN	4
ACTA AGRICULTURAE SCANDINAVICA	4
ACTA ENDOCRINOL-COP	4
ACTA VET-BEOGRAD	4
ADV DAIRY CHEM	4
ADV NEURAL INF PROCE	4
ADVANCES IN PIG WELFARE: A VOLUME IN HERD AND FLOCK WELFARE	4
AFR J BIOTECHNOL	4
AGGRESSIVE BEHAV	4
AGR ECON	4
AGR STAT	4
AGRICULTURAL AND RESOURCE ECONOMICS REVIEW	4
AGRICULTURAL ENGINEERING INTERNATIONAL: CIGR JOURNAL	4
AGRICULTURE AND HUMAN VALUES	4
AIP CONF PROC	4
ALTEX-ALTERN ANIM EX	4
AM STAT	4
AMBIO	4
ANALYST	4
ANIM HEALTH RES REV	4
ANIM NUTR	4
ANIMAL FRONTIERS	4
ANIMAL HEALTH	4
ANIMAL SCIENCE AND TECHNOLOGY	4
ANNEX EFSA J	4
ANNU REV NUTR	4
APPL SPECTROSC	4
APPLIED ANIMAL BEHAVIOUR SCIENCE	4
AQUACULT ENV INTERAC	4
ARQ BRAS MED VET ZOO	4
AUTOMATIC ESTIMATION	4
AVIAN PATHOL	4
BEHAV CATTLE	4
BIOL LETTERS	4
BIOL REV	4
BIOLOGY OF ANIMAL STRESS	4
BIORESOURCE TECHNOL	4
BMC GENOMICS	4
BMC MICROBIOL	4
BOVINE PRACTITIONER	4
BRIT FOOD J	4
BRIT MED J	4
BRITISH MASTITIS CONFERENCE 2002	4
BUILD ENVIRON	4
CAB REVIEWS	4
CAH AGRIC	4
CIRCULATION	4
CIRP ANN-MANUF TECHN	4
CLIM RISK MANAG	4
COMPUT ELECTR ENG	4
COMPUT HUM BEHAV	4
COMPUT MATH METHOD M	4
COMPUT METH PROG BIO	4
CONTEMP TOP LAB ANIM	4
CRIT REV FOOD SCI	4
CURR OPIN NEUROBIOL	4
CURRENT TOPICS DAIRY	4
DECIS SUPPORT SYST	4
DES VENT SYST POULTR	4
DISTILL	4
ECOL APPL	4
ECON LETT	4
EDUC PSYCHOL MEAS	4
ENG AGRC	4
ENVIRON PLANN A	4
EQUINE VET J	4
ETHICS POLICY ENV	4
EU PROJECT REPORT IM	4
FOREST ECOL MANAG	4
FRONT BIOENG BIOTECH	4
FRONT ZOOL	4
FUNCT ECOL	4
GENET MOL RES	4
GENSTAT WINDOWS	4
GRASSLAND IN A CHANGING WORLD PROCEEDINGS OF THE 23RD GENERAL MEETING OF THE EUROPEAN GRASSLAND FEDERATION	4
GRASSLAND SCI EUR	4
GRASSLAND SCI EUROPE	4
HELIYON	4
HERBAGE INTAKE HDB	4
HUM INT 2 ED STOCKP	4
IEEE CONSUM ELECTR M	4
IEEE INT CON AUTO SC	4
IEEE J-STARS	4
IEEE SIGNAL PROC LET	4
IEEE T ACOUST SPEECH	4
IEEE T CONSUM ELECTR	4
IEEE T IND INFORM	4
IEEE T INSTRUM MEAS	4
IEEE T KNOWL DATA EN	4
IEEE T SYST MAN CYB	4
INFORM PROCESS MANAG	4
INT J ADV COMPUT SC	4
INT J CIRCUITS SYST	4
INT J DAIRY TECHNOL	4
INT J LIFE CYCLE ASS	4
INT J SOCIOLOGY AGR	4
INTEGR COMP BIOL	4
INTERNATIONAL CONFERENCE ON AGRICULTURAL ENGINEERING - AGENG 2010: TOWARDS ENVIRONMENTAL TECHNOLOGIES	4
INTERNATIONAL JOURNAL OF POULTRY SCIENCE	4
INTRO QUANTITA TIVE	4
INTRODUCTION TO QUANTITATIVE GENETICS	4
IOP C SER EARTH ENV	4
IRAN J VET RES	4
J ANIM PLANT SCI	4
J APPL ANIM WELF SCI	4
J BUS ETHICS	4
J CLIN EPIDEMIOL	4
J COMP PATHOL	4
J COMPUT GRAPH STAT	4
J COMPUT SCI-NETH	4
J FOOD COMPOS ANAL	4
J INFECT DIS	4
J INFECTION	4
J MARKETING RES	4
J NEUROENG REHABIL	4
J PERS SOC PSYCHOL	4
J PINEAL RES	4
J ROY STAT SOC C-APP	4
JOUR BRIT GRASSLAND SOC	4
JOUR DAIRY SCI	4
JWORLDS POULT RES	4
KTBL SCHRIFT	4
LANCET INFECT DIS	4
LIPIDS	4
MACHINE LEARNING	4
MACHINE MILKING AND LACTATION	4
MANAGE SCI	4
MATHEMATICAL MODELLING IN ANIMAL NUTRITION	4
MED DECIS MAKING	4
METEOROL Z	4
MODEL SELECTION MULT	4
MODELLING GROWTH IN THE PIG	4
MOR KAUF D	4
MULTIDISCIPLINARY AP	4
MULTIMODAL TECHNOLOGIES AND INTERACTION	4
NAT METHODS	4
NAT NEUROSCI	4
NEURON	4
NEW HORIZONS DATA DR	4
NEW TRENDS TECHNOLOG	4
NUTR MODELLING PIGS	4
OCCASIONAL PUBLICATION - NEW ZEALAND SOCIETY OF ANIMAL PRODUCTION	4
ONDOKUZ MAYIS UNIVERSITESI	4
ORGAN ENVIRON	4
P 10 INT LIV ENV S	4
P 4 EUR C PREC LIV F	4
P 5 AUSTRALASIAN DAI	4
P 5 EUR C PREC LIV F	4
P 5 INT DAIR HOUS C	4
P 6 INT DAIR HOUS C	4
P 8 EUR C PREC LIV F	4
P ADV NEUR INF PROC	4
P AUT MILK BETT UND	4
P DAIR RES FDN S 16	4
P DAIR RES FDN S 4 5	4
P FLOR RUM NUTR S GA	4
P INT MULTICONFERENC	4
P JOINT EUR C PREC L	4
P PREC DAIR FARM 201	4
PAK VET J	4
PLOS COMPUT BIOL	4
PLOS MED	4
PRECISION AGRICULTURE	4
PRECISION LIVESTOCK FARMING	4
PROC CIRP	4
PROCEDIA ENGINEER	4
PROF ANIM SCI	4
R PACKAGE VERSION	4
R: A LANGUAGE AND ENVIRONMENT FOR STATISTICAL COMPUTING	4
RENCONTRES AUTOUR DES RECHERCHES SUR LES RUMINANTS	4
REPROD NUTR DEV	4
REV CIENC AGRON	4
REV MED VET-TOULOUSE	4
REV REPROD	4
REVIEW OF AGRICULTURAL ECONOMICS	4
SAS SYSTEM MIXED MOD	4
SCI WORLD J	4
SENSORS	4
SOC COGN AFFECT NEUR	4
SOFT COMPUT	4
STAT MED	4
SWINE HEALTH PROD	4
TECHNE RES PHILOS TE	4
TRENDS NEUROSCI	4
UDDER HEALTH AND COMMUNICATION	4
VETERINARIJA IR ZOOTECHNIKA	4
VOLUNTARY FEED INTAKE IN PIGS	4
WATER-SUI	4
WIEN TIERARZTL MONAT	4
ZOOLOGY	4
044189 ASAE	3
1 N AM C ROB MILK P	3
11 INT S DIG PHYSL P	3
2000 ASAE ANN INT M	3
2015 IEEE SENSORS PROCEEDINGS	3
2019 ASABE ANN INT M	3
2019 IEEE 4TH INTERNATIONAL CONFERENCE ON IMAGE	3
257 SWED U AGR SCI D	3
3918 ISO	3
4 EUR C PREC LIV FAR	3
40 NAT MAST COUNC AN	3
6 INT DAIR HOUS C P	3
7 EUR C PREC LIV FAR	3
7726 ISO	3
852 IMAG	3
9 EUR C PREC LIV FAR	3
AC DET FIB FEEDS FIL	3
ACM T GRAPHIC	3
ACTA TECHNOL AGR	3
ADAPT COMPUT MACH LE	3
ADV STUD BEHAV	3
AEROSOL SCI TECH	3
AFBM JOURNAL	3
AGBIOFORUM	3
AGROFOREST SYST	3
ALLERGY	3
AM J PHYSIOL	3
AM J PRIMATOL	3
ANAL BIOANAL CHEM	3
ANAL BIOCHEM	3
ANAL METHODS-UK	3
ANIM REPROD	3
ANIMAL BIOMETRICS	3
ANIMAL BREEDING ABSTRACTS	3
ANIMAL SCI	3
ANIMAL SCIENCE JOURNAL	3
ANNU REV NEUROSCI	3
ANTIMICROB AGENTS CH	3
APPL ANIMAL BEHAV SC	3
APPL LOGISTIC REGRES	3
APPL MICROBIOL BIOT	3
APPL SOFT COMPUT	3
ARCH MED VET	3
ARCH ZOOTEC	3
ART-BERICHTE	3
ARTIF INTELL AGR	3
ASAE PUBL	3
ASREML R REFERENCE M	3
AUSTRALASIAN DAIRY SCIENCE SYMPOSIUM 2012 PROCEEDINGS OF THE 5TH AUSTRALASIAN DAIRY SCIENCE SYMPOSIUM	3
AUT MILK INST REQ TE	3
AUTOMATIC MILKING SY	3
AVIAN DIS	3
B INT DAIR FED	3
BEHAV RES METHODS	3
BIOENERGETICS GROWTH	3
BIOL CONSERV	3
BIOL PHILOS	3
BIOMED OPT EXPRESS	3
BIOSENSORS-BASEL	3
BREASTFEED MED	3
BUFFALO BULL	3
BULGARIAN JOURNAL OF AGRICULTURAL SCIENCE	3
BULL INT DAIRY FED	3
BULLETIN	3
BULLETIN OF THE INTERNATIONAL DAIRY FEDERATION NO 345/1999	3
C P LEL NETH MARCH 2	3
CAB REVIEWS: PERSPECTIVES IN AGRICULTURE	3
CAN J COMP MED	3
CAN J ZOOL	3
CATTLE BEHAV WELFARE	3
CATTLE PRACTICE	3
CCAC GUID CAR US FAR	3
CENS AGR	3
CHEMOMETR INTELL LAB	3
CHEMOSPHERE	3
CIENC RURAL	3
CIGR HDB AGR ENG	3
CLAVIER	3
CLIN DIAGN LAB IMMUN	3
COGNITION	3
COMP BIOCHEM PHYS B	3
COMPUT GRAPH FORUM	3
COMPUT VIS IMAGE UND	3
COMPUTERS ELECT AGR	3
CONCURR COMP-PRACT E	3
COUGH	3
COURRIER ENV INRA	3
CRAN	3
CURR OPIN BEHAV SCI	3
CURR ZOOL	3
DAIR 2014 MILK QUAL	3
DAIRY HOUSING EQUIPM	3
DAIRY NZ TECHNICAL S	3
DAIRY SCI TECHNOL	3
DEEP LEARNING	3
DEEP LEARNING WITH R	3
DEFINITION NORMAL AB	3
DEUT TIERARZTL WOCH	3
DEV PSYCHOBIOL	3
DIGITAL IMAGE PROCES	3
DIGITALISERING DIERE	3
DIS SWINE	3
DJF RAPPORT HUSDYRBR	3
E 19 BREED VAL LONG	3
E 27 BREED VAL UDD H	3
E 7 BREED VAL EST MI	3
ECOGRAPHY	3
ECOSPHERE	3
ECOSYSTEMS	3
ELECT IDENTIFICATION	3
EMMEANS ESTIMATED MA	3
ENCY DATABASE SYSTEM	3
ENDANGERED SPECIES RESEARCH	3
ENDOCR REV	3
ENERGY REP	3
ENTROPY-SWITZ	3
ENV CONTROL ANIMALS	3
ENV MANAGEMENT ANIMA	3
ENVIRON HEALTH PERSP	3
ENVIRON MONIT ASSESS	3
ENVIRON SCI TECHNOL	3
ENVIRONMENTAL PHYSIOLOGY OF LIVESTOCK	3
EVALUATION THERMAL S	3
EXPLORATORY DATA ANA	3
EXPT DESIGN ANAL ANI	3
FARM AN WELF GREAT B	3
FARM ANIMAL BEHAV WE	3
FARM ANIMAL HOUSING AND WELFARE A SEMINAR IN THE CEC PROGRAMME OF COORDINATION OF RESEARCH ON ANIMAL WELFARE	3
FARM POLICY J	3
FARMING SYSTEMS RES	3
FEED INFORMATION AND ANIMAL PRODUCTION PROCEEDINGS OF THE SECOND SYMPOSIUM OF THE INTERNATIONAL NETWORK OF FEED INFORMATION CENTRES	3
FEED TABLES RUMINANT	3
FEED WORLD 2050	3
FISHERIES SCI	3
FOOD FUTURES ETHICS	3
FOODBORNE PATHOG DIS	3
FOURRAGES	3
FREE FARR WORKSH VIE	3
FREE RADICAL BIO MED	3
FRESH HERBAGE FOR DAIRY CATTLE: THE KEY TO A SUSTAINABLE FOOD CHAIN	3
FRONT BEHAV NEUROSCI	3
FRONT ECOL EVOL	3
FRONT IMMUNOL	3
FRONT PHYSIOL	3
FRONT PUBLIC HEALTH	3
GEOFORUM	3
GISCI REMOTE SENS	3
GRAZING MANAGEMENT	3
GREENHOUSE GAS EMISS	3
GUID CAR US AGR AN R	3
HUSDJURSSTATISTIK 20	3
IDF B	3
IEEE C COMP VIS PATT	3
IEEE IJCNN	3
IEEE INT C AC SPEECH	3
IEEE INT CONF INDUST	3
IEEE J-STSP	3
IEEE SIGNAL PROC MAG	3
IEEE T GEOSCI REMOTE	3
IEEE T INF TECHNOL B	3
IEEE T MED IMAGING	3
IEEE T MICROW THEORY	3
IEEE T VIS COMPUT GR	3
IET COMPUT VIS	3
IET IMAGE PROCESS	3
IET WIREL SENS SYST	3
IFAC P	3
IFIP ADV INF COMM TE	3
ILAR J	3
IMAGE VISION COMPUT	3
IMPLICATIONS INTRO A	3
IMPROVING FARM ANIMAL WELFARE: SCIENCE AND SOCIETY WORKING TOGETHER: THE WELFARE QUALITY APPROACH	3
INDIAN JOURNAL OF DAIRY SCIENCE	3
INFORM SYST	3
INT AGR REC PRACT	3
INT ANIMAL HLTH J	3
INT ARCH ALLERGY IMM	3
INT C AGR ENG CIGR A	3
INT J BIOMETRICS	3
INT J COMPUT APPL	3
INT J DIGIT EARTH	3
INT J FOOD MICROBIOL	3
INT J PROD RES	3
INTERNET POLICY REV	3
INVESTMENT UNCERTAIN	3
IRR VARIOUS COEFFICI	3
ISPRS INT J GEO-INF	3
ITAL J FOOD SCI	3
ITE T MEDIA TECHNOL	3
J ACHIEV MAT MANUF E	3
J AM MED INFORM ASSN	3
J ANTIMICROB CHEMOTH	3
J APPL GENET	3
J APPL STAT	3
J ARTIF INTELL RES	3
J ASSOC OFF ANA CHEM	3
J BRIT GRASSLAND SOC	3
J CHROMATOGR A	3
J COMP PHYSIOL A	3
J COMP PHYSIOL PSYCH	3
J COMPUTING SCI COLL	3
J ECONOMETRICS	3
J ENDOCRINOL	3
J EXP MAR BIOL ECOL	3
J HYDROL	3
J LIFE SCI	3
J MAMMAL	3
J MEAS ENG	3
J MICROBIOL METH	3
J OPER MANAG	3
J ORG COMP ELECT COM	3
J PHARMACEUT BIOMED	3
J PHYSIOL-LONDON	3
J SLEEP RES	3
J SOIL WATER CONSERV	3
J SYST SOFTWARE	3
J TEXTURE STUD	3
J VET MED	3
J VET SCI	3
JOINT EUR C PREC LIV	3
JOURNAL OF AGRICULTURAL AND APPLIED ECONOMICS	3
JOURNAL OF AGRICULTURAL INFORMATICS	3
JOURNAL OF ANIMAL SCIENCE	3
JOURNAL OF THE KOREAN SOCIETY OF GRASSLAND AND FORAGE SCIENCE	3
JPN J VET RES	3
JPN J VET SCI	3
KDD'16: PROCEEDINGS OF THE 22ND ACM SIGKDD INTERNATIONAL CONFERENCE ON KNOWLEDGE DISCOVERY AND DATA MINING	3
KSII T INTERNET INF	3
LACTATION CURVE MODE	3
LALAHAN HAYVANCILIK ARASTIRMA ENSTITUSU DERGISI	3
LANG ENV STAT COMP	3
LECT NOTES ARTIF INT	3
LEM SW C P ST PAUL M	3
LIVESTOCK ENV	3
LIVESTOCK ENVIRONMENT V	3
LIVESTOCK PRODUCTION SCIENCE	3
LIVESTOCK RES RURAL	3
LME4 : LINEAR MIXED-EFFECTS MODELS USING S4 CLASSES R PACKAGE 0 999375-32 ED	3
MACHINE MILKING	3
MASTITIS CONTROL PRO	3
MASTITIS QUALITY MIL	3
MATER TODAY-PROC	3
MBIO	3
MEASURING BEHAV INTR	3
MICROW OPT TECHN LET	3
MISR J AG ENG	3
MIXED EFFECTS MODELS	3
MLJEKARSTVO	3
MODELLING NUTRIENT DIGESTION AND UTILISATION IN FARM ANIMALS	3
MODERN APPL STAT S P	3
MONATSH VETERINARMED	3
MULTIVARIATE DATA AN	3
N AM J FISH MANAGE	3
NAT BIOTECHNOL	3
NAT GEN EV FORMS PRO	3
NAT GENET	3
NEAR INFRARED SPECTR	3
NETH J ZOOL	3
NEUTR DET FIB FEEDS	3
NORD VET MED	3
NORFOR NORDIC FEED E	3
NORTH AMERICAN JOURNAL OF FISHERIES MANAGEMENT	3
NUCLEIC ACIDS RES	3
NUTR MODELL IN PRESS	3
NUTRIENTS	3
OCCUP ENVIRON MED	3
OECD FAO AGR OUTLOOK	3
OFF J EUR UJNION COM	3
OFFICIAL J EUROPEA L	3
OIKOS	3
ONDERSTEPOORT J VET	3
OPT EXPRESS	3
OUTLOOK AGR	3
OXFORD ECON PAP	3
P 3 EUR C PREC LIV F	3
P 42 ANN M NAT MAST	3
P 49 ANN M NAT MAST	3
P 5 IDF INT MAST C M	3
P 7 WORLD C GEN APPL	3
P ANN INT IEEE EMBS	3
P AUSTR NZ SPAT EN L	3
P AUSTR SOC ANIMAL P	3
P C PREC DAIR FARM	3
P CATTL CONS DAYS 20	3
P EC PLF CORK IR 26	3
P FOOD SYST DYN	3
P IEEE C COMP VIS PA	3
P IEEE RSJ INT C INT	3
P INT C AGR ENG CIGR	3
P ISAH C AN PROD EUR	3
P NMC ANN M SAN ANT	3
P NZ SOC ANIM PROD	3
P PREC DAIR C EXP C	3
P PREC LIV FARM 13	3
P SMART 2017 6 INT C	3
P WORLD C GEN APPL L	3
P113	3
PAKISTAN VETERINARY JOURNAL	3
PATTERN CLASSIFICATI	3
PERFORMANCE RECORDIN	3
PERS UBIQUIT COMPUT	3
PHYSICA A	3
PHYSIOL GENOMICS	3
PLOS GENET	3
PORCINE HEALTH MANAG	3
POSITIONING	3
PREC LIV FARM 2013 L	3
PREC LIVEST FARM	3
PRINCIPLES ANIMAL BI	3
PROC	3
PROCEDIA MANUF	3
PROCEEDINGS	3
PROG HUM GEOG	3
PRZ HOD	3
PUBLIC HEALTH NUTR	3
PUBLIC UNDERST SCI	3
Q J ECON	3
QLK5200031006 EU	3
QUALITATIVE METHODS	3
R COMPANION APPL REG	3
R J	3
RENEW AGR FOOD SYST	3
REPROD FERT DEVELOP	3
REPRODUCTION	3
RES B MISSOURI AGR E	3
REV AGR ECON	3
REV BRAS ENG AGR AMB	3
REV FISH BIOL FISHER	3
RISK ANAL	3
ROCZNIKI NAUKOWE ZOOTECHNIKI	3
RUMINANT ANIMAL DIGE	3
SAS MIXED MODELS	3
SAS STAT 94 US GUID	3
SCHWEIZ ARCH TIERH	3
SCI DATA	3
SCI PUBL POLICY	3
SENSOR MATER	3
SHAPING TECHNOLOGY B	3
SIG PROCESS COMMUN	3
SLOVAK J ANIMAL SCI	3
SOCIO EC PLAN SCI	3
SPECIES	3
SPIRIT SOIL AGR ENV	3
STAT COMPUT	3
STAT METHODS MED RES	3
STRESS PHYSL LIVESTO	3
SWED J AGR RES	3
THESIS AGR U WAGENIN	3
THESIS U HOHENHEIM S	3
THESIS WAGENINGEN U	3
TIJDSCHR DIERGENEESK	3
TOP AGRAR	3
TRAC-TREND ANAL CHEM	3
TRANSACTIONS OF THE ASAE (AMERICAN SOCIETY OF AGRICULTURAL ENGINEERS)	3
TRENDS COGN SCI	3
TRENDS GENET	3
TRENDS IMMUNOL	3
TRENDS PLANT SCI	3
TROP GRASSLANDS	3
VET EPIDEMIOLOGICAL	3
VET MED INT	3
WEED RES	3
WELFARE CATTLE	3
WELFARE PIGS	3
WELFARE SHEEP	3
WORLD AGR 2015 2030	3
WORLD C GEN APPL LIV	3
WORLD DEV	3
WORLD LIV 2011 LIV F	3
WRIT LIVES ETHNOGR	3
ZIRAAT FAKULTESI DERGISI	3
064034 ASABE	2
1 AS AUSTR C PREC PA	2
1 N AM C PREC DIAR M	2
11 IEEE INT C ADV VI	2
12 EFITA INT C DIG A	2
1203 ESA AGR DEV EC	2
2 INT C LEARN REPR I	2
2 REP PRIOR RES DEV	2
2009 IEEE SENSORS	2
2011 IEEE/SICE INTERNATIONAL SYMPOSIUM ON SYSTEM INTEGRATION (SII 2011)	2
2011 SOC ENG AGR C D	2
2013001 LEI	2
2014 IEEE CONFERENCE ON SYSTEMS	2
2015 IEEE INTERNATIONAL CONFERENCE ON INDUSTRIAL TECHNOLOGY (ICIT)	2
2015 IEEE INTERNATIONAL CONFERENCES ON COMPUTER AND INFORMATION TECHNOLOGY	2
2018 9TH INTERNATIONAL CONFERENCE ON INTELLIGENT SYSTEMS (IS)	2
2018 GLOBAL INTERNET OF THINGS SUMMIT (GIOTS)	2
2020 INT JOINT C NEU	2
20966 ISO	2
20966 ISODIS	2
257 WAG UR LIV RES	2
27 SESS INT COMM BRE	2
29 NKVET S MAST NEW	2
2ND INTERNATIONAL SYMPOSIUM ON 3D DATA PROCESSING	2
3 ANN REPORT RES RES	2
3 INT LIV ENV S TOR	2
3 STAT HUSD	2
33 C INT SOC AN GEN	2
39 ICAR ANN M BERL G	2
3993 NAT I AN SCI	2
42 ANN M NAT MAST CO	2
46 NAT MAST COUNC AN	2
51 NAT MAST COUNC AN	2
570529 CSN	2
5707 ISO	2
62 ANN M EUR FED AN	2
64 ANN M IT SOC VET	2
659 AS	2
6690 ISODIN	2
7 AS AUSTR C PREC AG	2
7 EC PLF 2015	2
7 INT TAG BAU TECHN	2
70 ANN M EUR FED AN	2
8 ECPLF	2
8 WORLD C GEN APPL L	2
A QUANTITATIVE BIOLOGY OF THE PIG	2
A USER'S GUIDE TO DMU	2
ACAD RADIOL	2
ACC STAT AGR FARM FO	2
ACHIEV LIFE SCI	2
ACTA ACUST UNITED AC	2
ACTA AGR SCAND B-S P	2
ACTA PHYSIOL	2
ACTA PHYSIOL SCAND	2
ACTA SCI	2
ACTA TECHNOLOGICA AG	2
ACTA VETERINARIA ET ZOOTECHNICA SINICA	2
ACTA VETERINARIA SCANDINAVICA SUPPLEMENTUM	2
ACTIVITIES	2
ADMIN SCI QUART	2
ADOPTION AUTOMATIC M	2
ADV EXP MED BIOL	2
ADV INTELL SYST	2
ADV MATER	2
ADV NEURAL INFORM PR	2
ADV PORK PROD	2
AFIA LAB METH MAN 03	2
AFR J RANGE FOR SCI	2
AFRICAN JOURNAL OF MICROBIOLOGY RESEARCH	2
AGR FOOD ECON	2
AGRARNYY VESTNIK URA	2
AGRARTECHNISCHE FORSCHUNG	2
AGRI-PRACTICE	2
AGRIC ENGNG	2
AGRICULTURAL AND FOOD ECONOMICS	2
AGRICULTURAL FINANCE REVIEW	2
AGRICULTURAL MEDICINE: RURAL OCCUPATIONAL AND ENVIRONMENTAL HEALTH	2
AGRON MONOGR	2
AI MAG	2
AI SOC	2
ALU SOFTW	2
AM ANTHROPOL	2
AM CHEM SOC ANN M S	2
AM J EPIDEMIOL	2
AM J PREV MED	2
AM J SOCIOL	2
AM PSYCHOL	2
AMBIENCIA EDIFICACOE	2
AN ACAD BRAS CIENC	2
AN WELF LIMP TOW ED	2
ANAL ANIMAL SOC QUAN	2
ANAL DIETARY FIBER F	2
ANESTH ANALG	2
ANIM	2
ANIMAL BIOTELEMET	2
ANIMAL ETHICS AGE HU	2
ANIMAL GEOGRAPHIES P	2
ANIMAL HLTH EC INTRO	2
ANIMAL PRODUCTION IN AUSTRALIA PROCEEDINGS OF THE AUSTRALIAN SOCIETY OF ANIMAL PRODUCTION	2
ANIMAL WELFARE CHANG	2
ANIMAL WELFARE EUROP	2
ANIMAL WELFARE IN A CHANGING WORLD	2
ANIMALS BIOTECHNOLOG	2
ANIMALS MODERN CULTU	2
ANN BIOMED ENG	2
ANN EMERG MED	2
ANN INT M AM SOC AGR	2
ANN M NAT MAST COUNC	2
ANN REP 2013	2
ANN REPORT	2
ANNU REV CONTROL	2
ANNU REV PHYSIOL	2
ANNU REV PLANT BIOL	2
ANNU REV PSYCHOL	2
ANNU REV SOCIOL	2
ANNUAL REV ECOL SYST	2
ANTIMICROBIAL RESIST	2
APPARATUS AND METHOD FOR RECOGNIZING AND DETERMINING THE POSITION OF A PART OF AN ANIMAL	2
APPL ANIM B IN PRESS	2
APPL INTELL	2
APPL MECH MATER	2
APPL OPTICS	2
APPL REGRESSION ANAL	2
APPL STAT-J ROY ST C	2
APPL STAT BEHAV SCI	2
APPLIED ANIMAL ETHOLOGY	2
APPLIED STATISTICS	2
APSA CONF P	2
AQUACULT NUTR	2
AQUAT BIOL	2
AREA	2
ARTIF LIFE ROBOT	2
ARTIFICIAL INTELLIGE	2
ARXIV160501421QBIOST	2
ARXIV180402767CSCV	2
ASS PROT POULTR	2
ATLANTIC	2
ATMOSPHERIC METHANE	2
AUST J MULTIDISCIP E	2
AUSTR DAIR IND FOC 2	2
AUTOMATIC DETERMINAT	2
AUTOMATIC MILKING EX	2
AUTOMATIC MILKING ST	2
AUTOMATISCHE MELKSYS	2
AVIAN POULT BIOL REV	2
AWK PROGRAMMING LANG	2
B AI	2
B ENVIRON CONTAM TOX	2
B IDF	2
B IND ANIM	2
BAYESIAN DATA ANAL	2
BAYESIAN NETWORKS DE	2
BEHAV DOMESTIC ANIMA	2
BIG DATA COGN COMPUT	2
BIOCHEMISTRY-US	2
BIOCHIM BIOPHYS ACTA	2
BIODIVERSITY AND ANIMAL FEED: FUTURE CHALLENGES FOR GRASSLAND PRODUCTION PROCEEDINGS OF THE 22ND GENERAL MEETING OF THE EUROPEAN GRASSLAND FEDERATION	2
BIOGEOSCIENCES	2
BIOL INSPIR COGN ARC	2
BIOL INVASIONS	2
BIOL OPEN	2
BIOL REPROD	2
BIOMASS BIOENERG	2
BIORXIV	2
BIOSCI BIOTECH BIOCH	2
BIOSYSTEMS	2
BIOTECHNOLOGIE AGRON	2
BMC MED RES METHODOL	2
BMC PHARMACOLOGY	2
BMC PHYSIOL	2
BOERDERIJ	2
BOERDERIJ VEEHOUDERI	2
BOVINE MED DIS HUSBA	2
BOVINE PR	2
BRAIN BEHAV IMMUN	2
BRAZILIAN TABLES POU	2
BREEDING FOCUS 2014 - IMPROVING RESILIENCE	2
BRIEF BIOINFORM	2
BRITISH JOURNAL OF ANIMAL BEHAVIOUR	2
BULLETIN OF THE INTERNATIONAL DAIRY FEDERATION NO 372/2002	2
BUS HORIZONS	2
BUS PROF ETHICS J	2
C4 5 PROGRAMS MACHIN	2
CAB REV PERSPECTIVES	2
CALIS PROCEDURE EXTE	2
CAN AGR ENG	2
CANADIAN JOUR COMP MED AND VET SCI	2
CARET CLASSIFICATION	2
CASE STUDY VALIDATIO	2
CATTL STAT	2
CATTLE BEHAV	2
CELL	2
CHECKLIST VALIDATE S	2
CHEM ENG J	2
CHEM SENSES	2
CHRONOBIOL INT	2
CIGR J	2
CLASSIFICATION REGRE	2
CLIMATE CHANGE 2014	2
CLIN EXP ALLERGY	2
CODE PRACTICE CARE H	2
COMM COMM EUR PARL C	2
COMPUT COMMUN	2
COMPUT IND ENG	2
COMPUT INTEL NEUROSC	2
COMPUT J	2
COMPUT STAND INTER	2
COMPUT VISION GRAPH	2
COMPUTATION STAT	2
COMPUTER SIMULATION	2
CONF PROC IEEE ENG MED BIOL SOC	2
CONSERV PHYSIOL	2
COOL FARM TOOL	2
COUNTDOWN DOWNUNDER	2
CREATING CASCADE HAA	2
CRITICAL TRANSITIONS	2
CROP PROT	2
CSR SUSTAIN ETHIC	2
CULT LAND	2
CULTIVATING THE FUTURE BASED ON SCIENCE VOLUME 2: LIVESTOCK	2
CURR MICROBIOL	2
CURR OPIN BIOMED ENG	2
CURR OPIN ELECTROCHE	2
CURR OPIN PLANT BIOL	2
CYTOMETRY	2
CZECH JOURNAL OF FOOD SCIENCES	2
D8 EU PROJ	2
DAIR RES FDN 2016 S	2
DAIR RES FDN S 2010	2
DAIR SIT OUTL JUN 20	2
DAIRY	2
DAIRY CHEM BIOCH	2
DAIRY COW COMFORT FR	2
DAIRY FARM ENERGY AU	2
DAIRY FARM ENERGY EF	2
DAIRY HERD TESTING N	2
DAIRY MICROBIOLOGY	2
DAIRY ROBOTIC MILKIN	2
DAIRY SHED WATER MUC	2
DATA ENVELOPMENT ANA	2
DEEP-SEA RES PT II	2
DEF SOM CELL COUNT	2
DETECTION CHANGES HO	2
DEV AUTOMATIC CUP AT	2
DIFFUSIONS INNOVATIO	2
DIGITAL SIGNAL PROCE	2
DISCRETE TIME SIGNAL	2
DMS DAIR MAN SYST	2
DOI 10 1016/J BIOSYSTEMSENG 2017 04 011	2
DOI 10 1109/CIT/IUCC/DASC/PICOM 2015 172	2
DOM FUELS COMP EN CO	2
DOMESTIC ANIMAL BEHAVIOUR AND WELFARE	2
DOSS EC ELEVAGE	2
DR DOBBS J	2
DRUG METAB DISPOS	2
DUKES PHYSL DOMESTIC	2
E 17 BREED VAL FERT	2
E 20 NVI	2
E 30 CLAW HLTH IND	2
E 8 BREED VAL EST CO	2
EARTHSCAN STUD NATUR	2
EC CONTROL QUALITY M	2
EC IMPACTS IMMIGRANT	2
ECOL ENG	2
ECOL LETT	2
ECOLOGY MANAGEMENT G	2
ECONOMETRIC ANAL	2
ECONOMETRIC SOC MONO	2
EFSA SUPPORT PUBL	2
EGYPT J AQUATIC RES	2
EIP AGRI SEM	2
ELECT WATER CONSUMPT	2
ELEKTROTECH INFORMAT	2
ELEVAGE PRECISION	2
ENCY BIG DATA	2
ENCY MEAS STAT	2
ENDOCRINOLOGY	2
ENG APPL ARTIF INTEL	2
ENGL TODAY	2
ENV PHILOS	2
ENV STRESS AMELIORAT	2
ENVIRON BIOL FISH	2
ENVIRON DEV SUSTAIN	2
ENVIRON ETHICS	2
ENVIRON RES LETT	2
ENVIRON SCI POLICY	2
ENVIRON SCI POLLUT R	2
ENVIRON TECHNOL INNO	2
ETHICS AND THE POLITICS OF FOOD	2
ETHIOPIAN VETERINARY JOURNAL	2
ETHNOZOOTECHNIE	2
ETHOLOGY OF FARM ANIMALSWORLD ANIMAL SCIENCE	2
EU CONS WILL PAY BET	2
EUR ECON REV	2
EUR J CLIN MICROBIOL	2
EUR J LIPID SCI TECH	2
EUR J REMOTE SENS	2
EUR RESPIR J	2
EUR SIGNAL PR CONF	2
EURASIP J ADV SIG PR	2
EVOL ECOL	2
EVOL ECOL RES	2
EVOLUTION	2
EXP AGR	2
EXP PHYSIOL	2
EXPERT REV ANTI-INFE	2
EXPERT SYSTEMS PRINC	2
EXTENSION FARMING SY	2
FAOSTAT EM DAT	2
FARMING SYSTEMS AUTO	2
FARMS LAND FARMS LIV	2
FEED EFFICIENCY SWIN	2
FEEDING STRATEGIES R	2
FETTE SEIFEN	2
FIELD FORK FOOD ETHI	2
FIELD GUIDE GENETIC	2
FISH FISH	2
FISH PHYSIOL	2
FISH PHYSIOL BIOCHEM	2
FOCUS GROUPS QUALITA	2
FOOD ENERGY SECUR	2
FOOD HARV 2020 VIS I	2
FOOD SCI TECHNOL-LEB	2
FOODS	2
FOUND TRENDS SIGNAL	2
FRONT ECOL ENVIRON	2
FRONT HUM NEUROSCI	2
FRONT NEUROSCI-SWITZ	2
FRONT ROBOT AI	2
FUTURES	2
G3-GENES GENOM GENET	2
GARTN HYP CYCL EM TE	2
GAZI U J SCI	2
GENETICS AND THE BEHAVIOR OF DOMESTIC ANIMALS	2
GENSTAT RELEASE 11 2	2
GEODERMA REG	2
GEOINFORMATICA	2
GIFI MULTIVARIATE AN	2
GLOB FOOD SECUR-AGR	2
GLOB STAND LIV DAT	2
GOOGLE PATENTS	2
GPLAB GENETIC PROGRA	2
GRASS ITS PRODUCTION	2
GRASSL SCI EUR	2
GRASSLAND PRODUCTIVITY AND ECOSYSTEM SERVICES	2
GRASSLAND RESOURCES FOR EXTENSIVE FARMING SYSTEMS IN MARGINAL LANDS: MAJOR DRIVERS AND FUTURE SCENARIOS PROCEEDINGS OF THE 19TH SYMPOSIUM OF THE EUROPEAN GRASSLAND FEDERATION	2
GRASSLAND SCIENCE	2
GRAZING MANAGEMENT SCIENCE INTO PRACTICE	2
GREENHOUSE GASES ANI	2
GRILLE NOTATION ETAT	2
HDB ECONOMETRICS	2
HDB OPERATIONS RES A	2
HEALTHC INFORM RES	2
HERD HLTH PRODUCTION	2
HOLSTEIN WORLD ONLIN	2
HOR 2020 WORK PROGR	2
HUM-WILDL INTERACT	2
HUM ECOL	2
HUMAN LIVESTOCK INTE	2
HYBRID GEOGRAPHIES N	2
HYDROL EARTH SYST SC	2
ICAR REC GUID	2
ICAR RUL STAND REC T	2
IDEAL PROTEIN PROFIL	2
IDS BULL-I DEV STUD	2
IEEE-ACM T AUDIO SPE	2
IEEE ANTENN PROPAG M	2
IEEE COMPUT GRAPH	2
IEEE COMPUT SOC CONF	2
IEEE CONTROL SYSTEMS MAGAZINE	2
IEEE INTERNET COMPUT	2
IEEE LAT AMER SYMP	2
IEEE MULTIMEDIA	2
IEEE PERVAS COMPUT	2
IEEE REV BIOMED ENG	2
IEEE ROBOT AUTOM MAG	2
IEEE SENSOR	2
IEEE SYST J	2
IEEE T ANTENN PROPAG	2
IEEE T COGN DEV SYST	2
IEEE T IND ELECTRON	2
IEEE T MULTIMEDIA	2
IEEE T NEUR SYS REH	2
IEEE T SYST MAN CY C	2
IEEE TRANSACTIONS ON REHABILITATION ENGINEERING	2
IEICE T INF SYST	2
IGDIR U J I SCI TECH	2
IJCAI-95 PROCEEDINGS OF THE FOURTEENTH INTERNATIONAL JOINT CONFERENCE ON ARTIFICIAL INTELLIGENCE	2
IMMUNOLOGY	2
IMPACT	2
IN PRACT	2
IN PRESS	2
INCORPORATING MACHIN	2
IND CROP PROD	2
INDIAN J ANIM SCI	2
INFECT GENET EVOL	2
INFECT IMMUN	2
INFORM PROCESS AGR	2
INFORM SYST MANAGE	2
INFRARED THERMOGRAPHY: RECENT ADVANCES AND FUTURE TRENDS	2
INN SUST GROWTH BIOE	2
INNOV AGRON	2
INNOV FOOD SCI EMERG	2
INRA FEEDING SYSTEM FOR RUMINANTS	2
INSTR BOOK VMS BEST	2
INSTRUMENT PREACCESS	2
INT ARCH OCC ENV HEA	2
INT C AGR ENG AGENG	2
INT J ADV ENG TECHNO	2
INT J ADV MANUF TECH	2
INT J APPL EARTH OBS	2
INT J COOP INF SYST	2
INT J ENERG RES	2
INT J FORECASTING	2
INT J HUM-COMPUT INT	2
INT J HUM-COMPUT ST	2
INT J INF TECHNOL	2
INT J MOL SCI	2
INT J PATTERN RECOGN	2
INT J SCI RES DEV	2
INT LIBR ENVIRON AGR	2
INT S AN ENV WELF	2
INT S MACH MILK NAT	2
INT SYST DES APPL IS	2
INT WINT M AM SOC AG	2
INTEGRATED FARM SYST	2
INTER BULL	2
INTERACT STUD	2
INTERFACES	2
INTERNET ANIMAL HLTH	2
INTERSPEECH	2
INTRO AUDIO ANAL MAT	2
INTRO CATEGORICAL DA	2
INTRO SMART DAIRY FA	2
INTRODUCTION TO VETERINARY EPIDEMIOLOGY	2
IRAN J APPL ANIM SCI	2
IRISH DAIRYING SUSTA	2
J AGR ENG	2
J AGR INF	2
J AGRIC EDUC EXT	2
J AIR WASTE MANAGE	2
J ALGORITHM	2
J AM ASSOC LAB ANIM	2
J AM WATER RESOUR AS	2
J AMB INTEL SMART EN	2
J ANDROL	2
J ANIM SCI S1	2
J ANIMAL SCI S2	2
J APPL BACTERIOL	2
J APPL PSYCHOL	2
J APPL REMOTE SENS	2
J BASIC ENG-T ASME	2
J BIOMECH	2
J BIOMED OPT	2
J BREATH RES	2
J BUS RES	2
J CHAIN NETW SCI	2
J CHIROPR MED	2
J CLIN PATHOL	2
J COMP PATHOL THERAP	2
J COMP PHYSIOL B	2
J COMPUT SYST SCI	2
J CONSUM AFF	2
J CONSUM MARK	2
J DAIRY SCI S	2
J DIABETES SCI TECHNOL	2
J ELEMENTOL	2
J ENVIRON POL PLAN	2
J ETHOL	2
J EVOLUTION BIOL	2
J EXP SCI	2
J FARM MANAG	2
J FELINE MED SURG	2
J FINANC ECON	2
J FISH DIS	2
J GEN PHYSIOL	2
J HELL VET MED SOC	2
J IMMUNOL METHODS	2
J IND SOC AGR STAT	2
J INDIAN SOC AGR STA	2
J INDIAN SOC REMOTE	2
J INVEST DERMATOL	2
J KING SAUD UNIV-COM	2
J MATER CHEM B	2
J MED BIOL ENG	2
J MED MICROBIOL	2
J MED SYST	2
J MILK FOOD TECHNOL	2
J NEAR INFRARED SPEC	2
J NEUROENDOCRINOL	2
J NEUROGENET	2
J NEUROL NEUROSUR PS	2
J NEUROSCI	2
J OCCUP ENVIRON HYG	2
J OCCUP ENVIRON MED	2
J ORNITHOL	2
J PHYS C SER	2
J PHYS CONF SER	2
J PROTEOME RES	2
J R STAT SOC C-APPL	2
J RES AGR ANIMAL SCI	2
J RESPONSIBLE INNOV	2
J ROBOT	2
J ROBOT MECHATRON	2
J ROY STAT SOC B	2
J ROY STAT SOC B MET	2
J SOC DAIRY TECHNOL	2
J SOC ISSUES	2
J STAT MANAG SYST	2
J TEKIRDAG AGR FACUL	2
J VET MED EDUC	2
J VET PHARMACOL THER	2
J VET RES	2
J VIROL METHODS	2
J VIS COMMUN IMAGE R	2
J VOICE	2
JAP FEED STAND DAIR	2
JOUR AMER VET MED ASSOC	2
JOURNAL OF AGRICULTURAL SCIENCE (TORONTO)	2
JOURNAL OF ANIMAL AND VETERINARY ADVANCES	2
JOURNAL OF ANIMAL SCIENCE AND TECHNOLOGY	2
JOURNAL OF NEAR INFRARED SPECTROSCOPY	2
JOURNAL OF RANGE MANAGEMENT	2
JOURNAL OF RESEARCH AND APPLICATIONS IN AGRICULTURAL ENGINEERING	2
JOURNAL OF THE JAPANESE SOCIETY OF AGRICULTURAL MACHINERY	2
JOURNAL OF THE ROYAL AGRICULTURAL SOCIETY OF ENGLAND	2
KENYON REV	2
KERAS	2
KEY FACTS FIND	2
KIELER MILCHW FORSCH	2
KU FOR MED FELL MELK	2
KURATORIUM TECHNIK B	2
KVAEGETS ERNAERING F	2
LAB ANIM-UK	2
LANCET PLANET HEALTH	2
LAND ECON	2
LECT NOTES GEOINF CA	2
LEITL BEK MAST RIND	2
LEITLINIEN BEKAMPFUN	2
LETT APPL MICROBIOL	2
LIMNOLOGICA	2
LINEAR MIXED MODELS	2
LIV HIST TRACK REC	2
LIV LONG SHAD	2
LUCRARI STIINTIFICE - UNIVERSITATEA DE STIINTE AGRICOLE A BANATULUI TIMISOARA	2
LUCRARI STIINTIFICE - ZOOTEHNIE SI BIOTEHNOLOGII	2
LWT-FOOD SCI TECHNOL	2
MACHINE LEARNING: ECML-94 EUROPEAN CONFERENCE ON MACHINE LEARNING PROCEEDINGS	2
MACHINE MILKING LACT	2
MAITO JA ME	2
MAMM GENOME	2
MAMMAL REV	2
MANAG REV	2
MAR MAMMAL SCI	2
MAR POLLUT BULL	2
MATH BIOSCI	2
MATH METHODS DIGITAL	2
MEASUREMENT SYSTEMS	2
MEASURING BEHAV	2
MED BIOL ENG COMPUT	2
MED IMAGE ANAL	2
MELKEN ROBOTER	2
METH C CONS	2
METHOD ENZYMAT AN	2
MICR PROC DIAGN BOV	2
MICROB PATHOGENESIS	2
MICROBIOLOGICAL PROC	2
MICROELECTRON ENG	2
MICROPROCESS MICROSY	2
MILK PRODUCTION	2
MILK PRODUCTION EVAL	2
MILK PRODUCTION PAST	2
MILK QUALITY FARMS A	2
MOBILE NETW APPL	2
MODELLING NUTRIENT UTILIZATION IN FARM ANIMALS	2
MODERN EPIDEMIOLOGY	2
MONITORING DAIRY COW	2
MULTILEVEL LONGITUDI	2
MULTIPLE VIEW GEOMET	2
N AM J AQUACULT	2
NANO ENERGY	2
NANO TODAY	2
NAT FOOD	2
NAT GEN EV FORMS COU	2
NAT MAST COUNC 46 AN	2
NAT MAST COUNC 47 AN	2
NAT REV IMMUNOL	2
NATL GEOGR	2
NATL MASTITIS COUNCI	2
NATURAL BEHAV PIG	2
NEOTROP ICHTHYOL	2
NEUE LANDWIRTSCHAFT	2
NEURAL COMPUT	2
NEUROBIOL STRESS	2
NEUROSCI LETT	2
NEW ENGL J MED	2
NEW PHYTOL	2
NITROGEN AND PHOSPHORUS NUTRITION OF CATTLE: REDUCING THE ENVIRONMENTAL IMPACT OF CATTLE OPERATIONS	2
NMC ANN M P ORL FL	2
NMC ANN M P SAN ANT	2
NONGYE JIXIE XUEBAO = TRANSACTIONS OF THE CHINESE SOCIETY FOR AGRICULTURAL MACHINERY	2
NORFOR - THE NORDIC FEED EVALUATION SYSTEM	2
NUTR ECOLOGY RUMINAN	2
NUTR NATURAL RESOURC	2
NUTR REQ RUM LIV	2
NUTR REQ SMALL RUM S	2
OCCUP MED-OXFORD	2
OECD FAO AGR OUTL 20	2
OFFICIAL J EUROPEA C	2
ONDERSTEPOORT JOURNAL OF VETERINARY RESEARCH	2
OPEN J ECOL	2
OPTIMISATION FEED US	2
ORGAN BEHAV HUM DEC	2
OUR COMMON FUTURE	2
P 1 N AM C PREC DAIR P 1 N AM C PREC DAIR	2
P 1 N AM C ROB MOK	2
P 10 ANN M FLEM SOC	2
P 10 INT C AN HYG MA	2
P 11 INT C AGR ENG	2
P 11 WORLD C GEN APP	2
P 15 AUSTR AGR C LIN	2
P 17 JORN TECN	2
P 18 S EUR GRASSL FE	2
P 2 DAIRYCARE C COR	2
P 2 N AM C PREC DAIR	2
P 2003 ASAE ANN INT	2
P 2005 ACM SIGPLAN W	2
P 2012 9 INT LIV ENV	2
P 29 ANN SAS US GROU	2
P 3 DAIR SCI S	2
P 3 NAHWOA WORKSH CL	2
P 30 BIENN C AUSTR S	2
P 4 EUR C PREC AGR B	2
P 4 INT C GREENH GAS	2
P 40 NAT MAST COUNC	2
P 46 ANN C CAN SOC A	2
P 47 C INT SOC APPL	2
P 5 IDF MAST C MAT R	2
P 50 ANN SIM S SOC C	2
P 66 ANN M EUR ASS A	2
P 8 INT C INF COMM T	2
P 8 INT C SENS TECHN	2
P ACM TUR CEL C CHIN	2
P AM SOC AN SCI MAD	2
P ASABE ANN INT M BO	2
P ASABE ANN INT M SP	2
P AUS S ANI	2
P AUST SOC ANIM PROD	2
P AUSTR DAIR SCI S 2	2
P BRIT SOC AN SCI 20	2
P BRIT TROUT FARM C	2
P C INT SOC AN HYG A	2
P DAIR RES FDN S CAM	2
P EAAP C WARS	2
P EDINBURGH MATH SOC	2
P EUR C PREC LIV FAR	2
P IEEE CVF C COMP VI	2
P IEEE GLOB C SIGN I	2
P IEEE INT C ROB AUT	2
P INN GRAZ	2
P INT C AGR ENG	2
P INT C AGR ENG IND	2
P INT C MOD SIM MODS	2
P INT C SYST DYN SOC	2
P INT S 1 N AM C ROB	2
P INT S AN ENV WELF	2
P LIVEST ENV 6 P 6 I	2
P MEAS BEH	2
P NAT MAST COUNC ALB	2
P NATL A SCI INDIA A	2
P NJF SEM TECHN MILK	2
P PREC DAIR C EXP RO	2
P PREC LIV FARM 2009	2
P PREC LIV FARM 2015	2
P PRECISION LIVESTOC	2
P SOC PHOTO-OPT INS	2
P SYST DYN INN FOOD	2
P W DAIR MAN C	2
PARASITOLOGY	2
PARCOURS ANTHROPOLOG	2
PATENT APPLICATION	2
PATENT NO 7236237	2
PATT TRANS LOSS	2
PEST MANAG SCI	2
PHARMACOL BIOCHEM BE	2
PHILOS T R SOC A	2
PHILOS TECHNOLOGY EN	2
PHYS GEOGR	2
PHYS LIFE REV	2
PHYS MED BIOL	2
PHYS THER	2
PHYSIOL BIOCHEM ZOOL	2
PHYSIOL RES	2
PHYSIOL ZOOL	2
PLANT ECOL	2
PLANT SOIL	2
PM&R	2
POL FED CATTL BREED	2
POULT SCI	2
POULTRY PIG NUTR CHA	2
POWER WATER CONSUMPT	2
PREC DAIR MAN C P TO	2
PREC LIV FARM 05 UPP	2
PREC LIV FARM 07 SKI	2
PREC LIV FARM 2015	2
PREC LIV FARM 2015 P	2
PRECISION AGR	2
PRECISION AGR TECHNO	2
PRECISION DAIRY MANA	2
PREDICTING MILK YIEL	2
PREINVESTMENT CONSID	2
PRESENCE-VIRTUAL AUG	2
PRINCIPLES OF ENVIRONMENTAL PHYSICS: PLANTS	2
PROC BR SOC ANIMAL S	2
PROC INT C TOOLS ART	2
PROCEEDINGS OF OSDI'16: 12TH USENIX SYMPOSIUM ON OPERATING SYSTEMS DESIGN AND IMPLEMENTATION	2
PROCEEDINGS OF THE 1	2
PROCEEDINGS OF THE 18TH ANNUAL TRI-STATE DAIRY NUTRITION CONFERENCE	2
PROCEEDINGS OF THE 2002 WINTER SIMULATION CONFERENCE	2
PROCEEDINGS OF THE 2004 IEEE INTERNATIONAL CONFERENCE ON INFORMATION REUSE AND INTEGRATION (IRI-2004)	2
PROCEEDINGS OF THE 2011 11TH INTERNATIONAL CONFERENCE ON INTELLIGENT SYSTEMS DESIGN AND APPLICATIONS (ISDA)	2
PROCEEDINGS OF THE 2019 GENETIC AND EVOLUTIONARY COMPUTATION CONFERENCE COMPANION (GECCCO'19 COMPANION)	2
PROCEEDINGS OF THE 3RD INTERNATIONAL CONFERENCE ON CROWD SCIENCE AND ENGINEERING (ICCSE 2018)	2
PROCEEDINGS OF THE AUSTRALIAN SOCIETY OF ANIMAL PRODUCTION	2
PROCEEDINGS OF THE INTERNATIONAL SYMPOSIUM ON MACHINE MILKING	2
PROCEEDINGS OF THE MASSEY UNIVERSITY ADVANCING PORK PRODUCTION SEMINAR	2
PROCESSES	2
PRODUCTEUR LAIT QUEB	2
PROFITS COSTS CHANGI	2
PROG NEUROBIOL	2
PROT REQ NUTR STUD	2
PRZ MLECZ	2
PRZEGLAD HODOWLANY	2
PSYCHON B REV	2
PSYCHONEUROENDOCRINO	2
PSYCHOSOM MED	2
PYTHON TUTORIAL	2
QLK5200031006	2
QUAL-ACCESS SUCCESS	2
QUANTITATIVE ASPECTS OF RUMINANT DIGESTION AND METABOLISM	2
QUANTITATIVE BIOL PI	2
R A LANGUAGE AND ENV	2
R PACKAGE VERSION 1	2
RADIOLOGY	2
RADIOTELEMETRY SYSTE	2
REC ADV ANIM NUTR	2
REC COD PRACT CAR HA	2
RECENT ADV COMMUN NE	2
REDUCE GREENHOUSE GA	2
RELATING SURFACE ELE	2
REMOTE SENS APPL SOC	2
RENC RECH RUMINANTS	2
RENEWABLE RESOURCES JOURNAL	2
RENTABLE MILCHPRODUK	2
RES BREED VAL DAIR C	2
RES REPORT	2
RESOURCE ALLOCATION THEORY APPLIED TO FARM ANIMAL PRODUCTION	2
RESOURCE SELECTION A	2
RESPIROLOGY	2
RESPONSIBLE INNOVATI	2
REV BRAS CIENC AVIC	2
REV CERES	2
REV COLOMB CIENC PEC	2
REV ECON STAT	2
REV ECON STUD	2
REV FAC NAC AGRON MEDELLN	2
REV MAUSS	2
RIVISTA DI INGEGNERIA AGRARIA	2
ROB MILK P INT S HEL	2
ROBOT CIM-INT MANUF	2
ROBOTICA	2
ROSS BROILER MANAGEM	2
RSC ADV	2
RSPCA APPR FARM SCHE	2
RSTUDIO INT DEV R	2
S 44 QUAD REG PIEM A	2
SAS 9 2 US GUID	2
SAS I INC SAS STAT 9	2
SAS STAT 9 1 US GUID	2
SAS STAT 9 3 US GUID	2
SAS STAT1 9 1 US GUI	2
SAS US GUID STAT VER	2
SASSTAT 91 USERS GUI	2
SCI BREAKTHR ADV FOO	2
SCI COMPUT PROGRAM	2
SCI PAPERS D	2
SCI TECHNOL HUM VAL	2
SCIENZA E TECNICA LATTIERO-CASEARIA	2
SCOT GEOGR J	2
SELF COMES MIND CONS	2
SENSING AND INSTRUMENTATION FOR FOOD QUALITY AND SAFETY	2
SENSOR TECHNOLOGY HD	2
SIGNAL IMAGE VIDEO P	2
SIGNAL PROCESS	2
SIMULATION PRACTICE	2
SIXTH INTERNATIONAL CONFERENCE ON COMPUTERS IN AGRICULTURE	2
SKIN RES TECHNOL	2
SLATTERS FUNDAMENTAL	2
SLOVAK J ANIM SCI	2
SO SAVE EVERYTHING C	2
[truncated: 5,533 more rows]
