# Supplementary material for: Scientific Productions on Precision Livestock Farming: An Overview of the Evolution and Current State of Research Based on a Bibliometric Analysis
Source: Animals (Basel). 2023 Jul 12;13(14):2280. doi: 10.3390/ani13142280 (PMC10376211; doi:10.3390/ani13142280)
Supplement: Supplementary file 1 [file animals-13-02280-s001.zip › Table S5 Most_Relevant_Authors.xlsx]

## Sheet: Sheet1
In BOLD the top 10 authors
Authors	Articles	Articles Fractionalized
GARCIA SC	38	8.32
BERCKMANS D	37	10.02
HOGEVEEN H	35	8.59
KERRISK KL	34	8.02
DEVRIES TJ	32	6.68
GUARINO M	23	4.92
NORTON T	22	4.37
CLARK CEF	19	3.44
SITKOWSKA B	18	4.75
VRANKEN E	18	2.89
HALACHMI I	17	4.72
PIWCZYNSKI D	17	4.25
KAMPHUIS C	14	3.2
KING MTM	14	3.26
LYONS NA	14	3.58
PAJOR EA	14	2.37
ENDRES MI	12	3.63
PENNER GB	12	2.88
RUSHEN J	12	1.93
BARKEMA HW	11	2.04
JUOZAITIENE V	11	1.9
LEBLANC SJ	11	2.17
LOVENDAHL P	11	3.04
MOLLENHORST H	11	2.88
SALFER JA	11	3.97
THOMSON PC	11	2.09
TULLO E	11	1.75
ANTANAITIS R	10	1.7
LAM TJGM	10	1.9
STEENEVELD W	10	2.82
BRUCKMAIER RM	9	3.27
KLAAS IC	9	1.62
KOLENDA M	9	2.15
POMAR C	9	2.54
WEISBJERG MR	9	2.02
DE PASSILLE AM	8	1.12
MALASAUSKIENE D	8	1.48
MATTACHINI G	8	1.35
OCZAK M	8	1.2
PROVOLO G	8	1.6
REINEMANN DJ	8	2.2
REMUS A	8	2.21
RIVA E	8	1.35
SIEGFORD JM	8	2.38
SVENNERSTEN-SJAUNJA K	8	2.12
TELEVICIUS M	8	1.48
VEISSIER I	8	1.44
DE VLIEGHER S	7	1.3
EMANUELSON U	7	1.78
ISLAM MR	7	1.39
NEETHIRAJAN S	7	4.58
OBITSU T	7	1.17
ORSEL K	7	0.84
PEITER M	7	1.93
PETTERSSON G	7	1.58
PIEPERS S	7	1.28
PSZCZOLA M	7	1.63
VASSEUR E	7	0.89
ALLAIN C	6	0.85
ARCIDIACONO C	6	1.53
BAHR C	6	0.67
CARPENTIER L	6	0.9
DUFFIELD TF	6	0.98
FERNANDEZ AP	6	0.81
FONTANA I	6	0.91
JOHN AJ	6	0.99
KOOP G	6	1.05
KRISTENSEN T	6	1.16
LASSEN J	6	1.6
PASTELL M	6	0.98
PELLERIN D	6	0.72
PORTO SMC	6	1.53
QIAO YL	6	1.12
SANDRUCCI A	6	1.02
STRABEL T	6	1.49
SUKKARIEH S	6	1.12
TAMBURINI A	6	0.96
ABENI F	5	1.63
AMIAMA C	5	1.25
BAVA L	5	0.82
BENNI S	5	0.81
BRZOZOWSKI M	5	1.15
CASCONE G	5	1.2
CASTRO A	5	1.25
CLARK C	5	0.79
DANCY KM	5	1.05
DHAND NK	5	1.15
FERNEBORG S	5	1.11
FREEMAN MJ	5	0.84
HARTUNG J	5	0.63
HAUSCHILD L	5	1.04
HOSTIOU N	5	0.75
JAGO J	5	1.48
JONGMAN EC	5	0.84
KALER J	5	0.9
KONG H	5	0.79
KUROKAWA Y	5	0.78
LANSINK AGJMO	5	1.18
LARSEN MLV	5	1.38
LOMAX S	5	0.79
MUNKSGAARD L	5	1.09
MUTSVANGWA T	5	0.61
O'BRIEN B	5	1.06
PENRY JF	5	1.95
PEREIRA JM	5	1.25
PEZZUOLO A	5	1.15
RAMIREZ BC	5	1.12
ROSE-MEIERHOFER S	5	1.2
SANTSCHI DE	5	0.57
SHORTALL J	5	1.15
SUGINO T	5	0.9
TASSINARI P	5	0.81
TORREGGIANI D	5	0.81
URBUTIS M	5	0.81
UTSUMI SA	5	0.79
VAN DER VOORT M	5	1
VON KEYSERLINGK MAG	5	1.34
ADRIAENS I	4	0.6
AERTS J	4	0.78
ANDRE G	4	0.93
BAUMGARTNER J	4	0.88
BELL NJ	4	0.75
BENNEDSGAARD TW	4	1.33
BINDELLE J	4	0.83
BJERRING M	4	0.98
BOGUCKI M	4	0.93
BRUNSCH R	4	0.88
BUENO J	4	1
CARIA M	4	0.82
CARLSTROM C	4	0.67
CHELOTTI JO	4	0.6
CISAR P	4	0.88
DALEN G	4	0.6
DE VISSCHER A	4	0.76
DUFRASNE I	4	0.82
EXADAKTYLOS V	4	0.74
FELS M	4	0.38
FINZI A	4	0.92
GALLI JR	4	0.6
GAWORSKI M	4	1.77
HERINGSTAD B	4	1.31
ISMAYILOVA G	4	0.38
JOHANSSON K	4	0.67
JURKOVICH V	4	0.73
KELTON DF	4	0.7
KHATUN M	4	0.76
LARSEN MK	4	0.73
LESLIE KE	4	0.87
LEVIT H	4	0.73
MADSEN J	4	1.33
MAHMMOD YS	4	0.69
MALTZ E	4	0.82
MANTEUFFEL C	4	1.07
MARINELLO F	4	0.84
MASCHAT K	4	0.88
MATSON RD	4	0.44
MIALON MM	4	0.71
MIRON J	4	0.64
MULDER HA	4	1
NIEMI JK	4	0.65
OKITA M	4	0.53
OSTERGAARD S	4	0.82
PAZZONA A	4	0.82
PEDERSEN K	4	0.69
PHILIPSSON J	4	0.67
POPPE M	4	1.08
PRIEKULIS J	4	1.67
RASTOGI A	4	1.33
RUFINER HL	4	0.6
RYUH BS	4	1.33
SABERIOON M	4	0.88
SAWA A	4	0.98
SCHWANKE AJ	4	0.85
SCOTT VE	4	0.98
SIMOJOKI H	4	0.73
SLEATOR RD	4	0.95
SONODA LT	4	0.38
STALHAMMAR H	4	0.67
STRANDBERG E	4	0.67
SVENNESEN L	4	0.69
UPTON J	4	1.25
VAN WERVEN T	4	0.69
VAZQUEZ-DIOSDADO JA	4	0.78
VIAZZI S	4	0.38
WILDRIDGE AM	4	0.68
YOUSSEF A	4	0.46
ZUCALI M	4	0.69
ABATTI PJ	3	0.51
AERNOUTS B	3	0.48
AERTS JM	3	0.58
AKERSTEDT M	3	0.62
AMORY JR	3	0.34
ANDONOVIC I	3	0.42
ANDRIAMANDROSO ALH	3	0.58
BAKONY M	3	0.53
BARBARESI A	3	0.41
BARCLAY D	3	0.51
BARKER ZE	3	0.34
BAUMGARTNER W	3	0.45
BEKKOZHAYEVA D	3	0.68
BERENTSEN PBM	3	0.6
BERTOTTI FL	3	0.51
BLOK V	3	2.5
BOE KE	3	0.93
BOIVIN X	3	0.47
BOLONA PS	3	1
BONORA F	3	0.48
BOVO M	3	0.41
BROWN-BRANDL TM	3	0.67
BUTTERWORTH A	3	0.53
CABRERA VE	3	0.83
CAMPOS DP	3	0.51
CODLING EA	3	0.34
CONDOTTA ICFS	3	0.62
COSTA A	3	0.35
CRUMP PM	3	0.75
DA SILVEIRA ALF	3	0.51
DAI BS	3	0.41
DE BOER IJM	3	0.83
DEMING JA	3	0.67
DENG Z	3	0.54
DENIZ M	3	0.53
DES ROCHES AD	3	0.45
DO VALE MM	3	0.53
DOPFER D	3	0.45
DOREA JRR	3	0.67
DUTHIE CA	3	0.42
EBINGHAUS A	3	0.71
EDAN Y	3	0.78
ELLIS KA	3	0.44
ENGEL B	3	0.6
FADUL-PACHECO L	3	0.83
FALL N	3	0.58
FAVERDIN P	3	0.51
FERNANDES AFA	3	0.67
FOLEY C	3	0.7
FORIS B	3	0.87
FORSBACK L	3	0.62
GALLI A	3	1
GEERINCKX K	3	0.43
GIOVANINI LL	3	0.45
GREENWOOD PL	3	0.78
GROEN B	3	0.6
GUATTEO R	3	0.57
GUO H	3	0.59
GYGAX L	3	0.65
HANSEN BG	3	1.08
HAUSER R	3	0.65
HE DJ	3	0.62
HERLIN A	3	0.53
HILL JAG	3	0.51
HOFF SJ	3	0.78
HOFFMANN G	3	0.54
HORNICK JL	3	0.65
HOVINEN M	3	0.92
IRWIN E	3	0.6
JACOBS JA	3	1.33
KATHOLM J	3	0.82
KAWAMURA K	3	0.36
KEMP B	3	1.33
KESKIN I	3	1.5
KEZER FL	3	0.53
KLING-EVEILLARD F	3	0.38
KNIERIM U	3	0.71
KNIGHT CH	3	1.48
KNIZKOVA I	3	0.87
KOLBACH R	3	0.83
KOLTES JE	3	0.28
KOVACS L	3	0.53
KRIETER J	3	0.7
KRISTENSEN AR	3	0.87
KROGH MA	3	0.45
KUNC P	3	0.87
LAURS A	3	1.17
LEBEAU F	3	0.58
LESSIRE F	3	0.62
LETOURNEAU-MONTMINY MP	3	0.65
LIU D	3	0.62
LIU K	3	0.75
LOVARELLI D	3	0.73
LU MZ	3	0.57
MAHMOUDI S	3	0.58
MANCINO M	3	0.83
MCELLIGOTT AG	3	1
MEIN G	3	0.65
MICHIE C	3	0.42
MILLER GA	3	0.42
MILONE DH	3	0.4
NAESS G	3	1.03
NASIRAHMADI A	3	0.83
NORSTEBO H	3	0.45
PAL A	3	0.83
PEDERSEN LJ	3	0.78
RACHAH A	3	0.45
REKSEN O	3	0.45
RIEKERINK RGMO	3	0.65
ROBICHAUD MV	3	0.42
ROSA GJM	3	0.39
RUTTER SM	3	2.5
SALGADO DD	3	0.65
SCHON PC	3	0.73
SHEN MX	3	0.57
SIEWERT JM	3	1
SILBERBERG M	3	0.44
SILVA M	3	0.67
SLOTH KH	3	0.6
SONCK B	3	0.42
SORENSEN LP	3	0.75
SPERONI M	3	0.54
STRAETE EP	3	1
STYGAR AH	3	0.44
SU D	3	0.48
TANGORRA FM	3	0.75
TERNMAN E	3	0.53
TODDE G	3	0.65
TREMBLAY M	3	0.45
TROTTER M	3	0.65
TSE C	3	0.57
TUSAS S	3	0.47
UMSTATTER C	3	0.94
VALCKENIER D	3	0.59
VAN DEN BORNE BHP	3	0.68
VAN DER GAAG LC	3	0.7
VAN DER TOL PPJ	3	0.83
VAN DER TOL R	3	0.54
VAN SCHAIK G	3	0.54
VAN WINDEN S	3	0.83
VANRELL SR	3	0.45
WANG CY	3	0.59
WEARY DM	3	1.03
WECHSLER B	3	0.65
WELLNITZ O	3	1
WETHAL KB	3	1.17
WHIST AC	3	0.45
WITTEK T	3	0.54
WOJCIK P	3	0.73
ZILAITIS V	3	0.42
[ANONYMOUS]	2	2
ABBONA F	2	0.5
ACHOUR B	2	0.45
AGENAS S	2	0.37
AKHMETZYANOVA F	2	0.45
ALESSIO DRM	2	0.5
ALSTRUP L	2	0.33
AMMON C	2	0.27
AMON T	2	0.23
ANDREN A	2	0.37
ANGLART D	2	0.45
ANGUZZA U	2	0.45
ARDO H	2	0.37
ARNEY D	2	0.7
ASTUTI A	2	0.42
AUGUSTINE DJ	2	0.33
BACH A	2	0.75
BAHLO C	2	0.75
BAILEY DW	2	0.33
BALANESCU M	2	0.28
BANHAZI T	2	0.39
BARBARI M	2	0.37
BARBOSA JAD	2	0.39
BARTZANAS T	2	0.17
BAXTER EM	2	0.31
BELKADI M	2	0.45
BEN MEIR YA	2	0.19
BENAISSA S	2	0.22
BENJAMIN M	2	0.75
BERGERON R	2	0.5
BERNHARDT H	2	0.42
BESIER J	2	0.58
BISHOP-HURLEY GJ	2	0.5
BLOCH V	2	0.42
BONA M	2	0.5
BONESTROO J	2	0.33
BOYEN F	2	0.31
BRITO LF	2	0.39
BROUK MJ	2	1.11
BRSCIC M	2	0.4
BRUNBERG E	2	0.27
CAIXETA LS	2	0.5
CAPEL MB	2	0.5
CARDOZO LL	2	0.5
CAVERO D	2	0.45
CHAGUNDA MGG	2	0.7
CHAUVAT S	2	0.31
CHENG L	2	1.25
CHINCARINI M	2	0.27
CHRISTENSON BM	2	0.25
CORDOVA HA	2	0.5
CORNOU C	2	0.67
CREIGHTON P	2	0.31
CROFT DP	2	0.25
CULLEN BR	2	0.39
D'ANVERS L	2	0.29
DAHLHAUS P	2	0.75
DAVISON C	2	0.26
DAWKINS MS	2	0.67
DE JONG G	2	0.5
DE JONG LG	2	0.25
DE KETELAERE B	2	0.39
DE SOUSA KT	2	0.37
DE SOUSA RV	2	0.4
DEBAUCHE O	2	0.33
DELA RUE B	2	0.5
DELATTRE L	2	0.31
DELGADO H	2	0.58
DELOUARD JM	2	0.31
DENG ZJ	2	0.34
DERNER JD	2	0.33
DIANA A	2	0.33
DIDRY T	2	0.4
DIFFORD GF	2	0.38
DITTRICH JR	2	0.37
DOHMEN W	2	0.58
DOTTORINI T	2	0.28
DOUPHRATE DI	2	0.4
DRILLICH M	2	0.34
DUNSHEA FR	2	0.37
EASTWOOD CR	2	0.75
EIFFERT S	2	0.29
ELISCHER MF	2	0.5
ERIKSSON T	2	0.45
ESMONDE H	2	0.42
FAGON J	2	0.31
FAUGNO S	2	0.39
FEELDERS A	2	0.45
FERRARI S	2	0.33
FISCHER A	2	0.4
FISHWICK JC	2	0.5
FITZGERALD R	2	0.33
FOGSGAARD KK	2	0.58
FOLDAGER L	2	0.17
FORE M	2	0.24
FRANCIS DP	2	0.28
FRIGGENS NC	2	0.37
FROBERG S	2	0.75
FROSSLING J	2	0.53
FUJIURA T	2	0.2
FUKUSHIMA M	2	0.2
FULKERSON WJ	2	0.37
FUTRO A	2	0.31
GABRIEL LRA	2	0.4
GAILLARD C	2	0.48
GARGIULO JI	2	0.45
GATES RS	2	0.4
GEBHARDT-HENRICH SG	2	0.67
GEBREMEDHIN KG	2	0.58
GIACOBINI M	2	0.5
GILOT-FROMONT E	2	0.33
GOMES IC	2	0.37
GOMEZ Y	2	0.24
GRELET C	2	0.21
GREMMEN B	2	0.75
GUZHVA O	2	0.37
HAESEBROUCK F	2	0.31
HALEY D	2	0.23
HALEY DB	2	0.25
HALLEN-SANDGREN C	2	0.53
HAN SQ	2	0.2
HANUSOVA J	2	0.67
HAQUE MN	2	0.67
HARMON JD	2	0.58
HARTUNG E	2	0.4
HELMREICH S	2	0.45
HENRIKSEN JCS	2	0.53
HERNANDEZ-CASTELLANO LE	2	0.33
HERNANDEZ LL	2	0.5
HERSKIN MS	2	0.46
HESS JP	2	0.25
HEUWIESER W	2	0.48
HODGES HR	2	0.25
HOGLIND M	2	0.45
HOHENDINGER M	2	0.42
HOSTENS M	2	0.25
HOY S	2	0.83
HU HQ	2	0.29
IVEMEYER S	2	0.46
IWERSEN M	2	0.34
JACOBY S	2	0.19
JAKOB M	2	0.53
JENSEN DB	2	0.67
JOHANSSEN JRE	2	0.24
JOHNSEN JF	2	0.24
JOSEPH W	2	0.22
JUNGBLUTH T	2	0.4
KARCHER EL	2	0.5
KARGO M	2	0.38
KAZIMIROVA V	2	0.42
KEEFE GP	2	0.31
KI KS	2	0.31
KIM HT	2	0.35
KIM TI	2	0.31
KISCHEL SG	2	0.24
KISMUL H	2	0.45
KLIS P	2	0.45
KOHAMA N	2	0.2
KONDO N	2	0.2
KONYVES L	2	0.37
KRAWCZEL P	2	0.33
KREBS GL	2	0.33
KULCSAR M	2	0.33
LAGHROUCHE M	2	0.45
LAKIC B	2	0.45
LARSEN T	2	0.3
LAZAROVA-MOLNAR S	2	0.28
LEDOUX D	2	0.24
LEONARDI S	2	0.42
LESO L	2	0.31
LEURY BJ	2	0.37
LI BM	2	0.39
LI RZ	2	0.27
LIDFORS L	2	0.75
LIM DH	2	0.31
LINDMARK-MANSSON H	2	0.37
LIU LS	2	0.37
LLARIA A	2	0.42
LLONCH P	2	0.24
LOKHORST C	2	0.75
LOPES MA	2	0.67
LOPEZ V	2	0.83
LUBY C	2	0.36
LUGINBUHL T	2	0.31
LUND P	2	0.33
MACHADO NAF	2	0.39
MAIA ASC	2	0.58
MANNEBACK P	2	0.33
MARTELLO LS	2	0.4
MARTENS L	2	0.22
MARTIN O	2	0.7
MASELYNE J	2	0.37
MCINTYRE KK	2	0.25
MELZER N	2	0.53
METHOT S	2	0.45
MEUNIER B	2	0.25
MIGLIORATI L	2	0.38
MIHINA S	2	0.31
MILAN HFM	2	0.58
MITSCH J	2	0.28
MORGAN-DAVIES C	2	0.29
MOROTA G	2	0.58
MOUNIER L	2	0.33
NEIJENHUIS F	2	0.53
NETO AT	2	0.5
NETO MM	2	0.4
NIELSEN MO	2	0.33
NIELSEN PP	2	0.75
NIELSEN SS	2	0.29
NILOOFAR P	2	0.28
NILSSON M	2	0.37
NODTVEDT A	2	0.29
NONNENMANN MW	2	0.4
NORBERG E	2	0.58
NORELL L	2	0.45
NYDAM DV	2	0.5
OGAWA Y	2	0.2
OHLSON A	2	0.58
OLSSON I	2	0.45
OLUBOYEDE K	2	0.34
OPSOMER G	2	0.25
OSPINA PA	2	0.5
OSTENSSON K	2	0.45
OSTERAS O	2	0.48
OUDSHOORN FW	2	0.58
OUWELTJES W	2	0.37
OZ H	2	0.42
PARK SM	2	0.31
PEREIRA DF	2	0.4
PETCH SF	2	0.45
PETRERA F	2	0.5
PETZEL CE	2	0.33
PHILLIPS HN	2	0.67
PIETERSMA D	2	0.4
PIETTE D	2	0.23
PINTO S	2	0.23
PIRLO G	2	0.38
PLETS D	2	0.22
POMAR J	2	0.83
PORTNIK Y	2	0.19
PSENKA M	2	0.31
PYORALA S	2	0.64
RAJALA-SCHULTZ PJ	2	0.42
RAYNOR EJ	2	0.33
REECY JM	2	0.14
REINECKE F	2	2
REITH S	2	0.83
RENES RJ	2	0.58
RIJKAART LJ	2	0.67
RODRIGUES AVD	2	0.4
RONNEGARD L	2	0.45
ROSA GJD	2	0.67
ROSSI G	2	0.37
ROUSING T	2	0.38
RUFF F	2	0.33
RUTKAUSKAS A	2	0.27
RUUD LE	2	0.24
RZEWUSKA K	2	0.5
SAMER M	2	0.33
SAMPIMON OC	2	0.4
SANDGREN CH	2	0.45
SANNINO M	2	0.39
SANTMAN-BERENDS IMGA	2	0.4
SARA G	2	0.4
SCHMIDT M	2	0.4
SCHMITT AO	2	0.28
SCHRAML R	2	0.34
SCHWARTZKOPF-GENSWEIN K	2	0.33
SEHESTED J	2	0.31
SHALLOO L	2	0.31
SHARIPOV D	2	0.45
SHEN WZ	2	0.29
SHERLOCK R	2	0.4
SIGURDSSON S	2	1.2
SILVA-MIRANDA KO	2	0.42
SISTKOVA M	2	0.31
SMINK B	2	0.25
SORENSEN JT	2	0.38
SORENSEN MT	2	0.17
SPANCERNIENE U	2	0.23
SPORNDLY E	2	0.45
STINN JP	2	0.42
STURM B	2	0.58
SU DBLG	2	0.31
SUCIU G	2	0.28
SUN J	2	0.29
SUN YK	2	0.27
SUZUKI T	2	0.24
SVENDSEN M	2	0.67
SWAIN DL	2	0.58
SYPNIEWSKI M	2	0.53
SZALANSKI M	2	0.39
TACHTATZIS C	2	0.26
TALUKDER S	2	0.45
TANIGUCHI K	2	0.42
TENG GH	2	0.53
TERADA F	2	0.39
TERRASSON G	2	0.42
TRAULSEN I	2	0.44
TROTTER MG	2	0.58
TURLOT A	2	0.31
TURNER SA	2	0.45
TUYTTENS FAM	2	0.22
VALENTE BD	2	0.33
VAN DEN BRULLE I	2	0.29
VAN DEN POL-VAN DASSELAAR A	2	1.33
VAN DER KAMP AJ	2	0.25
VAN HERTEM T	2	0.25
VANHOUDT A	2	0.5
VANNESCHI L	2	0.5
VAUGHAN A	2	0.21
VEERKAMP RF	2	0.5
VERNOOIJ JCM	2	0.5
VILAR MJ	2	0.42
VULPE A	2	0.28
WALL SK	2	0.45
WALPOLE ME	2	0.33
WANG K	2	0.25
WANG W	2	0.5
WARNER D	2	0.46
WATHES CM	2	1.25
WATT LJ	2	0.33
WEI XL	2	0.29
WERKHEISER I	2	2
WESTIN R	2	0.21
WINCKLER C	2	0.31
WISHART H	2	0.29
WREDLE E	2	0.75
XIN H	2	0.36
XIN HW	2	0.58
YIK S	2	0.75
YOSHITOSHI R	2	0.23
ZHANG YG	2	0.27
ZHU QM	2	0.34
ZUIDHOF MJ	2	0.5
ZYMANTIENE J	2	0.23
AABY AV	1	0.1
AAES O	1	0.17
AAMAND GP	1	0.14
AARDEMA H	1	0.2
AARNOUDSE MG	1	0.2
ABBOTT C	1	0.13
ACCORSI PA	1	0.11
ADIN G	1	0.11
ADORJAN A	1	0.17
ADRION F	1	0.17
AERNOUT B	1	0.13
AFROUZIYEH M	1	0.25
AFSET JE	1	0.25
AGRUSTI M	1	0.2
AGUILAR J	1	0.2
AHMAD W	1	0.2
AHOKAS J	1	0.13
AISLA AM	1	0.13
AKHMETOV T	1	0.2
AKLE AA	1	0.17
ALBORNOZ RI	1	0.17
ALBRECHTSEN M	1	0.25
ALEMU AW	1	0.2
ALENDA R	1	0.13
ALFREDSEN JA	1	0.07
ALHAMADA M	1	0.1
ALI ABA	1	0.33
ALIBAS K	1	0.25
ALMASGANJ F	1	0.17
ALMEIDA M	1	0.17
ALVARENGA AB	1	0.25
ALVAREZ-APARICIO C	1	0.2
ALVER MO	1	0.07
ALVES FV	1	0.17
AMESTICA L	1	0.25
AMIGO JM	1	0.2
ANANYEVA K	1	0.33
ANDERSEN HML	1	0.33
ANDREE L	1	0.17
ANDRETTA I	1	0.2
ANDRIGHETTO I	1	0.2
ANDUJAR D	1	0.14
ANESTIS V	1	0.11
ANTLER A	1	0.17
AOUDJIT R	1	0.25
ARAUJO JP	1	0.17
ARCEO ME	1	0.25
ARDITO L	1	0.14
ARGUELHO AD	1	0.17
ARI H	1	0.33
ARIELI A	1	0.25
ARMENGOL E	1	0.25
ARMSTRONG DA	1	0.2
ARNIN A	1	0.08
ARRAZOLA A	1	0.14
ARRUDA AG	1	0.33
ARULMOZHI E	1	0.25
ARVANITIS K	1	0.25
ASHER L	1	0.17
ASHWORTH CD	1	0.14
ASLAN R	1	0.33
ASTILL J	1	0.2
ASTROM K	1	0.17
ATHANASIADIS IN	1	0.17
ATXAERANDIO R	1	0.13
AUBRY E	1	0.25
AUER W	1	0.14
AUTIO T	1	0.14
AXELSSON M	1	0.17
BABOT-GASPA D	1	0.2
BACENETTI J	1	0.33
BAGNATO A	1	0.14
BAINES JR	1	0.5
BAITHALU RK	1	0.11
BALASSO P	1	0.2
BALZARINI M	1	0.17
BANYS A	1	0.2
BAPTISTA F	1	0.33
BARAM H	1	0.25
BARATTA M	1	0.14
BARCHIA IM	1	0.2
BARCHILON N	1	0.2
BAREILLE N	1	0.13
BARGO F	1	0.25
BARRASA M	1	0.25
BARRIENTOS-BLANCO JA	1	0.25
BARTOLINI F	1	0.2
BARTOLOME DJ	1	0.17
BARTOS P	1	0.14
BARUFFA G	1	0.2
BASARAB JA	1	0.2
BASIRICO L	1	0.33
BATTINI M	1	0.2
BAUMAN CA	1	0.2
BAUMGARD LH	1	0.14
BAUMGARTNER M	1	0.14
BEAR C	1	0.33
BEAUCHEMIN KA	1	0.2
BECCIOLINI V	1	0.2
BECKER F	1	0.05
BEEDE DK	1	0.2
BEERMANN DH	1	0.08
BELL DJ	1	0.17
BELLE Z	1	0.33
BELLO RW	1	0.33
BEN AZOUZ A	1	0.25
BEN MEIR Y	1	0.25
BENOS L	1	0.17
BERG W	1	0.13
BERGER R	1	0.5
BERGH K	1	0.25
BERGSTEN C	1	0.17
BERNABUCCI U	1	0.33
BERNARDES PA	1	0.14
BERNES G	1	0.11
BERNING E	1	0.2
BERRUTO R	1	0.17
BERRY D	1	0.5
BERRY DP	1	0.17
BERTESELLI GV	1	0.13
BERTHO A	1	0.33
BEWLEY J	1	0.25
BEWLEY JM	1	0.14
BEZEN R	1	0.33
BEZNOSOV GA	1	0.14
BHUJEL A	1	0.25
BIANCHI L	1	0.13
BIASUTTI M	1	0.5
BIESIADA H	1	0.1
BIKKERT FJ	1	0.17
BILGEN H	1	0.25
BISHOP JC	1	0.2
BITTANTE G	1	0.33
BLACK JL	1	1
BLACK NJ	1	0.33
BLASCH J	1	0.2
BLOKHUIS H	1	0.2
BLOKHUIS HJ	1	0.17
BOCHNIAK A	1	0.13
BOCHTIS D	1	0.17
BOD'O S	1	0.2
BODAS R	1	0.17
BODOR A	1	0.17
BOHLANDT A	1	0.11
BOHMANOVA J	1	0.17
BOISON SA	1	0.25
BOKELMANN W	1	0.14
BOKKERS EAM	1	0.11
BOLLARD N	1	0.17
BOMAN IA	1	0.14
BONE C	1	0.33
BONNAFE G	1	0.1
BORCHERT U	1	0.5
BORDERAS TF	1	0.25
BORGES JF	1	0.13
BORGHESE A	1	0.33
BORGONOVO F	1	0.17
BORSTING CF	1	0.2
BOSELLI C	1	0.33
BOUGHTON RK	1	0.08
BOUMANS IJMM	1	0.11
BOVENHUIS H	1	0.25
BOWEN JM	1	0.17
BOWTELL L	1	0.14
BOYCE RE	1	0.14
BOYLE LA	1	0.17
BRADFORD J	1	0.11
BRADSHAW B	1	0.17
BRATBERGSENGEN K	1	0.1
BRIJS J	1	0.17
BRITO SC	1	0.17
BRO R	1	0.2
BROCARD V	1	0.17
BRODZIAK A	1	0.33
BRONZO V	1	0.17
BRUCKMAIER L	1	0.11
BRUGEMANN K	1	0.25
BRUHEIM T	1	0.25
BRUININX E	1	0.13
BRYDL E	1	0.17
BRZOZOWSKI MP	1	0.2
BUDAEV S	1	0.25
BUDIYANTO C	1	1
BUENDIA EIA	1	0.2
BUGUEIRO A	1	0.2
BUITENHUIS AJ	1	0.14
BUITENHUIS B	1	0.13
BULLER H	1	0.2
BURFEIND O	1	0.33
BURGSTALLER J	1	0.25
BURKE JK	1	0.2
BUROW E	1	0.25
BUSSE M	1	0.14
BUXADE C	1	0.2
BYRNE DT	1	0.17
CABRERA A	1	0.17
CABRERA V	1	0.5
CAILLOT A	1	0.11
CAJA G	1	0.14
CALCANTE A	1	0.33
CALSAMIGLIA S	1	0.25
CALUS MPL	1	0.33
CALZA F	1	0.13
CAMERON J	1	0.33
CAMERON TC	1	0.11
CAMICIOTTOLI S	1	0.2
CAMINO F	1	0.2
CAMPBELL DLM	1	0.33
CANALI E	1	0.13
CANGIANO CA	1	0.14
CAPDEVILLE J	1	0.13
CAPELLETTI M	1	0.13
CARACCIOLO L	1	0.2
CARILLO F	1	0.5
CARNEIRO PRO	1	0.25
CARPENTER AJ	1	0.25
CARSLAKE C	1	0.33
CARTER F	1	0.05
CARULLA P	1	0.2
CASEY C	1	0.11
CASSADY JP	1	0.14
CASSANDRO M	1	0.33
CASTEJON-LIMAS M	1	0.2
CASTELLS-GASIA JP	1	0.2
CASTILLEJOS L	1	0.25
CASTRO-COSTA A	1	0.14
CATTANEO M	1	0.33
CEBALLOS MC	1	0.14
CECCHINATO A	1	0.33
CELI P	1	0.2
CELLIER M	1	0.33
CERQUEIRA JL	1	0.17
CHABUZ W	1	0.13
CHAI L	1	0.11
CHAMPAGNE JD	1	0.14
CHAMPOMIER D	1	0.25
CHANDLER TL	1	0.2
CHANG AZ	1	0.33
CHANG Y	1	0.25
CHAPA JM	1	0.2
CHARLTON GL	1	0.5
CHATTERJEE PS	1	0.33
CHEEIN FA	1	0.14
CHEN C	1	0.25
CHENG H	1	0.25
CHEYNE L	1	0.13
CHIKAMATSU I	1	0.13
CHIUMENTI A	1	0.25
CHOPRA K	1	0.11
CHOWDHARY G	1	0.2
CIBILS A	1	0.08
CIESLAK A	1	0.2
CILLIS D	1	0.25
CIRIE C	1	0.14
CLARK PE	1	0.08
CLARK TD	1	0.17
CLARKE S	1	0.14
CLEMMENS R	1	0.05
CLOET E	1	0.17
COATES D	1	0.17
COCCO G	1	0.2
COGATO A	1	0.2
COIGNARD M	1	0.13
COLE JB	1	0.05
CONDOTTA ICFD	1	0.25
CONTI L	1	0.17
COOK D	1	0.25
COPELAND A	1	0.14
CORCORAN B	1	0.25
CORDES D	1	0.5
CORNER-THOMAS RA	1	0.17
CORTI S	1	0.2
COSBY A	1	0.33
COSTA D	1	0.25
COSTA DD	1	0.2
COTTRELL JJ	1	0.2
COURBOULAY V	1	0.13
COUSIN P	1	0.17
CREACH P	1	0.13
CREANGA S	1	0.17
CRIMALDI M	1	0.14
CROWE MA	1	0.05
CRUZ VF	1	0.33
CUI ZQ	1	0.13
CULLEN B	1	0.17
CUPAKOVA S	1	0.14
CUTLER JHH	1	0.09
CZERNIAWSKA-PIATKOWSKA E	1	0.2
CZERPAK K	1	0.33
CZYCHOLL I	1	0.25
D'EATH RB	1	0.14
D'INCECCO P	1	0.2
DA BORSO F	1	0.25
DA COSTA LBS	1	0.14
DA SILVA IJO	1	0.25
DA SILVA WC	1	0.14
DALLA COSTA E	1	0.13
DAMASCENO FA	1	0.14
DARA RA	1	0.2
DAS AK	1	0.2
DAS PP	1	0.11
DAVIS JD	1	0.17
DAVIS KL	1	0.2
DAVISESCU MA	1	0.17
DE ABREU MG	1	0.2
DE BAERDEMAEKER J	1	0.25
DE BOYER DES ROCHES A	1	0.11
DE CACHELEU C	1	0.14
DE CARVALHO PS	1	0.25
DE HAAN MHA	1	0.33
DE KONING CJAM	1	0.2
DE KONING DJ	1	0.17
DE MARCHI M	1	0.33
DE MOURA DJ	1	0.25
DE OLIVEIRA D	1	0.5
DE OLIVEIRA KPL	1	0.14
DE PASSILLE AMB	1	0.25
DE PAZ MJT	1	0.17
DE PORRAS DGR	1	0.2
DE ROSA G	1	0.2
DE SAMPAIO LC	1	0.14
DE SOUZA LJ	1	0.14
DE VRIES A	1	0.17
DECHOW CD	1	0.25
DECUYPERE E	1	0.25
DEGANI A	1	0.2
DEHARENG F	1	0.05
DEL CASTILLO JRE	1	0.33
DEL VALLE JE	1	0.2
DELATTRE M	1	0.33
DELIC V	1	0.2
DELVAL E	1	0.14
DEMMERS TGM	1	0.14
DEMPSTER T	1	0.07
DEN HARTOG LA	1	0.5
DENIS C	1	0.2
DENWOOD M	1	0.2
DENYOZHKO LV	1	0.14
DEPRES C	1	0.17
DEPUILLE L	1	0.11
DERNFALK J	1	0.2
DETTMANN F	1	0.13
DEVANT M	1	0.25
DEVI I	1	0.11
DEVRIES T	1	0.17
DI FRANCIA A	1	0.14
DI STEFANO L	1	0.08
DI VIRGILIO A	1	0.2
DICKESON D	1	0.2
DICKESON DA	1	0.2
DIEGUEZ FJ	1	0.2
DIETRICH-GUMPERLEIN G	1	0.11
DIETRICH R	1	0.17
DIFFORD G	1	0.14
DIGIACOMO K	1	0.2
DILGER RN	1	0.05
DIMAURO C	1	0.2
DIMITROV I	1	0.06
DIOP M	1	0.17
DIOSDADO JAV	1	0.14
DIOSDADO JVA	1	0.11
DIRKSEN N	1	0.33
DLESKOVA K	1	0.14
DOBOS BI	1	0.17
DOERNBERG A	1	0.14
DOGAN H	1	0.5
DOHOO I	1	0.25
DOHOO IR	1	0.17
DOLEZAL M	1	0.14
DOLIAS G	1	0.17
DOLUSCHITZ R	1	0.2
DOMINIAK KN	1	0.5
DONALD G	1	0.2
DONOHUE RH	1	0.2
DOS SANTOS EF	1	0.2
DOURMAD JY	1	0.25
DRACH U	1	0.2
DRACKOVA M	1	0.14
DRAGANOVA I	1	0.25
DRAGONE R	1	0.2
DRASTIG K	1	0.2
DRIESSEN C	1	0.5
DROZDZ B	1	0.13
DRUYAN S	1	0.2
DU Q	1	0.2
DU XD	1	0.2
DUBUC J	1	0.2
DUCRO BJ	1	0.25
DUDI K	1	0.11
DUFOUR S	1	0.2
DUIJNDAM S	1	0.2
DUPUIS E	1	0.11
DUSE AT	1	0.25
DUVAUX-PONTER C	1	0.33
EARLEY B	1	0.08
EDMONDSON PW	1	1
EDWARDS A	1	0.17
EDWARDS SA	1	0.33
EGGER-DANNER C	1	0.14
EGUIRAUN H	1	0.07
EIBL C	1	0.14
EICHER SD	1	0.14
EINSPANIER A	1	0.17
EINSTEIN ME	1	0.14
EL FARO L	1	0.14
EL ZEIN M	1	0.5
ELGERSMA GG	1	0.25
ELIASSEN S	1	0.25
ELKHOUCHLAA H	1	0.17
ELMAMOOZ G	1	0.13
ENAB AA	1	0.25
ENEVOLDSEN C	1	0.2
ENTORF AC	1	0.17
ERHARD M	1	0.2
ERIKSSON JA	1	0.14
ERMETIN O	1	1
ESCOLA A	1	0.14
ESTELL RE	1	0.08
ESTELLES F	1	0.2
EVANGELISTA C	1	0.33
FABRO JA	1	0.17
FACCENDA F	1	0.33
FAIR S	1	0.14
FALZON G	1	0.2
FARINA SR	1	0.17
FEI T	1	0.11
FENG HH	1	0.17
FERGUSON N	1	0.08
FERRANTE V	1	0.17
FERRER A	1	0.25
FERRER C	1	0.14
FERRIS CP	1	0.05
FETHKE NB	1	0.2
FIEDLER M	1	0.13
FIKSE WF	1	0.17
FILALI I	1	0.2
FILIP M	1	0.14
FINCH S	1	0.17
FINTINERU G	1	0.14
FISCHER EAJ	1	0.14
FISCHER K	1	0.25
FLIS E	1	0.13
FLORES-GATICA H	1	0.33
FLORIDI M	1	0.2
FOGH A	1	0.33
FOLLO G	1	0.25
FORMIGONI A	1	0.11
FORSTER M	1	0.25
FOTE FN	1	0.25
FOURNEL S	1	0.33
FOURNIER A	1	0.25
FOUZ R	1	0.2
FOWKES RC	1	0.33
FOX DR	1	0.25
FRANCHI GA	1	0.13
FRANK K	1	0.07
FRANZONI S	1	0.08
FRASER EDG	1	0.2
FRAZZOLI C	1	0.2
FRECHETTE A	1	0.2
FREIRE MS	1	0.2
FRENCH AP	1	0.13
FRESCURA F	1	0.2
FROHLING A	1	0.25
FROIDMONT E	1	0.2
FRY R	1	0.17
FUCHS B	1	0.1
FUENTES S	1	0.17
FUERST-WALTL B	1	0.14
FUGATE RT	1	0.2
FULWIDER WK	1	1
FUSARO I	1	0.17
GABRIEL A	1	0.33
GAINULLINA MK	1	0.2
GALIK R	1	0.2
GALIMULLIN I	1	0.25
GALLMANN E	1	0.17
GALVAO JGB	1	0.13
GAMBELLA F	1	0.25
GAN HM	1	0.14
GANDORFER M	1	0.33
GAO Y	1	0.25
GARCEZ N	1	0.17
GARCIA-RODRIGUEZ A	1	0.13
GARCIA E	1	0.2
GARCIA JJ	1	0.17
GARCIA R	1	0.2
GARGIULO J	1	0.25
GARRIDO-VARO A	1	0.14
GAUTHIER R	1	0.25
GAUTIER JM	1	0.1
GAVELIS A	1	0.1
GEBRESENBET G	1	0.5
GEFFEN O	1	0.2
GEIGER AJ	1	0.14
GELLRICH K	1	0.2
GENGLER N	1	0.05
GENTZ M	1	0.11
GEOGHEGAN A	1	0.11
GEORGIOU Y	1	0.17
GERMANI L	1	0.2
GERSHON E	1	0.08
GERSIE SP	1	0.08
GHAFOOR NA	1	0.5
GHAHRAMANI A	1	0.14
GHEORGHE D	1	1
GHIASI H	1	0.17
GIAMMARCO M	1	0.17
GIARETTA E	1	0.11
GIBBONS J	1	0.09
GIEBEL K	1	0.09
GIERSBERG MF	1	0.5
GIGER-REVERDIN S	1	0.33
GILROY M	1	0.17
GISKE J	1	0.25
GISLON G	1	0.2
GIUMMARRA A	1	0.2
GJERDE B	1	0.25
GOBI JP	1	0.14
GODDEN SM	1	0.11
GOETZ BM	1	0.14
GOIRI I	1	0.13
GOMES OA	1	0.14
GOMES RDS	1	0.13
GOMEZ-MAQUEDA I	1	0.14
GONCALVES P	1	0.33
GONDEK J	1	0.25
GONZALEZ-GARCIA E	1	0.1
GONZALEZ-RECIO O	1	0.13
GONZALEZ LA	1	0.25
GORCZYCA MT	1	0.25
GORDEN P	1	0.14
GORDON JL	1	0.2
GORDON R	1	0.14
GOTTSCHALK J	1	0.17
GRANS A	1	0.17
GRANT J	1	0.11
GRASSO G	1	0.2
GRAY KA	1	0.14
GREEN MJ	1	0.33
GREEN PM	1	0.2
GREGORIO E	1	0.14
GRIEVE B	1	0.2
GRILLI G	1	0.17
GRIMM H	1	0.2
GRIMM K	1	0.2
GRINNELL NA	1	0.17
GROHER T	1	0.33
GROSS JJ	1	0.33
GROVA L	1	0.1
GRZESIAK W	1	0.25
GUARNERA GC	1	0.25
GUEDES C	1	0.17
GUELTAS M	1	0.11
GUERCINI S	1	0.25
GUERRERO-GINEL JE	1	0.14
GUO LF	1	0.25
GUSEV AS	1	0.14
GUSTAFSSON AH	1	0.11
GUSTAFSSON H	1	0.2
HADINIA SH	1	0.25
HAGGMAN J	1	0.17
HAIDN B	1	0.2
HALBACH CE	1	0.2
HALBUR PG	1	0.08
HAMIDI D	1	0.17
HAMILTON A	1	0.17
HAMMER JF	1	0.33
HAN XT	1	0.17
HAN YK	1	0.2
HAND K	1	0.17
HANSEN I	1	0.17
HANSEN MF	1	0.17
HANSEN SL	1	0.08
HANUS O	1	0.09
HARBERS J	1	0.17
HARDIE LC	1	0.25
HARE K	1	0.25
HARTIKAINEN M	1	0.17
HARTLS J	1	0.13
HARTWIG T	1	0.33
HASKELL MJ	1	0.17
HASONOVA L	1	0.09
HASSAN AAM	1	0.14
HASSIG M	1	0.2
HASSOUN P	1	0.1
HATEM M	1	0.2
HAUTALA M	1	0.13
HAUTVAST JLA	1	0.17
HE CL	1	0.17
HEESTERBEEK JAP	1	0.25
HEIJ N	1	0.13
HEINRICH F	1	0.11
HEITKAMPER K	1	0.33
HEIZINGER J	1	0.11
HEJEL P	1	0.2
HENZE C	1	0.2
HERBORN KA	1	0.17
HERBRINK J	1	0.5
HERJE HO	1	0.33
HERRING W	1	0.17
HERRING WO	1	0.17
HERRMANN N	1	0.17
HETTA M	1	0.11
HETTASCH T	1	0.2
HEUTINCK LFM	1	0.5
HIDAYAT MM	1	0.2
HIGUCHI H	1	0.13
HIITIO H	1	0.14
HILDEBRANDT F	1	0.25
HJALMARSSON F	1	0.2
HOANG PT	1	0.13
HOCKIN J	1	0.14
HOFBAUER H	1	0.14
HOGBERG N	1	0.17
HOGENBOOM JA	1	0.2
HOJER A	1	0.11
HOLLAND EM	1	0.17
HOLLOWAY L	1	0.33
HOLOTA T	1	0.17
HOLTE KA	1	0.25
HONIG H	1	0.14
HORADAGODA A	1	0.14
HOUSE J	1	0.2
HOUSE JK	1	0.2
HOVA J	1	0.33
HOVAV A	1	0.5
HOVEY RC	1	0.17
HOWARD M	1	0.5
HRISTOV S	1	0.06
HRUSKA M	1	0.5
HUANG ED	1	0.14
HUANG QY	1	0.17
HUANG ST	1	0.25
HULM E	1	0.2
HULTGREN J	1	0.17
HUMMEL J	1	0.17
HUNEAU T	1	0.17
HUNGER F	1	0.13
HUO PJ	1	0.13
HUOTARI V	1	0.2
HUSS A	1	0.14
HUXLEY JN	1	0.13
HUYBRECHTS T	1	0.14
HVASSHOVD SO	1	0.1
HVELPLUND T	1	0.33
HYMOLLER L	1	0.17
HYSLOP JJ	1	0.17
IGLEASIAS C	1	0.25
IKEGAMI M	1	0.09
IKURIOR SJ	1	0.17
ILIESKI V	1	0.06
INGENBLEEK PTM	1	0.25
INGHAM AB	1	0.25
INGHELS C	1	0.14
INGMER H	1	0.2
INGVARTSEN KL	1	0.05
INNOCENTE N	1	0.5
INZAGHI V	1	0.2
IPEMA AH	1	0.5
IQBAL MW	1	0.25
ISSAUTIER MN	1	0.25
ISSELSTEIN J	1	0.17
ISTASSE L	1	0.2
IWANO H	1	0.13
IZHAKI I	1	0.2
JACK M	1	0.14
JAKOVLJEVIC N	1	0.2
JALILIAN E	1	0.14
JAMROZIK J	1	0.17
JANATI A	1	0.17
JANG SY	1	0.13
JANSS LLG	1	0.17
JANSTOVA B	1	0.14
JANUS E	1	0.13
JARVI M	1	0.17
JEDELSKA R	1	0.09
JEHLICKA T	1	0.25
JELINSKI MD	1	0.25
JENDZA JA	1	0.2
JENSEN C	1	0.17
JENSEN D	1	0.17
JENSEN MB	1	0.13
JEONG HY	1	0.11
JERRAM LJ	1	0.33
JI BY	1	0.14
JIANG HZ	1	0.25
JIANG L	1	0.14
JIMENEZ-MONTERO JA	1	0.13
JOCHEMSEN H	1	0.17
JOHANSEN JL	1	0.17
JOHANSSON M	1	0.11
JOHLER S	1	0.2
JOHNSON JS	1	0.14
JOHNSTON D	1	0.08
JONES-BITTON A	1	0.14
JONKUS D	1	0.5
JORGENSEN GHM	1	0.17
JORGENSEN HJ	1	0.14
JORQUERA-CHAVEZ M	1	0.17
JOUNG KM	1	0.25
JUAREZ MM	1	1
JUKNA C	1	0.2
JUNG LS	1	0.25
JUNNILA J	1	0.14
JUOZAITIS A	1	0.13
JUSKIENE V	1	0.1
JUSTESEN P	1	0.2
KAART T	1	0.2
KAJOKIENE L	1	0.1
KAMALDINOV IN	1	0.2
KAMCHEN SG	1	0.2
KAMIYA Y	1	0.14
KANCA H	1	0.25
KAPUN A	1	0.17
KARANDUSOVSKA I	1	0.14
KARLSSON J	1	0.17
KARTTUNEN JP	1	0.33
KASHAEVA AR	1	0.2
KASTELIC JP	1	0.11
KATERIS D	1	0.17
KAUFMANN C	1	0.2
KAUR R	1	0.14
KAWAMURA S	1	0.17
KAWASAKI M	1	0.17
KAYUMOV R	1	0.2
KEELING LJ	1	0.5
KEEPER DM	1	0.2
KELTON D	1	0.25
KEMPTON K	1	0.2
KENNEDY E	1	0.11
KENYON F	1	0.14
KERRISK K	1	0.5
KERRISK KF	1	0.2
KERZIENE S	1	0.25
KESSLER EC	1	0.33
KEURENTJES J	1	0.14
KHAN MU	1	0.2
KHAW HL	1	0.25
KHOLMANSKIKH MV	1	0.14
KICKINGER F	1	0.14
KIDMOSE U	1	0.14
KIM NY	1	0.13
KIM SB	1	0.11
KIM SJ	1	0.13
KIM Y	1	0.2
KJELDSEN AMH	1	0.13
KJESTVEIT K	1	0.25
KLAAS I	1	0.2
KLEINJAN-ELAZARY A	1	0.08
KLEINSCHMIT DH	1	0.14
KLERKX L	1	0.17
KLIEM H	1	0.2
KLIMEK P	1	0.14
KLIMESOVA M	1	0.09
KNAPP E	1	0.2
KNEZEVIC P	1	0.2
KNOWLES TG	1	0.17
KOHARI D	1	0.2
KOLSTRUP CL	1	0.2
KOLTES J	1	1
KOMAINDA M	1	0.17
KOMIYA M	1	0.17
KONG FT	1	0.1
KONIG B	1	0.14
KONIG S	1	0.25
KOPECKY J	1	0.09
KOPF M	1	0.2
KORVER DR	1	0.25
KOVACS P	1	0.2
KOWALCZYK A	1	0.2
KOYUNCU M	1	0.25
KOZAR A	1	0.13
KRAATZ S	1	0.2
KRAMER E	1	0.25
KRAMER LM	1	0.05
KRAMPE C	1	0.25
KRAUSS M	1	0.2
KREMER PV	1	0.25
KRIEG HJ	1	0.17
KRIEGER S	1	0.14
KRISTENSEN CB	1	0.25
KRISTENSEN HH	1	0.25
KRISTIANSEN TB	1	0.1
KRISTIANSEN TS	1	0.25
KRIVONOGOV PS	1	0.25
KROHN CC	1	0.25
KROL J	1	0.33
KROMHOUT H	1	0.14
KROMKER V	1	0.17
KRZYWONOS M	1	0.13
KUBOTA H	1	0.13
KUBOTA Y	1	0.2
KUCERA J	1	0.09
KUCHENHOFF H	1	0.2
KUCZAJ M	1	0.2
KUHLA B	1	0.13
KUJALA M	1	0.13
KULIG B	1	0.25
KUNTOSCH A	1	0.14
KUPCZYK A	1	0.13
KURALOGLU H	1	0.25
KURKELA V	1	0.2
KUROPATWINSKA I	1	0.33
KUZUHARA Y	1	0.09
KVITLE B	1	0.14
KWAN P	1	0.2
KWINTEN NBP	1	0.17
KYLE J	1	0.14
LABBE L	1	0.2
LABERGE B	1	0.33
LACA EA	1	0.14
LAHDIR M	1	0.2
LAMB D	1	0.2
LAMBE N	1	0.14
LAMBERTUCCI SA	1	0.2
LAMMOGLIA MA	1	0.17
LAMPATHAKI F	1	0.17
LANDE US	1	0.1
LANDIN H	1	0.33
LANGBEIN J	1	0.33
LANGE A	1	0.11
LARDY R	1	0.13
LARGOUET C	1	0.25
LARSEN LB	1	0.14
LARSEN M	1	0.13
LASSEN B	1	1
LASSER J	1	0.14
LATHWAL SS	1	0.11
LAUWERS L	1	0.17
LAVAGNINO M	1	0.25
LAZARUS W	1	0.2
LAZIC IB	1	0.33
LAZZARETTI AE	1	0.14
LAZZARI M	1	0.25
LE COZLER Y	1	0.11
LEBARBIER E	1	0.2
LEE A	1	0.17
LEE M	1	0.5
LEENDERS NLG	1	0.17
LEEUWIS C	1	0.17
LEFEBVRE DM	1	0.13
LEHENBAUER TW	1	0.14
LEHMANN M	1	0.25
LELIVELD LMC	1	0.5
LENZ V	1	0.13
LEONARD SM	1	0.25
LERICHE EL	1	0.14
LEU ST	1	0.17
LEURS L	1	0.14
LEVY-LEDUC C	1	0.2
LI B	1	0.2
LI CY	1	0.25
LI D	1	0.25
LI GM	1	0.2
LI JW	1	0.2
LI N	1	0.25
LI Y	1	0.13
LI Z	1	0.5
LI ZB	1	0.14
LIBERATI P	1	0.5
LICHTMANNSPERGER K	1	0.14
LIDAUER L	1	0.14
LIDAUER MH	1	0.14
LIDON I	1	0.2
LIEUBEAU B	1	0.06
LIMA MLP	1	0.14
LIMA NDD	1	0.25
LIN T	1	0.2
LIN TH	1	0.2
LIND O	1	0.33
LINDLEY G	1	0.33
LINHARES DCL	1	0.08
LIOU M	1	0.25
LITWINCZUK Z	1	0.33
LITZLLACHNER C	1	0.13
LIU H	1	0.11
LIUSKA M	1	0.17
LLACH I	1	0.1
LOB P	1	0.17
LOEBSIN C	1	0.13
LOGAN A	1	0.17
LOKHORST K	1	0.2
LOKKE MM	1	0.2
LOMANDER H	1	0.2
LOOMBA R	1	0.17
LOPES FAA	1	0.2
LOPES HAP	1	0.13
LOPES LB	1	0.2
LOPEZ-PAREDES J	1	0.13
LOPEZ-RIVEROS CA	1	0.33
LOPEZ-SUAREZ M	1	0.25
LOPEZ RD	1	0.17
LU EL	1	0.17
LUBERANSKI A	1	0.13
LUDWICZAK A	1	0.1
LUNDBERG A	1	0.33
LUNDH A	1	0.11
LUNNER-KOLSTRUP C	1	0.33
LUNNEY JK	1	0.05
LUTTMERDING G	1	0.2
LYONS N	1	0.25
MA Q	1	0.14
MABJEESH SJ	1	0.11
MACCIOTTA NPP	1	0.2
MACDONALD RD	1	0.14
MACHALEK A	1	0.33
MACIEL GM	1	0.14
MACINI P	1	0.13
MACKINNON I	1	0.14
MACULAN R	1	0.5
MADER C	1	0.25
MADESCU BM	1	0.17
MADSEN P	1	0.14
MAGAZZU G	1	0.11
MAGZIEVISH OM	1	0.2
MAHDAVIAN A	1	0.17
MAHMOUDI SA	1	0.25
MAHMUD MS	1	0.2
MAINAR MS	1	0.14
MALHOTRA R	1	0.11
MALJKOVIC N	1	0.2
MALTECCA C	1	0.14
MAMEDOVA LK	1	0.11
MAMMADOVA N	1	0.5
MAMMADOVA NM	1	0.5
MAMMI LME	1	0.08
MANAFIAZAR G	1	0.2
MANNINEN E	1	0.2
MANNING A	1	0.5
MANNING AD	1	0.33
MANNING BH	1	0.25
MANNING J	1	0.33
MANTECA X	1	0.11
MANTEUFFEL G	1	0.33
MANTYSAARI EA	1	0.14
MAO AX	1	0.14
MARCHANT-FORDE JN	1	0.14
MARCHESI G	1	0.25
MARCHESINI G	1	0.2
MARCHETTO PM	1	0.17
MARCHITELLI C	1	0.05
MARGINEAN GE	1	0.14
MARI G	1	0.11
MARIN CCP	1	0.2
MARIN DCP	1	0.2
MARIN I	1	0.14
MARIN MP	1	0.14
MARINO R	1	0.17
MARKEY C	1	0.2
MARKO O	1	0.17
MARLIANI G	1	0.11
MAROTO-MOLINA F	1	0.14
MARQUETOUX N	1	0.17
MARRA A	1	0.25
MARTINEZ CE	1	0.14
MASIA FM	1	0.17
MASIP J	1	0.14
MASON CS	1	0.17
MASSON D	1	0.17
MASUCCI F	1	0.14
MATARAZZO SV	1	0.14
MATEESCU RG	1	0.05
MATEI AC	1	0.17
MATEO-FORNES J	1	0.2
MATHIASEN LR	1	0.13
MATSUYAMA H	1	0.13
MATTHEWS E	1	0.05
MATTIELLO S	1	0.2
MATTOCCIA S	1	0.08
MATUSEVICIUS P	1	0.25
MATZHOLD C	1	0.14
MAYES MS	1	0.14
MAZARGUIL C	1	0.14
MCBEAN D	1	0.14
MCCONN BR	1	0.14
MCCRACKEN D	1	0.14
MCCRONE IS	1	0.5
MCCUE ME	1	0.05
MCGOVERN F	1	0.17
MCHUGH N	1	0.17
MCKAY SD	1	0.05
MCLAREN A	1	0.14
MCLOUGHLIN MP	1	0.33
MEAGHER RK	1	0.33
MECARELLI V	1	0.2
MECKBACH C	1	0.33
MEDRANO-GALARZA C	1	0.14
MEEK PD	1	0.2
MEEN GH	1	0.17
MEIJBOOM FLB	1	0.5
MELLA A	1	0.25
MENAJOVSKY SB	1	0.17
MENSCHING A	1	0.17
MERCATORIS B	1	0.25
MERINO GE	1	0.33
MERLO C	1	0.17
MERTENS K	1	0.25
MERZ A	1	0.2
MEUWISSEN MPM	1	0.33
MEYER HHD	1	0.2
MICINSKI B	1	0.2
MICINSKI J	1	0.2
MIGLIOR F	1	0.17
MIGUEL-PACHECO GG	1	0.13
MIHAI R	1	0.14
MIKAIL N	1	0.5
MILTENBURG JD	1	0.25
MINAEI S	1	0.17
MINEGISHI K	1	0.2
MINGUEZ C	1	0.2
MINNAERT B	1	0.09
MIRANDA KOD	1	0.25
MISEIKIENE R	1	0.25
MISKOVIC D	1	0.2
MITAMURA T	1	0.13
MITCHELL M	1	0.09
MITCHELL MA	1	0.17
MOALLEM U	1	0.11
MOERKERKEN A	1	0.2
MOHAMED ASA	1	0.33
MOHANTY SP	1	0.33
MOHSENIMANESH A	1	0.14
MOLFINO J	1	0.14
MOLINA FM	1	0.2
MONTEIRO A	1	0.33
MOON BE	1	0.25
MOON SH	1	0.13
MOORE SM	1	0.25
MOOTSE H	1	0.2
MORAES LE	1	0.33
MORALES JM	1	0.2
MORDAK R	1	0.2
MORDENTI A	1	0.11
MOREL PCH	1	0.25
MORENO LM	1	0.2
MORISAKO T	1	0.1
MORITA S	1	0.17
MORIYAMA A	1	0.13
MORK M	1	0.33
MORK T	1	0.14
MORMEDE P	1	0.06
MORRIS D	1	0.25
MORRIS ST	1	0.25
MORTENSEN G	1	0.25
MORTON JM	1	0.33
MOSTACO GM	1	0.25
MOTTRAM T	1	1
MOUGENOT C	1	0.33
MOULA N	1	0.25
MOVCHAN O	1	0.2
MUCHA A	1	0.2
MUCHA S	1	0.25
MUHLBACH S	1	0.13
MUILERMAN S	1	0.17
MULDER H	1	0.33
MULLER S	1	0.25
MURDOCH BM	1	0.05
MURGIA L	1	0.17
MUSKENS J	1	0.14
MUSSELL A	1	0.2
MUSSHOFF O	1	0.33
MUZAMMIL M	1	0.2
MYONGSEOK S	1	0.25
NAAS ID	1	0.25
NABOKOV VI	1	0.25
NAERLAND T	1	0.25
NAGAHATA H	1	0.13
NAKOV D	1	0.06
NAM J	1	1
NAPOLITANO F	1	0.05
NARAYAN E	1	0.5
NASCIMENTO H	1	0.1
NASTASIJEVIC I	1	0.33
NATSUGA M	1	0.17
NAVARRO-GARCIA J	1	0.14
NAVRATILOVA P	1	0.14
NAWROTH C	1	0.5
NAZMI K	1	0.17
NEAVE HW	1	0.2
NECIDOVA L	1	0.14
NERVE J	1	0.06
NEUFFER I	1	0.2
NEVO Y	1	0.25
NEVORAL J	1	0.5
NGO HQT	1	0.33
NGUYEN H	1	0.33
NGUYEN QD	1	0.17
NGUYEN TP	1	0.33
NI JQ	1	0.17
NICKLAS D	1	0.13
NIE LW	1	0.25
NIELSEN BL	1	0.33
NIELSEN C	1	0.5
NIELSEN NH	1	0.13
NIELSEN NI	1	0.17
NIELSEN S	1	0.17
NIELSEN US	1	0.14
NIELSON RM	1	0.08
NIEMAN CC	1	0.2
NIEMI RE	1	0.17
NIKAS K	1	0.17
NIKBACHAT M	1	0.11
NILSSON D	1	0.11
NISHINO N	1	0.17
NIXON M	1	0.17
NOGALSKI Z	1	0.33
NOGUCHI G	1	0.2
NOLDUS LPJJ	1	0.17
NONAKA I	1	0.14
NORDSTOGA AB	1	0.14
NORRING M	1	0.17
NOVOPASHIN LA	1	0.14
NOWACZEWSKI S	1	0.1
NOWAK D	1	0.11
NOWAK T	1	0.1
NTALAMPIRAS S	1	0.2
NUSKE S	1	0.25
NYALALA I	1	0.2
NYMAN AK	1	0.33
O'CALLAGHAN E	1	0.25
O'CALLAGLIAN E	1	0.5
OBERTI R	1	0.33
OH MR	1	0.13
OIKAWA K	1	0.14
OKAYAMA T	1	0.2
OKELLO C	1	0.25
OKINDA C	1	0.2
OLAGARAY KE	1	0.11
OLIVEIRA AP	1	0.14
OLIVEIRA HR	1	0.14
OLIVEIRA ILS	1	0.13
OLIVEIRA J	1	0.11
OLIVER J	1	0.14
OLMEDO S	1	0.17
OLSON RL	1	0.14
ONDER H	1	0.17
OVERS L	1	0.2
OVIEDO-RONDOON EO	1	0.2
OZANYAN KB	1	0.2
OZKAYA S	1	0.2
PACHECO VM	1	0.2
PADDICK K	1	0.17
PADDICK KS	1	0.17
PADUA FH	1	0.33
PAESHUYSE J	1	0.2
PAGES-BERNAUS A	1	0.2
PAJOR E	1	0.09
PALLADINO A	1	0.25
PALME R	1	0.13
PALUBINSKAS G	1	0.13
PAN J	1	0.11
PANAGAKIS P	1	0.25
PANTO F	1	0.11
PAPANASTASIOU DK	1	0.06
PARISOT S	1	0.1
PARK BY	1	0.11
PARK JH	1	0.11
PARMET Y	1	0.25
PARSONS TD	1	0.14
PASCOTTINI OB	1	0.2
PASSCHYN P	1	0.25
PASTRES R	1	0.33
PAUL V	1	0.17
PAULL DR	1	0.2
PAVLIK I	1	0.14
PEARL DL	1	0.11
PECOVA L	1	0.09
PEERLINGS J	1	0.2
PEGOLO S	1	0.33
PEIXOTO MSM	1	0.14
PELISSIER P	1	0.2
PELKONEN S	1	0.14
PELLEGRINO L	1	0.2
PENASA M	1	0.33
PENATI C	1	0.14
PENNER G	1	0.17
PERAKIS K	1	0.17
PERANO K	1	0.14
PEREZ-MARIN DC	1	0.14
PERONDI D	1	0.14
PESCHEL JM	1	0.08
PETER H	1	0.5
PETIT S	1	0.33
PETROVIC Z	1	0.33
PETROVSKA S	1	0.5
PFEIFFER J	1	0.33
PHAM C	1	0.17
PHILIBERT A	1	0.13
PHILIPSEN AP	1	0.33
PICCARDI M	1	0.17
PINDOZZI S	1	0.25
PINEAU C	1	0.17
PINHEIRO DG	1	0.25
PINTO A	1	0.2
PINZKE S	1	0.2
PIRAS M	1	0.2
PITKANEN TJ	1	0.14
PITKARANTA J	1	0.2
PLA-ARAGONES LM	1	0.2
PLANISICH AM	1	0.11
PLETZER B	1	0.14
PNINI T	1	0.2
POBLETE T	1	0.17
POGGI M	1	0.08
POGORZELSKA J	1	0.2
POGORZELSKA P	1	0.33
POHL A	1	0.33
POIKALAINEN V	1	0.13
POL F	1	0.06
POL M	1	0.25
POLESE M	1	0.2
POLIKARPUS A	1	0.2
POLMAN N	1	0.2
POMPE J	1	0.17
POMPE JCAM	1	0.33
POMROY WE	1	0.17
POPP L	1	0.17
POROSNICU I	1	0.17
PORTES D	1	0.1
POSADO R	1	0.17
POSIO M	1	0.2
POST J	1	0.2
POSTEMA M	1	0.13
POSTIGLIONE G	1	0.11
POULSEN NA	1	0.14
POULSEN PH	1	0.13
POWER D	1	0.33
PRADEL P	1	0.14
PRAKS J	1	0.13
PRIDMORE TP	1	0.13
PRIKRYL M	1	0.33
PRINCIPE-AGUIRRE K	1	0.14
PRIYASHANTHA H	1	0.11
PROBO M	1	0.2
PROCHNOW A	1	0.2
PROSKURA WS	1	0.25
PTAK E	1	0.33
PUIGDOMENECH L	1	0.14
PUILLET L	1	0.5
PULINA G	1	0.2
PURINS M	1	0.33
PURVIS IW	1	0.2
RACEWICZ P	1	0.1
RADEMACHER CJ	1	0.08
RADTKE A	1	0.25
RAHIMI S	1	0.17
RAMON-MORAGUES A	1	0.2
RAMONET Y	1	0.13
RAMOS RP	1	0.2
RANGEL AHN	1	0.13
RASSU SPG	1	0.2
RAU LSM	1	0.11
RAUCH E	1	0.13
RAULF M	1	0.11
RAUSCHER S	1	0.17
RAUTIAINEN RH	1	0.33
RAVILOV R	1	0.2
RAY NK	1	0.33
REBOLLAR R	1	0.2
REIBLING T	1	0.17
REIMERT I	1	0.33
REMNANT J	1	0.13
REN GQ	1	0.2
REN JC	1	0.2
REN K	1	0.17
REN Z	1	0.25
RENTERIA IDD	1	0.17
RENWICK A	1	0.5
REUTER R	1	0.05
REXROAD CE	1	0.05
RIBITSCH V	1	0.25
RICO J	1	0.33
RINGOT B	1	0.14
RIOS HV	1	0.25
ROBAYE V	1	0.2
ROBERT F	1	0.11
ROBERTS B	1	0.2
ROBINSON FE	1	0.25
RODENBURG J	1	0.17
RODRIGUEZ A	1	0.2
RODRIGUEZ P	1	0.2
ROFFEL S	1	0.17
ROGNSKOG MS	1	0.14
ROHRER GA	1	0.17
ROJAS-RONQUILLO R	1	0.17
ROJO-GIMENO C	1	0.17
RONNINGEN O	1	0.17
ROOIJAKKERS L	1	0.14
ROSATI R	1	0.33
ROSELL-POLO JR	1	0.14
ROSI V	1	0.2
ROSS JW	1	0.08
ROSSONI A	1	0.14
ROUBAL P	1	0.09
ROUKH A	1	0.25
ROUSSEAU AN	1	0.33
ROWE E	1	0.33
ROWNTREE JE	1	0.2
ROY JP	1	0.11
ROYER E	1	0.33
ROZANSKA-BOCZULA M	1	0.13
ROZANSKA-ZAWIEJA J	1	0.25
ROZE L	1	0.25
ROZENTALS M	1	0.33
RUEGG PL	1	0.25
RUF J	1	0.2
RUGINI L	1	0.2
RUHIL AP	1	0.11
RUSSELL WT	1	0.33
RUTHERFORD KMD	1	0.17
RUTIGLIANO T	1	0.17
RUTTEN CJ	1	0.25
RYDBERG A	1	0.17
SADOV AA	1	0.14
SAEDEN KH	1	0.11
SAEYS W	1	0.14
SALAMA AAK	1	0.14
SALAU J	1	0.25
SALAVATI M	1	0.05
SALES DC	1	0.13
SALTER M	1	0.2
SAMARASINGHE S	1	0.33
SAMKOVA E	1	0.09
SAMORE AB	1	0.14
[truncated: 424 more rows]
