# Supplementary material for: Scientific Productions on Precision Livestock Farming: An Overview of the Evolution and Current State of Research Based on a Bibliometric Analysis
Source: Animals (Basel). 2023 Jul 12;13(14):2280. doi: 10.3390/ani13142280 (PMC10376211; doi:10.3390/ani13142280)
Supplement: Supplementary file 1 [file animals-13-02280-s001.zip › Table S6 RPYS_Documents.xlsx]

## Sheet: Sheet1
The most cited papers for each Reference Publication Year (RPY) are showed in bold.
Year	Google link	Reference	Local Citations
1982	link	WILDMAN EE 1982 J DAIRY SCI	12
1992	link	NIELEN M 1992 J DAIRY SCI	16
1992	link	MAATJE K 1992 LIVEST PROD SCI	13
1994	link	FERGUSON JD 1994 J DAIRY SCI	17
1994	link	HARMON RJ 1994 J DAIRY SCI	14
1995	link	ERDMAN RA 1995 J DAIRY SCI	19
1995	link	NIELEN M 1995 J DAIRY SCI	12
1995	link	WINTER A 1995 APPL ANIM BEHAV SCI	11
1996	link	KETELAARDELAUWERE CC 1996 APPL ANIM BEHAV SCI	22
1997	link	FROST AR 1997 COMPUT ELECTRON AGR	19
1997	link	DIJKHUIZEN AA 1997 COMPUT ELECTRON AGR	14
1997	link	SCHEPERS AJ 1997 J DAIRY SCI	13
1997	link	DEMOL R 1997 LIVEST PROD SCI	12
1997	link	SPRECHER DJ 1997 THERIOGENOLOGY	12
1997	link	MILNER P 1997 J DAIRY SCI	10
1998	link	PRESCOTT NB 1998 APPL ANIM BEHAV SCI	44
1998	link	HALACHMI I 1998 COMPUT ELECTRON AGR	10
1998	link	KETELAAR-DE LAUWERE CC 1998 APPL ANIM BEHAV SCI	10
1999	link	KETELAAR-DE LAUWERE CC 1999 APPL ANIM BEHAV SCI	17
1999	link	DE MOL RM 1999 COMPUT ELECTRON AGR	11
2000	link	KLUNGEL GH 2000 J DAIRY SCI	25
2000	link	KETELAAR-DE LAUWERE CC 2000 LIVEST PROD SCI	19
2000	link	DE KONING K 2000 ROBOTIC MILKING P38	18
2000	link	GALINDO F 2000 RES VET SCI	10
2000	link	STEFANOWSKA J 2000 APPL ANIM BEHAV SCI	10
2001	link	HOGEVEEN H 2001 LIVEST PROD SCI	50
2001	link	NRC 2001 NUTR REQ DAIR CATTL	20
2001	link	FRIGGENS NC 2001 LIVEST PROD SCI	16
2001	link	DE MOL RM 2001 PREV VET MED	15
2001	link	BRUCKMAIER RM 2001 J DAIRY RES	13
2001	link	BRUCKMAIER RM 2001 LIVEST PROD SCI	12
2002	link	HOPSTER H 2002 J DAIRY SCI	25
2002	link	KRUIP TAM 2002 J DAIRY SCI	24
2002	link	BERGLUND I 2002 LIVEST PROD SCI	18
2002	link	RASMUSSEN MD 2002 J DAIRY SCI	18
2002	link	GREEN LE 2002 J DAIRY SCI	15
2002	link	KADZERE CT 2002 LIVEST PROD SCI	15
2002	link	FIRK R 2002 LIVEST PROD SCI	13
2002	link	JAGO J. 2002 PROCEEDINGS OF THE NEW ZEALAND SOCIETY OF ANIMAL PRODUCTION	13
2002	link	SMITH JW 2002 J DAIRY SCI	12
2002	link	HYDE J 2002 J DAIRY SCI	11
2002	link	OVERTON MW 2002 J DAIRY SCI	10
2003	link	WAGNER-STORCH AM 2003 J DAIRY SCI	41
2003	link	ROTZ CA 2003 J DAIRY SCI	37
2003	link	HERMANS GGN 2003 J DAIRY SCI	22
2003	link	WEST JW 2003 J DAIRY SCI	18
2003	link	DE KONING K 2003 ITAL J ANIM SCI	16
2003	link	DEVRIES TJ 2003 J DAIRY SCI	14
2003	link	HALE SA 2003 J DAIRY SCI	14
2003	link	WENZEL C 2003 LIVEST PROD SCI	14
2003	link	DEVRIES TJ 2003 J DAIRY SCI	13
2003	link	PYORALA S 2003 VET RES	13
2003	link	SCHUKKEN YH 2003 VET RES	13
2003	link	HOGEVEEN H 2003 J ANIM SCI	12
2003	link	JAGO J. 2003 PROCEEDINGS OF THE NEW ZEALAND SOCIETY OF ANIMAL PRODUCTION	12
2003	link	KLAAS IC 2003 ANIM WELFARE	11
2003	link	DEVRIES TJ 2003 J DAIRY SCI	10
2003	link	SCHREINER DA 2003 J DAIRY SCI	10
2003	link	ST-PIERRE NR 2003 J DAIRY SCI	10
2004	link	NORBERG E 2004 J DAIRY SCI	28
2004	link	KONING K. DE 2004 AUTOMATIC MILKING: A BETTER UNDERSTANDING. CONFERENCE PROCEEDINGS LELYSTAD NETHERLANDS MARCH 2004 P27	26
2004	link	MATHIJS E. 2004 AUTOMATIC MILKING: A BETTER UNDERSTANDING. CONFERENCE PROCEEDINGS LELYSTAD NETHERLANDS MARCH 2004 P46	18
2004	link	DAHL GE 2004 J DAIRY SCI	17
2004	link	HALACHMI I 2004 J DAIRY SCI	17
2004	link	SPORNDLY E 2004 J DAIRY SCI	16
2004	link	WADE K. M. 2004 AUTOMATIC MILKING: A BETTER UNDERSTANDING. CONFERENCE PROCEEDINGS LELYSTAD NETHERLANDS MARCH 2004 P62	14
2004	link	GROHN YT 2004 J DAIRY SCI	13
2004	link	MANTEUFFEL G 2004 APPL ANIM BEHAV SCI	13
2004	link	WEISS D 2004 J ANIM SCI	12
2004	link	WEISS D 2004 J DAIRY SCI	12
2004	link	JAGO J. 2004 PROCEEDINGS OF THE NEW ZEALAND SOCIETY OF ANIMAL PRODUCTION	11
2004	link	MULDER HA 2004 J DAIRY SCI	11
2004	link	DZIDIC A 2004 J DAIRY SCI	10
2004	link	SCHON PC 2004 ANIM WELFARE	10
2004	link	WU JH 2004 COMPUT ELECTRON AGR	10
2005	link	HALACHMI I 2005 ANIM SCI	26
2005	link	BACH A 2005 J DAIRY RES	21
2005	link	DEVRIES TJ 2005 J DAIRY SCI	17
2005	link	MELIN M 2005 J DAIRY SCI	15
2005	link	GARCIA SC 2005 AUST J EXP AGR	14
2005	link	ABENI F 2005 J DAIRY SCI	13
2005	link	DAVIS K. L. 2005 PROCEEDINGS OF THE NEW ZEALAND SOCIETY OF ANIMAL PRODUCTION	13
2005	link	RASMUSSEN MD 2005 J DAIRY RES	13
2005	link	HAGEN K 2005 PHYSIOL BEHAV	12
2005	link	HOVINEN M 2005 J DAIRY SCI	12
2005	link	SPORNDLY E 2005 J DAIRY SCI	12
2005	link	ABENI F 2005 J DAIRY SCI	11
2005	link	DEVRIES TJ 2005 J DAIRY SCI	10
2005	link	MUNKSGAARD L 2005 APPL ANIM BEHAV SCI	10
2005	link	NIELSEN NI 2005 J DAIRY SCI	10
2006	link	MELIN M 2006 APPL ANIM BEHAV SCI	24
2006	link	SPERONI M 2006 J DAIRY SCI	21
2006	link	STOCKDALE CR 2006 AUST J EXP AGR	17
2006	link	CHAGUNDA MGG 2006 J DAIRY SCI	15
2006	link	BERCKMANS D 2006 LIVESTOCK PRODUCTION AND SOCIETY P287	14
2006	link	FLOWER FC 2006 J DAIRY SCI	14
2006	link	GYGAX L 2006 J DAIRY SCI	14
2006	link	UNGAR ED 2006 APPL ANIM BEHAV SCI	14
2006	link	CAVERO D 2006 LIVEST SCI	13
2006	link	LOVENDAHL P 2006 J DAIRY SCI	13
2006	link	HOVINEN M 2006 ACTA AGR SCAND A-AN	12
2006	link	PASTELL M 2006 BIOSYST ENG	11
2006	link	TANCIN V 2006 J DAIRY SCI	11
2006	link	DELAMAIRE E 2006 J DAIRY SCI	10
2006	link	ESPEJO LA 2006 J DAIRY SCI	10
2006	link	HALACHMI I 2006 J DAIRY SCI	10
2006	link	JAGO J. G. 2006 PROCEEDINGS OF THE NEW ZEALAND SOCIETY OF ANIMAL PRODUCTION	10
2006	link	KONIG S 2006 J DAIRY SCI	10
2007	link	BIJL R 2007 J DAIRY SCI	34
2007	link	BACH A 2007 J DAIRY SCI	29
2007	link	BACH A 2007 J DAIRY RES	25
2007	link	GYGAX L 2007 J DAIRY SCI	22
2007	link	JAGO JG 2007 J DAIRY RES	18
2007	link	FREGONESI JA 2007 J DAIRY SCI	17
2007	link	HALASA T 2007 VET QUART	17
2007	link	CHAPINAL N 2007 J DAIRY SCI	13
2007	link	MELIN M 2007 APPL ANIM BEHAV SCI	11
2007	link	BERGLUND I 2007 REPROD DOMEST ANIM	10
2007	link	HUZZEY JM 2007 J DAIRY SCI	10
2008	link	WATHES CM 2008 COMPUT ELECTRON AGR	55
2008	link	SVENNERSTEN-SJAUNJA KM 2008 J ANIM SCI	53
2008	link	KAMPHUIS C 2008 J DAIRY SCI	23
2008	link	BORDERAS TF 2008 CAN J ANIM SCI	21
2008	link	GONZALEZ LA 2008 J DAIRY SCI	19
2008	link	SHAO B 2008 COMPUT ELECTRON AGR	19
2008	link	KAMPHUIS C 2008 COMPUT ELECTRON AGR	18
2008	link	SHERLOCK R 2008 MASTITIS CONTROL: FROM SCIENCE TO PRACTICE P275	15
2008	link	BERCKMANS D 2008 COMPUT ELECTRON AGR	14
2008	link	BEWLEY JM 2008 J DAIRY SCI	14
2008	link	CAVERO D 2008 LIVEST SCI	14
2008	link	MEIN GA 2008 MASTITIS CONTROL: FROM SCIENCE TO PRACTICE P259	14
2008	link	EXADAKTYLOS V 2008 COMPUT ELECTRON AGR	13
2008	link	STEENEVELD W 2008 J DAIRY SCI	13
2008	link	GYGAX L 2008 APPL ANIM BEHAV SCI	12
2008	link	WANG Y 2008 BIOSYST ENG	12
2008	link	GARCIA SC 2008 GRASS FORAGE SCI	11
2008	link	GUARINO M 2008 COMPUT ELECTRON AGR	11
2008	link	HALACHMI I 2008 J DAIRY SCI	11
2008	link	HUIJPS K 2008 J DAIRY RES	11
2009	link	BACH A 2009 J DAIRY SCI	24
2009	link	SCHIRMANN K 2009 J DAIRY SCI	23
2009	link	MARTISKAINEN P 2009 APPL ANIM BEHAV SCI	21
2009	link	NIXON M 2009 J DAIRY SCI	20
2009	link	HOVINEN M 2009 J DAIRY SCI	19
2009	link	HALACHMI I 2009 BIOSYST ENG	18
2009	link	BANHAZI T M 2009 AUSTRALIAN JOURNAL OF MULTI-DISCIPLINARY ENGINEERING	16
2009	link	CLAYCOMB RW 2009 NEW ZEAL VET J	16
2009	link	ITO K 2009 J DAIRY SCI	14
2009	link	DOHOO IR 2009 VET EPIDEMIOLOGIC RE	13
2009	link	VON KEYSERLINGK MAG 2009 J DAIRY SCI	13
2009	link	LEXER D 2009 ANIM WELFARE	12
2009	link	ROCHE JR 2009 J DAIRY SCI	11
2009	link	ROBERT B 2009 COMPUT ELECTRON AGR	10
2010	link	DOHMEN W 2010 J DAIRY SCI	28
2010	link	HOGEVEEN H 2010 SENSORS-BASEL	28
2010	link	KAMPHUIS C 2010 J DAIRY SCI	26
2010	link	ANDRE G 2010 J DAIRY SCI	23
2010	link	LEDGERWOOD DN 2010 J DAIRY SCI	22
2010	link	DE KONING K. 2010 P 1 N AM C PREC DAIL P	20
2010	link	STEENEVELD W 2010 J DAIRY SCI	19
2010	link	GOMEZ A 2010 J DAIRY SCI	17
2010	link	MADSEN J 2010 LIVEST SCI	17
2010	link	CHAPINAL N 2010 J DAIRY SCI	15
2010	link	SUN ZB 2010 J DAIRY RES	15
2010	link	KAMPHUIS C 2010 COMPUT ELECTRON AGR	14
2010	link	ITO K 2010 J DAIRY SCI	13
2010	link	MADSEN J 2010 LIVEST SCI	13
2010	link	MOLLENHORST H 2010 J DAIRY SCI	12
2010	link	BEWLEY JM 2010 J DAIRY RES	11
2010	link	FERRARI S 2010 PREV VET MED	11
2011	link	HOVINEN M 2011 J DAIRY SCI	45
2011	link	LOVENDAHL P 2011 J DAIRY SCI	30
2011	link	JAGO J 2011 APPL ANIM BEHAV SCI	16
2011	link	MUNKSGAARD L 2011 LIVEST SCI	15
2011	link	DEVRIES TJ 2011 J DAIRY SCI	13
2011	link	MOLLENHORST H 2011 J DAIRY SCI	13
2011	link	AHRENDT P 2011 COMPUT ELECTRON AGR	11
2011	link	DE KONING K. 2011 P DAIR RES FDN S 201	11
2011	link	PETTERSSON G 2011 J DAIRY RES	11
2011	link	RUIZ-GARCIA L 2011 COMPUT ELECTRON AGR	11
2011	link	AZZARO G 2011 J DAIRY SCI	10
2011	link	DUFOUR S 2011 J DAIRY SCI	10
2011	link	MATTACHINI G 2011 APPL ANIM BEHAV SCI	10
2012	link	JACOBS JA 2012 J DAIRY SCI	91
2012	link	CASTRO A 2012 J DAIRY SCI	44
2012	link	BANHAZI T. M. 2012 INTERNATIONAL JOURNAL OF AGRICULTURAL AND BIOLOGICAL ENGINEERING	22
2012	link	MOLLENHORST H 2012 J DAIRY SCI	20
2012	link	STEENEVELD W 2012 J DAIRY SCI	20
2012	link	HAMMER JF 2012 AUST VET J	17
2012	link	LASSEN J 2012 J DAIRY SCI	13
2012	link	SORIANI N 2012 J ANIM SCI	13
2012	link	JACOBS JA 2012 J DAIRY SCI	12
2012	link	DE VLIEGHER S 2012 J DAIRY SCI	11
2012	link	MIEKLEY B 2012 LIVEST SCI	11
2012	link	MILONE DH 2012 COMPUT ELECTRON AGR	11
2012	link	VON KEYSERLINGK MAG 2012 J DAIRY SCI	11
2012	link	BUTLER D. 2012 J R AGR SOC P1	10
2012	link	EASTWOOD CR 2012 AGR SYST	10
2012	link	GARNSWORTHY PC 2012 J DAIRY SCI	10
2012	link	HAUSCHILD L 2012 J ANIM SCI	10
2012	link	JACOBS JA 2012 J DAIRY SCI	10
2012	link	KOLBACH R 2012 COMPUT ELECTRON AGR	10
2013	link	RUTTEN CJ 2013 J DAIRY SCI	45
2013	link	LYONS NA 2013 J DAIRY SCI	29
2013	link	DEMING JA 2013 J DAIRY SCI	23
2013	link	CARLSTROM C 2013 J DAIRY SCI	18
2013	link	KASHIHA M 2013 COMPUT ELECTRON AGR	18
2013	link	VAN HERTEM T 2013 J DAIRY SCI	18
2013	link	HALACHMI I 2013 COMPUT ELECTRON AGR	17
2013	link	PORTO SMC 2013 BIOSYST ENG	14
2013	link	KASHIHA M 2013 BIOSYST ENG	13
2013	link	LYONS NA 2013 LIVEST SCI	13
2013	link	ELISCHER MF 2013 J DAIRY SCI	12
2013	link	LYONS NA 2013 J DAIRY SCI	12
2013	link	NAVON S 2013 BIOSYST ENG	10
2013	link	OCZAK M 2013 COMPUT ELECTRON AGR	10
2013	link	VIAZZI S 2013 J DAIRY SCI	10
2014	link	BERCKMANS D 2014 REV SCI TECH OIE	51
2014	link	LYONS NA 2014 LIVEST SCI	26
2014	link	KASHIHA M 2014 COMPUT ELECTRON AGR	21
2014	link	VIAZZI S 2014 COMPUT ELECTRON AGR	19
2014	link	PORTO SMC 2014 COMPUT ELECTRON AGR	14
2014	link	KONGSRO J 2014 COMPUT ELECTRON AGR	13
2014	link	VAN HERTEM T 2014 BIOSYST ENG	13
2014	link	VIAZZI S 2014 COMPUT ELECTRON AGR	12
2014	link	KASHIHA MA 2014 LIVEST SCI	11
2014	link	RUTTEN CJ 2014 J DAIRY SCI	11
2014	link	SCOTT VE 2014 J DAIRY SCI	11
2014	link	EDWARDS JP 2014 J DAIRY SCI	10
2014	link	MIGUEL-PACHECO GG 2014 APPL ANIM BEHAV SCI	10
2015	link	BARKEMA HW 2015 J DAIRY SCI	38
2015	link	BATES D 2015 J STAT SOFTW	17
2015	link	PORTO SMC 2015 BIOSYST ENG	16
2015	link	HANSEN BG 2015 J RURAL STUD	13
2015	link	FONTANA I 2015 COMPUT ELECTRON AGR	12
2015	link	GONZALEZ LA 2015 COMPUT ELECTRON AGR	12
2015	link	SITKOWSKA B 2015 ARCH TIERZUCHT	12
2015	link	VAZQUEZ DIOSDADO JA. 2015 ANIMAL BIOTELEMETRY	12
2015	link	DUTTA R 2015 COMPUT ELECTRON AGR	11
2015	link	FISCHER A 2015 J DAIRY SCI	11
2015	link	NASIRAHMADI A 2015 COMPUT ELECTRON AGR	10
2016	link	TREMBLAY M 2016 J DAIRY SCI	28
2016	link	JOHN AJ 2016 ANIMAL	26
2016	link	MATTHEWS SG 2016 VET J	17
2016	link	SPOLIANSKY R 2016 J DAIRY SCI	16
2016	link	LEE J 2016 SENSORS-BASEL	15
2016	link	SORENSEN LP 2016 J DAIRY SCI	14
2016	link	WESTIN R 2016 J DAIRY SCI	14
2016	link	HALACHMI I 2016 ANIMAL	13
2016	link	KING MTM 2016 J DAIRY SCI	13
2016	link	STANGAFERRO ML 2016 J DAIRY SCI	13
2016	link	WESTIN R 2016 J DAIRY SCI	13
2016	link	ANDRIAMANDROSO ALH 2016 BIOTECHNOL AGRON SOC	12
2016	link	CAJA G 2016 J DAIRY RES	12
2016	link	GUZHVA O 2016 COMPUT ELECTRON AGR	11
2016	link	LAO F 2016 COMPUT ELECTRON AGR	11
2016	link	TULLO E 2016 J DAIRY SCI	11
2016	link	VANDERMEULEN J 2016 COMPUT ELECTRON AGR	11
2016	link	AYDIN A 2016 COMPUT ELECTRON AGR	10
2016	link	BORCHERS MR 2016 J DAIRY SCI	10
2016	link	CHELOTTI JO 2016 COMPUT ELECTRON AGR	10
2016	link	MOTTRAM T 2016 ANIMAL	10
2016	link	THORUP VM 2016 FRONT VET SCI	10
2017	link	BERCKMANS D 2017 ANIM FRONT	40
2017	link	FOURNEL S 2017 BIOSYST ENG	23
2017	link	TSE C 2017 J DAIRY SCI	21
2017	link	VAN HERTEM T 2017 COMPUT ELECTRON AGR	21
2017	link	NEETHIRAJAN SURESH 2017 SENSING AND BIO-SENSING RESEARCH	20
2017	link	NASIRAHMADI A 2017 LIVEST SCI	18
2017	link	WOLFERT S 2017 AGR SYST	18
2017	link	ARCIDIACONO C 2017 COMPUT ELECTRON AGR	16
2017	link	HOSTIOU N 2017 BIOTECHNOL AGRON SOC	16
2017	link	VRANKEN E 2017 ANIM FRONT	15
2017	link	DOMINIAK KN 2017 COMPUT ELECTRON AGR	14
2017	link	RODENBURG J 2017 J DAIRY SCI	14
2017	link	SALFER JA 2017 J DAIRY SCI	14
2017	link	ZEHNER N 2017 COMPUT ELECTRON AGR	14
2017	link	KHATUN M 2017 ANIM PROD SCI	13
2017	link	BACH A 2017 J DAIRY SCI	12
2017	link	GUARINO M 2017 ANIM FRONT	12
2017	link	POISKY L 2017 J DAIRY SCI	12
2017	link	JUKAN A 2017 ACM COMPUT SURV	11
2017	link	MATTHEWS SG 2017 SCI REP-UK	11
2017	link	TULLO E 2017 COMPUT ELECTRON AGR	11
2017	link	BORCHERS MR 2017 J DAIRY SCI	10
2017	link	NEETHIRAJAN S 2017 BIOSENS BIOELECTRON	10
2018	link	HANSEN ME 2018 COMPUT IND	13
2018	link	WERNER J 2018 J NEUROSCI METH	13
2018	link	MOROTA G 2018 J ANIM SCI	12
2018	link	KHATUN M 2018 J DAIRY SCI	11
2018	link	MEUNIER B 2018 BIOSYST ENG	11
2018	link	PEZZUOLO A 2018 COMPUT ELECTRON AGR	11
2018	link	TSE C 2018 ANIMAL	11
2018	link	FORE M 2018 BIOSYST ENG	10
2018	link	PEREIRA GM 2018 J DAIRY SCI	10
2019	link	HALACHMI I 2019 ANNU REV ANIM BIOSCI	19
2019	link	TULLO E 2019 SCI TOTAL ENVIRON	17
2019	link	BENJAMIN M 2019 ANIMALS-BASEL	15
2019	link	BAHLO C 2019 COMPUT ELECTRON AGR	13
2019	link	NORTON T 2019 ANIMAL	12
2019	link	WURTZ K 2019 PLOS ONE	12
2020	link	LOVARELLI D 2020 J CLEAN PROD	13
2021	link	R CORE TEAM 2021 R LANG ENV STAT COMP	10
