# Supplementary material for: Scientific Productions on Precision Livestock Farming: An Overview of the Evolution and Current State of Research Based on a Bibliometric Analysis
Source: Animals (Basel). 2023 Jul 12;13(14):2280. doi: 10.3390/ani13142280 (PMC10376211; doi:10.3390/ani13142280)
Supplement: Supplementary file 1 [file animals-13-02280-s001.zip › Table S7 Document_CoCitation_Network_WOSviewer.xlsx]

## Sheet: WOSviewer
id	label	x	y	cluster	weight<Links>	weight<Total link strength>
4	berckmans d 2014	0.8485	-0.0191	1	457	3073
6	berckmans d 2017	0.8529	-0.0049	1	377	2326
2	wathes cm 2008	0.8834	-0.0123	1	351	1914
19	viazzi s 2014	11685	-0.0137	1	317	3108
123	spoliansky r 2016	0.9372	-0.0195	1	313	1573
28	kashiha m 2013-1	12024	0.0177	1	304	1981
94	chapinal n 2010	0.4521	0.0174	1	302	1068
75	halachmi i 2019	0.8067	0.0054	1	298	869
122	porto smc 2015	0.7016	-0.0523	1	292	824
38	bewley jm 2008	0.8114	-0.0812	1	291	1416
59	martiskainen p 2009	0.639	-0.0648	1	278	1252
327	viazzi s 2013	0.6109	0.0492	1	275	701
105	matthews sg 2016	0.987	0.0088	1	270	1103
100	halachmi i 2013	0.7794	-0.0587	1	265	1388
110	arcidiacono c 2017	0.7351	-0.0681	1	264	897
405	song xy 2008	0.607	0.0652	1	261	685
488	rajkondawar pg 2002	0.3106	0.0795	1	259	577
485	poursaberi a 2010	0.6329	0.0305	1	258	685
229	wurtz k 2019	0.8705	0.04	1	255	687
74	halachmi i 2016	0.855	-0.0289	1	253	884
282	borchers mr 2016	0.5307	-0.0323	1	253	836
31	banhazi t. 2012	0.8348	-0.0335	1	250	701
48	fournel s 2017	0.8408	-0.0495	1	248	1012
125	benjamin m 2019	10402	0.0131	1	247	1016
73	gonzalez la 2008	0.3821	-0.0254	1	243	656
171	hansen me 2018	10527	0.0392	1	243	951
58	kashiha m 2014	12735	0.0105	1	241	1879
143	dominiak kn 2017	0.3901	0.101	1	239	666
167	exadaktylos v 2008-1	1159	0.018	1	239	1100
191	van hertem 2018	0.922	-0.0216	1	238	704
480	nielsen lr 2010	0.5916	0.0705	1	237	605
266	roelofs jb 2005	0.3775	0.054	1	236	435
68	neethirajan suresh 2017	0.7543	0.0086	1	235	687
504	van hertem 2016	0.4683	0.0432	1	235	526
223	vazquez diosdado 2015	0.5774	-0.0744	1	232	538
190	van hertem 2014	0.8494	-0.0337	1	231	753
463	jonsson r 2011	0.5377	0.0508	1	231	411
478	muller r 2003	0.576	-0.0393	1	230	398
153	porto smc 2014	0.7009	-0.0576	1	228	588
326	thorup vm 2016	0.4608	-0.0504	1	228	463
133	lee j 2016	1214	0.0245	1	227	1604
318	pereira gm 2018	0.5939	-0.0147	1	227	731
65	van hertem 2017	0.9307	-0.0004	1	226	908
407	steensels m 2016	0.3356	-0.0303	1	226	504
391	pastell m 2009	0.4681	0.0762	1	225	550
232	chapinal n 2011	0.4812	0.0297	1	222	480
197	caja g 2016	0.6168	0.0329	1	221	392
252	lao f 2016	1.21	0.0032	1	220	1149
116	hostiou n 2017	0.6494	0.014	1	219	529
601	rojo-gimeno c 2019	0.7707	0.014	1	218	398
600	ringgenberg n 2010	10494	-0.0133	1	214	716
796	traulsen i 2018	0.8609	0.0077	1	213	542
439	cornou c 2011	0.7676	0.0487	1	212	455
256	meunier b 2018	0.7311	-0.034	1	211	474
314	oczak m 2013	0.9962	0.0094	1	211	564
399	schirmann k 2012	0.3563	-0.0684	1	211	364
88	nasirahmadi a 2017	10335	0.0187	1	210	821
570	jabbar ka 2017	0.7592	-0.0402	1	209	441
78	shao b 2008	12849	-0.0071	1	208	1811
342	bikker jp 2014	0.4804	-0.0261	1	207	607
253	madsen tn 2005	0.9831	0.0891	1	206	646
543	cornou c 2008-1	0.8168	0.0175	1	206	455
544	cornou c 2008-2	0.8099	0.1129	1	206	454
338	aydin a 2014	10196	-0.0073	1	205	459
513	williams ml 2016	0.6802	-0.0263	1	205	432
743	moura dj 2008	0.9984	0.0104	1	205	473
72	frost ar 1997	0.6413	0.032	1	204	450
236	dutta r 2015	0.6556	-0.0015	1	203	378
435	buller h 2020	0.6823	0.0205	1	203	393
91	wolfert s 2017	0.8117	0.0307	1	202	625
80	banhazi t 2009	0.8879	-0.0157	1	201	483
137	vranken e 2017	10753	0.0183	1	201	921
242	halachmi i 2008	0.7746	-0.1007	1	201	601
864	conte s 2014	10065	-0.0255	1	200	528
340	benaissa s 2019-1	0.5402	-0.0464	1	199	544
202	gonzalez la 2015	0.6353	-0.0579	1	198	539
332	alsaaod m 2015	0.6441	-0.052	1	198	496
525	barker ze 2018	0.4048	-0.0096	1	198	353
237	ferrari s 2010	0.7024	0.0547	1	195	372
164	chapinal n 2007	0.4986	-0.1175	1	194	498
341	bercovich a 2013	0.9185	-0.0715	1	193	786
194	andriamandroso alh 2016	0.661	-0.0473	1	190	377
359	ferrari s 2008	11767	0.0043	1	190	595
182	manteuffel g 2004	0.9814	-0.011	1	189	450
214	norton t 2019	10428	0.013	1	189	572
630	vandermeulen j 2015	12662	0.017	1	189	795
797	trenel p 2009	0.7457	-0.0418	1	189	404
496	sellier n. 2014	0.7658	-0.0503	1	186	411
402	silva m 2008	11657	-0.0004	1	185	579
193	werner j 2018	0.5474	-0.043	1	184	754
406	steeneveld w 2015-2	0.5147	0.0383	1	184	382
487	rahman a. 2018	0.6024	-0.018	1	184	342
273	tullo e 2017	10505	0.0002	1	183	427
279	azzaro g 2011	0.8675	-0.0656	1	183	778
520	andersen hml 2014	11407	-0.0093	1	183	536
627	van hertem 2013-2	0.8582	-0.0661	1	183	428
272	tullo e 2016	0.5739	-0.1021	1	180	431
616	stavrakakis s 2015	12221	0.0107	1	180	742
230	ahrendt p 2011	13402	0.011	1	177	1011
346	cangar o 2008	0.93	0.0295	1	177	328
411	van nuffel 2015	0.7298	-0.0131	1	177	436
159	zehner n 2017	0.6215	-0.0498	1	176	627
176	kongsro j 2014	12393	0.0002	1	174	831
174	kashiha m 2013-2	0.9676	0.0064	1	173	324
160	bahlo c 2019	0.8261	-0.0549	1	172	549
178	lovarelli d 2020	0.7049	-0.039	1	172	399
274	vandermeulen j 2016	0.9023	-0.0079	1	172	411
320	robert b 2009	0.7283	-0.0664	1	172	366
823	alsaaod m 2017	0.667	-0.0238	1	172	327
651	beer g 2016	0.5257	-0.0254	1	170	367
108	tullo e 2019-1	0.9718	-0.0246	1	169	483
321	schon pc 2004	12116	0.0136	1	169	552
454	grinter ln 2019	0.5046	0.0067	1	168	389
772	salau j 2014	0.8344	-0.0203	1	168	423
152	porto smc 2013	0.7092	-0.1201	1	167	555
240	guarino m 2008	0.9948	0.0229	1	167	349
247	kashiha ma 2014	14156	0.0122	1	167	1318
611	siivonen j 2011	0.3917	-0.0162	1	167	235
595	pastell m 2018	0.6503	-0.0254	1	166	277
865	cornou c 2010	0.8668	0.0728	1	166	297
224	wang y 2008	13086	-0.0241	1	165	881
309	nasirahmadi a 2015	14126	0.0119	1	165	1183
631	veissier i 2017	0.5564	-0.0148	1	164	290
479	nasirahmadi a 2016	13642	0.0195	1	163	925
590	oczak m 2014	13793	0.0089	1	163	820
591	oczak m 2015	0.9598	0.0282	1	163	430
512	white rp 2004	0.8778	0.031	1	162	276
303	maselyne j 2014	13507	0.0045	1	160	889
312	neethirajan s 2017	0.4764	-0.0541	1	160	267
497	shahriar ms 2016	0.6445	-0.0618	1	160	310
753	pastell m 2016	0.863	-0.01	1	160	319
216	pezzuolo a 2018-1	1087	-0.0027	1	159	438
546	darr m 2009	0.7128	0.017	1	159	221
839	booth cj 2004	0.3796	-0.1051	1	159	238
200	fontana i 2015	11311	-0.0166	1	157	444
538	chen c 2017	12811	0.0328	1	157	677
795	thomsen pt 2008	0.3529	0.0112	1	157	222
241	guzhva o 2016	0.8031	-0.0382	1	155	378
427	bicalho rc 2007	0.369	0.0679	1	155	256
594	ouellet v 2016	0.5649	0.002	1	155	343
368	gygax l 2007-2	0.5718	-0.1064	1	154	317
470	laca ea 2000	0.7188	-0.0821	1	154	347
530	bos j. 2018	0.7749	0.0306	1	154	215
727	liu d 2020	0.9204	-0.0056	1	154	281
267	ruiz-garcia l 2011	0.8741	-0.0274	1	153	346
477	molfino j 2017	0.4676	-0.0331	1	153	300
568	hovinen m 2008	0.4737	0.1153	1	153	238
280	banhazi t.m. 2012	0.8178	-0.0715	1	152	278
389	oudshoorn fw 2013	0.7203	-0.0806	1	152	377
203	guarino m 2017	11769	0.0272	1	151	540
238	fischer a 2015	0.8726	-0.0372	1	151	546
307	mottram t 2016	0.6232	0.037	1	151	279
387	nilsson m 2015	12846	-0.0115	1	151	573
139	berckmans d 2006	11359	0.0078	1	150	511
254	matthews sg 2017	1272	0.0146	1	150	673
409	thornton pk 2010	0.7416	-0.0298	1	149	193
438	clark cef 2015	0.4665	-0.0269	1	148	208
615	stajnko d 2008	10276	-0.0541	1	148	351
388	nir o 2018	0.8951	-0.0183	1	147	266
592	ott s 2014	13435	0.0079	1	147	596
493	schaefer al 2012	0.596	-0.0669	1	146	220
264	pezzuolo a 2018-2	12954	0.0084	1	145	602
542	cordeiro afd 2018	12256	0.0254	1	145	503
581	maselyne j 2018	11158	0.0411	1	145	413
212	morota g 2018	0.679	0.0697	1	144	396
509	weary dm 2009	0.4537	-0.0481	1	144	248
736	mcgowan j. 2007	0.6316	-0.0511	1	143	220
284	burfeind o 2011	0.5267	-0.0134	1	142	347
608	sepulveda-varas p 2016	0.4832	-0.0595	1	141	239
444	dolecheck ka 2015	0.4292	0.0246	1	140	293
246	jukan a 2017	0.6821	-0.0158	1	138	263
657	blokhuis hj 2010	0.9462	0.0113	1	137	158
854	cha e 2010	0.4573	-0.11	1	137	220
401	shi c 2016	13126	0.0024	1	136	634
109	ungar ed 2006	0.7447	-0.1026	1	134	673
277	aydin a 2016	11196	-0.0158	1	133	432
465	klerkx l 2019	0.5786	0.0286	1	133	202
527	bezen r 2020	0.7012	-0.0131	1	133	225
822	alsaaod m 2014	0.8601	0.0223	1	133	248
526	berckmans d. 2013	10678	0.0064	1	132	223
794	taneja m 2020	0.7746	0.0084	1	132	264
850	burdick nc 2012	0.5492	-0.0985	1	132	210
817	zhao k 2018	0.7742	-0.0064	1	131	294
283	borchers mr 2017	0.5577	0.0259	1	130	336
349	chung y 2013	10902	0.0033	1	130	341
515	wolfger b 2015	0.5821	-0.0104	1	130	241
523	banhazi t. 2016	0.9731	-0.0149	1	129	192
584	medrano-galarza c 2012	0.2794	0.0714	1	129	217
588	nasirahmadi a 2019	13587	0.0212	1	129	553
612	smith d 2016	0.6899	-0.0708	1	129	294
790	strutzke s 2019	0.6122	-0.0696	1	129	244
510	werkheiser i 2018	11431	0.0165	1	127	390
352	d'eath rb 2018	13481	0.0236	1	126	578
400	schofield cp 1999	13241	-0.0155	1	126	447
469	kuzuhara y 2015	10376	-0.0436	1	126	474
636	wathes cm 2009	0.5712	0.009	1	126	144
782	shane dd 2016	0.7337	-0.0888	1	126	225
412	weber a 2014	0.8988	-0.071	1	125	504
580	maselyne j 2016	13957	0.0199	1	125	606
814	werner j 2019	0.6193	-0.0146	1	125	274
516	wongsriworaphon a 2015	12767	-0.0032	1	124	487
554	du xd 2018	0.871	0.0243	1	124	210
579	marsot m 2020	12565	0.032	1	124	529
626	umstatter c 2011	0.7619	-0.0421	1	123	207
695	guo yz 2015	13344	-0.0073	1	123	355
336	andriamandroso alh 2017	0.7706	-0.0786	1	122	301
717	king a 2017	0.7027	-0.022	1	120	185
844	brown-brandl t.m. 2014	0.6402	-0.0094	1	120	164
563	handcock rn 2009	0.689	-0.052	1	119	180
646	banhazi t.m. 2011	0.7007	-0.1224	1	119	201
343	bishop jc 2019	0.8606	-0.0419	1	118	239
433	brandl n 1996	12071	-0.0441	1	118	367
311	navon s 2013	0.8105	-0.1238	1	117	491
333	alvarez jr 2018	0.9025	-0.0707	1	117	348
539	chen c 2020	12764	0.0207	1	117	373
564	hansen mf 2018	0.8752	-0.038	1	115	281
620	tasdemir s 2011	1017	-0.0371	1	115	287
641	adrion f 2018	13866	0.0232	1	115	643
675	cowton j 2019	13383	0.014	1	115	464
351	condotta icfs 2018	13995	0.0184	1	114	597
596	qiao yl 2019	0.9018	-0.0598	1	114	298
553	dominiak kn 2019	13164	0.0344	1	112	428
645	bach a 2004	0.6988	-0.1149	1	111	212
729	lokhorst c 2019	0.5488	-0.0075	1	111	158
787	song x 2019	0.6131	-0.0002	1	111	182
328	wu jh 2004	12754	-0.0123	1	110	327
693	gonzalez la 2014	0.5233	-0.0054	1	110	137
866	cornou c 2014	0.5721	0.0959	1	110	157
518	zheng c 2018	13403	0.0097	1	109	424
654	berckmans d. 2015	10466	0.0105	1	109	184
785	soerensen dd 2015	11892	0.016	1	109	301
502	tullo e 2019-2	0.5484	-0.1138	1	108	220
770	rutten cj 2017	0.5005	0.0369	1	108	223
528	bloch v 2019	0.576	-0.0801	1	107	212
713	jiang b 2019	0.8552	-0.0582	1	107	216
560	fontana i 2017	10858	-0.0214	1	106	227
858	chedad a 2003	0.8978	-0.0258	1	106	121
522	bailey dw 2018	0.5408	0.0228	1	105	160
605	ruuska s 2016	0.5549	-0.0255	1	105	295
679	de wet 2003	0.747	0.0044	1	105	156
694	guo h 2017	1281	-0.0176	1	104	235
582	mcmanus c 2016	10623	0.0015	1	103	178
666	carpentier l 2019	10565	0.004	1	103	205
358	fernandez ap 2018	11585	-0.0012	1	102	343
445	ebrahimi m 2019	0.5844	0.1319	1	102	192
495	schofield cp 1990	1277	-0.0226	1	102	353
698	hartung j 2017	0.8791	0.0306	1	100	185
431	boissy a 2007	0.3947	-0.0092	1	99	151
473	li wy 2017	0.8117	-0.055	1	98	206
816	wu dh 2020	0.785	-0.0496	1	98	147
834	benaissa s 2019-2	0.5304	-0.0349	1	98	170
296	halachmi i 1998	0.5939	-0.1234	1	97	241
668	chapinal n 2012	0.5491	0.0094	1	97	165
706	huhtala a 2007	0.9008	-0.0975	1	97	212
762	psota et 2019	12876	0.0084	1	97	269
432	borchers mr 2015	0.2787	0.012	1	96	257
632	viola p 2004	0.96	-0.0802	1	96	211
689	garcia r 2020	0.8019	-0.0389	1	96	175
791	sun yk 2019	0.9219	-0.0486	1	96	199
462	jensen mb 2012	0.5346	0.0273	1	95	309
537	chedad a 2001	10279	-0.0051	1	95	157
744	mullah mbr 2010	1022	-0.0228	1	95	154
291	eastwood cr 2012	0.3508	0.0165	1	94	266
699	he dongjian 2016	0.942	-0.0472	1	94	231
721	kristensen hh 2006	0.7685	-0.0221	1	94	142
869	dawkins ms 2017-1	0.6653	0.0278	1	94	118
257	miedema hm 2011	0.5288	0.0277	1	92	306
379	kilgour rj 2012	0.4792	-0.1342	1	92	187
640	abeni f 2019	0.7776	0.0048	1	92	106
492	saint-dizier m 2015	0.5218	0.0245	1	91	258
578	mansbridge n 2018	0.6381	-0.0504	1	91	189
861	chizzotti ml 2015	0.5715	-0.0624	1	91	173
807	veissier i 2019	0.825	0.0162	1	90	152
571	jago j 2013	0.4167	-0.0124	1	88	172
760	proudfoot kl 2014	0.4854	0.0246	1	88	161
767	rowe e 2019	0.6832	-0.0065	1	88	127
801	van hirtum 2003	12427	0.0201	1	88	180
829	augustine dj 2013	0.5008	0.0397	1	88	114
628	van hirtum 2002	12326	0.015	1	86	164
752	parsons dj 2007	1149	-0.0299	1	85	148
610	shen wz 2020	0.9376	-0.0728	1	84	304
633	waiblinger s 2006	0.4699	0.0079	1	84	104
448	gargiulo ji 2018	0.2601	-0.0289	1	83	190
643	andrew w 2850	0.876	-0.0617	1	83	144
330	aerts jm 2003-1	0.7503	-0.023	1	81	191
644	awad ai 2016	0.9127	-0.0762	1	81	220
685	exadaktylos v 2008-2	12532	0.0292	1	81	197
793	swartz th 2016	0.5624	-0.0523	1	80	176
783	shelley an 2016	0.6362	-0.0988	1	78	174
339	barwick j 2018-1	0.7306	-0.0542	1	77	157
687	french p 2015	0.3129	-0.0546	1	76	116
773	salau j 2017	0.954	-0.0386	1	76	138
870	dawkins ms 2017-2	11986	-0.0073	1	76	160
725	lima e 2018	0.6656	0.0167	1	75	139
126	berckmans d 2008	0.6982	0.0233	1	74	133
876	de moura 2008	11821	-0.0024	1	74	136
661	brown dj 2015	0.67	-0.013	1	73	116
677	dawkins ms 2013	11716	0.0017	1	73	197
424	ben sassi 2016	11757	-0.0043	1	72	219
813	walton e 2018	0.6319	-0.0567	1	72	139
843	bright a 2008	11964	-0.0011	1	72	135
575	li n 2020	10338	0.0003	1	71	97
286	chelotti jo 2016	0.8567	-0.1194	1	69	336
294	fore m 2018	0.834	0.0549	1	69	87
425	berckmans d. 2004	0.7099	-0.0068	1	69	118
278	aydin a 2017	11591	-0.0106	1	68	181
574	kumar s 2018	0.9999	-0.0622	1	67	214
842	briefer ef 2018	0.9085	0.0171	1	67	118
521	aydin a 2010	11429	0.0053	1	66	113
621	taylor nr 2010	12086	0.0332	1	66	130
665	carpentier l 2018	0.9159	-0.0015	1	64	113
421	aydin a 2015	1121	-0.0171	1	62	177
484	pomar j 2011	11353	-0.0836	1	61	155
763	r core 2017	0.6655	0.1082	1	60	83
474	lin ty 2014	10691	-0.0387	1	59	82
531	breiman l 2001	0.5246	0.012	1	59	68
649	barwick j 2018-2	0.7582	-0.0469	1	59	106
450	giovanetti v 2017	0.7574	-0.0998	1	57	204
545	cornou c 2009	0.5546	0.0044	1	56	130
625	turnpenny jr 2000	0.6994	-0.0198	1	54	83
806	vazquez-diosdado ja 2019	0.9217	-0.053	1	54	83
548	dawkins ms 2012	11052	-0.0083	1	53	136
587	mortensen ak 2016	11656	-0.0191	1	53	146
840	borderas tf 2009	0.3526	-0.0268	1	53	59
331	aerts jm 2003-2	10283	-0.0283	1	52	88
742	morgan-davies c 2018	0.7885	-0.0098	1	52	86
350	clapham wm 2011	0.7559	-0.1283	1	51	338
418	alvarenga fap 2016	0.7429	-0.0641	1	51	139
558	fogarty es 2018	0.6735	-0.0087	1	51	72
737	menzies d 2018	0.6146	-0.024	1	50	62
845	brown dr 2013	0.6274	-0.0667	1	50	84
455	guarino 2013 2013	10796	-0.0164	1	46	102
756	pierpaoli e 2013	0.5008	0.0081	1	46	103
559	fontana i 2016	11876	-0.0114	1	45	142
491	rutter sm 1997	0.7417	-0.113	1	43	280
259	milone dh 2012	0.8332	-0.1393	1	42	418
764	reichardt m 2009	0.4933	0.0042	1	41	113
789	stadig lm 2018	11823	-0.0098	1	41	100
848	buchel s 2014	0.7934	-0.1068	1	39	69
658	bocquier f 2014	0.6994	-0.003	1	38	75
859	chelotti jo 2018	0.8462	-0.1225	1	38	124
215	ospina pa 2010	0.3304	0.0059	1	35	52
826	antle jm 2017	0.7584	0.0225	1	29	40
735	mcglone jj 1985	10844	0.0406	1	15	21
13	barkema hw 2015	-0.062	-0.018	2	436	1788
55	ledgerwood dn 2010	0.0319	-0.1539	2	322	1340
14	devries tj 2003	-0.0108	-0.1986	2	297	1720
57	borderas tf 2008	-0.7704	-0.2261	2	294	2406
37	bach a 2007-2	-0.4388	-0.1989	2	290	2125
50	schirmann k 2009	0.2761	-0.0473	2	290	1166
90	van hertem 2013-1	0.3243	-0.0153	2	288	1113
18	tremblay m 2016	-0.7283	-0.1103	2	287	2255
30	westin r 2016	-0.2411	-0.2412	2	254	1628
104	king mtm 2018	0.0598	0.0128	2	246	894
99	gomez a 2010	-0.356	-0.2458	2	241	967
354	de mol 2013	0.3056	0.0326	2	240	647
47	deming ja 2013-1	-0.502	-0.2302	2	237	1621
231	bewley jm 2010-1	0.0351	-0.135	2	237	529
22	stangaferro ml 2016	0.3273	-0.0125	2	231	878
26	devries tj 2005	-0.5208	-0.2927	2	228	1438
141	devries tj 2011	-0.6403	-0.2087	2	220	1008
221	sprecher dj 1997	0.3426	-0.0801	2	212	474
97	ferguson jd 1994	0.1454	-0.1023	2	206	673
51	fregonesi ja 2007	-0.1355	-0.2686	2	204	1284
147	ito k 2009	-0.1461	-0.2245	2	201	894
446	fraser d 1997	0.3813	-0.038	2	199	377
199	elischer mf 2013	0.3219	-0.0242	2	195	564
363	garcia e 2014	0.1562	-0.0274	2	191	581
265	roche jr 2009	0.2962	-0.0121	2	189	308
222	steensels m 2017	0.3287	-0.0232	2	188	547
29	west jw 2003	-0.0346	-0.2459	2	187	838
188	soriani n 2012	0.2857	-0.0217	2	187	501
192	von keyserlingk 2009	0.0924	-0.0774	2	186	392
322	schreiner da 2003	-0.6727	0.018	2	184	418
61	nrc 2001 2001	-0.307	-0.1482	2	183	529
130	green le 2002	-0.1311	-0.1712	2	183	775
410	tucker cb 2007	-0.0787	-0.2332	2	179	335
315	overton mw 2002	0.1474	-0.2143	2	172	395
305	miguel-pacheco gg 2014	-0.2366	-0.1623	2	169	486
428	blackie n 2011	0.242	-0.1395	2	168	378
653	belle z 2012	-0.8906	-0.2121	2	166	308
172	ito k 2010	-0.1379	-0.2006	2	164	788
690	gaspardy a 2014	0.2567	-0.051	2	164	428
413	whay hr 2003	0.054	-0.0577	2	159	238
534	calamari l 2014	0.3183	-0.0002	2	156	268
113	flower fc 2006	-0.2268	-0.2472	2	154	885
119	king mtm 2017	-0.0673	-0.0617	2	154	725
449	gaughan jb 2008	0.3978	-0.1852	2	147	391
506	vasseur e 2012	0.1072	-0.207	2	147	348
375	huzzey jm 2006	-0.1017	-0.1788	2	145	344
562	haley db 2000	0.2974	-0.1625	2	144	202
624	tucker cb 2004	-0.1568	-0.2152	2	144	262
150	king mtm 2016	-0.2923	-0.2218	2	143	665
442	devries tj 2009	0.0315	-0.0486	2	141	320
308	munksgaard l 2005	-0.1857	-0.2514	2	140	425
360	fogsgaard kk 2012	0.2001	-0.0271	2	132	328
824	ambriz-vilchis v 2015	0.3862	-0.03	2	132	205
227	wildman ee 1982	-0.1004	-0.2138	2	130	546
386	mattachini g 2013	0.2612	-0.1463	2	130	314
714	juarez st 2003	0.0029	-0.0737	2	130	178
92	bates d 2015	0.2249	0.0185	2	127	220
144	halachmi i 2000	-0.6227	-0.2994	2	127	441
724	legrand al 2009	-0.1315	-0.1801	2	125	226
468	krohn cc 1993	-0.1878	-0.1673	2	124	226
371	herbut p 2018	0.2336	-0.1957	2	122	280
441	deming ja 2013-2	-0.2562	-0.1755	2	122	426
299	huzzey jm 2007	0.1316	-0.0207	2	121	288
166	dohoo ir 2009	-0.3644	-0.0331	2	118	262
323	st-pierre nr 2003	0.3004	-0.1944	2	118	304
429	boddugari k 2001	0.0439	-0.1759	2	118	251
295	galindo f 2000	-0.2506	-0.2626	2	116	394
217	poisky l 2017	0.3862	-0.1805	2	114	350
293	espejo la 2006	-0.1977	-0.2237	2	114	477
447	fregonesi ja 2001	-0.0002	-0.1897	2	114	224
614	soriani n 2013	0.1413	-0.0849	2	113	202
686	fregonesi ja 2002	-0.4254	-0.241	2	113	254
422	bach a 2008	-0.5453	-0.1535	2	112	299
248	kaufman ei 2016	0.0823	-0.0578	2	111	584
195	bach a 2017	-0.6606	-0.2208	2	108	577
702	hemsworth ph 2000	0.0284	-0.0373	2	108	148
355	devries tj 2004	-0.2317	-0.2396	2	107	321
275	von keyserlingk 2012	-0.0573	-0.2323	2	106	469
494	schirmann k 2016	0.1282	-0.0308	2	106	464
423	bargo f 2003	-0.708	-0.2592	2	105	333
489	reneau jk 2005	-0.6802	-0.0881	2	105	211
607	schirmann k 2011	0.0213	-0.0227	2	104	143
741	mitlohner fm 2001	-0.0251	-0.1772	2	103	158
786	solano l 2016	0.3125	-0.1732	2	103	187
639	abeni f 2017	0.3898	-0.0474	2	101	145
780	schutz ke 2010	0.1084	-0.1902	2	101	146
831	bar d 2019	0.4666	-0.148	2	101	169
647	bareille n 2003	0.2398	-0.0138	2	100	157
809	von keyserlingk 2008	0.114	-0.0507	2	99	126
673	cook nb 2009	-0.3298	-0.2162	2	98	221
819	albright jl 1993	-0.4579	-0.1935	2	98	171
551	devries tj 2012	-0.5515	-0.188	2	97	237
383	liboreiro dn 2015	0.0539	-0.0305	2	95	485
483	phillips cjc 2001	-0.1358	-0.2456	2	94	221
535	charlton gl 2013	-0.3372	-0.2138	2	94	246
536	charlton gl 2014	-0.2442	-0.3133	2	94	379
426	bewley j 2001	-0.3534	-0.0581	2	93	189
337	armstrong dv 1994	-0.0054	-0.2345	2	92	217
357	edmonson aj 1989	0.2845	-0.0898	2	92	204
650	beauchemin ka 2018	0.4252	-0.0144	2	92	154
655	berman a 1985	-0.1102	-0.2664	2	92	198
501	tatone eh 2017	-0.1768	-0.0363	2	91	276
852	cardoso cs 2016	0.01	-0.1502	2	91	139
660	breuer k 2000	-0.1372	-0.0326	2	90	127
692	goldhawk c 2009	0.0979	-0.0616	2	90	214
723	leach ka 2012	0.0744	-0.2011	2	89	257
598	reith s 2012	0.347	-0.0352	2	88	161
481	oostra hh 2005	-0.3775	-0.3149	2	87	221
519	allen jd 2015	0.1589	-0.1698	2	87	128
622	thom ec. 1959	0.4197	-0.1938	2	87	211
734	mantysaari p 2006	-0.4125	-0.2822	2	87	210
467	kononoff pj 2003	-0.44	-0.1825	2	85	234
701	helmreich s 2014	-0.6479	-0.2553	2	85	180
395	rcoreteam 2018 2018	0.2256	0.008	2	84	104
671	cook nb 2005	-0.0249	-0.2195	2	84	176
672	cook nb 2007	0.1388	-0.1898	2	84	173
132	kadzere ct 2002	0.1941	-0.232	2	83	434
573	krause km 2006	0.0869	0.0167	2	83	109
681	devries tj 2010	-0.5246	-0.0733	2	83	207
803	vanhonacker f 2008	-0.2595	-0.1973	2	82	184
577	mader tl 2006	0.4038	-0.2151	2	81	297
708	igono mo 1992	0.1005	-0.2415	2	81	173
648	barker ze 2010	-0.3559	-0.2754	2	80	230
709	ingvartsen kl 2006	-0.0692	-0.0173	2	80	92
304	mattachini g 2011	0.1531	-0.2429	2	79	268
451	grant rj 2000	-0.0378	-0.2175	2	79	204
529	bohmanova j 2007	0.2868	-0.214	2	79	279
659	boyland nk 2016	0.1766	-0.0601	2	79	117
682	dfc-nfacc (dairy	-0.3046	-0.2866	2	78	268
739	migliorati l 2005	-0.7614	-0.2114	2	74	235
417	alawneh ji 2011	0.0895	0.0012	2	73	98
319	r core 2021	0.2803	-0.0478	2	72	110
532	brown-brandl tm 2005	0.3936	-0.2211	2	72	247
849	buffington de 1981	0.3939	-0.216	2	71	195
697	hare k 2018	-0.6572	-0.2008	2	69	289
740	miron j 2004	-0.5905	-0.2119	2	68	205
825	antanaitis r 2019	0.0513	0.0497	2	67	85
856	chaplin s 2001	-0.1467	-0.1122	2	67	94
498	solano l 2015	-0.2246	-0.338	2	66	418
638	zahner m 2004	0.0416	-0.2319	2	66	126
761	provolo g 2009	0.2656	-0.2309	2	66	157
678	de koning 2011-2	-0.2626	-0.0364	2	65	89
818	abramson joseph 2011	-0.1161	-0.0867	2	65	161
804	vasseur e 2013	-0.1164	-0.308	2	64	243
715	kaufman ei 2018	0.0418	-0.0131	2	62	213
476	mcart jaa 2012	0.0104	-0.0322	2	61	207
635	wang xs 2018	0.3066	-0.2287	2	61	192
779	schutz ke 2009	0.2012	-0.2324	2	61	139
867	da silva 2007	0.4159	-0.2118	2	61	150
93	bossen d 2009	-0.3205	-0.0323	2	56	137
881	devries tj 2007	-0.1801	-0.1534	2	56	143
670	collier rj 2006	0.1637	-0.219	2	55	106
882	dikmen s 2009	0.2989	-0.2437	2	53	159
344	bouraoui r 2002	0.1457	-0.2522	2	49	225
810	von keyserlingk 2013	-0.179	-0.0958	2	49	85
805	vasseur e 2015	-0.1761	-0.3188	2	48	222
827	aoac international 2000	-0.3571	-0.0847	2	44	108
836	bernabucci u 2014	0.1236	-0.2299	2	39	100
808	volden h. 2011	-0.3723	-0.0601	2	38	70
712	ji by 2020	0.2992	-0.2381	2	37	67
886	drackley jk 1999	0.1539	-0.0661	2	33	42
688	friggens nc 1998	-0.0014	-0.0608	2	31	37
8	rutten cj 2013	0.2422	0.1208	3	508	3329
7	hovinen m 2011	-0.7996	0.2176	3	374	3365
25	hogeveen h 2010	-0.1891	0.3936	3	313	2920
34	kamphuis c 2010-1	-0.3001	0.4396	3	310	2655
24	dohmen w 2010	-0.8691	0.2406	3	288	1805
175	khatun m 2017	-0.3789	0.2506	3	262	1074
49	kamphuis c 2008-1	-0.5627	0.4743	3	258	2591
69	nixon m 2009	-0.8641	0.0742	3	258	1397
79	steeneveld w 2010-1	-0.5247	0.5024	3	254	2592
129	fogsgaard kk 2015	0.0065	0.1145	3	250	571
148	kamphuis c 2010-2	-0.4616	0.4753	3	239	1595
17	norberg e 2004	-0.5174	0.3831	3	238	1834
67	mollenhorst h 2012	-0.2524	0.3913	3	238	2024
316	pastell m 2008	-0.0116	0.1396	3	233	419
136	sun zb 2010	-0.3789	0.3949	3	223	985
149	kamphuis c 2013	0.072	0.178	3	223	761
348	chapinal n 2009	0.1527	0.0197	3	220	422
156	sorensen lp 2016	-0.2504	0.2573	3	219	630
258	miekley b 2012	0.0818	0.2253	3	209	924
168	firk r 2002	0.3499	0.1396	3	206	594
434	brandt m 2010	-0.6126	0.2823	3	205	469
382	kramer e 2009	0.2226	0.135	3	193	484
106	steeneveld w 2015-1	0.2046	0.1037	3	187	425
249	khatun m 2018	-0.1429	0.2493	3	186	595
271	tse c 2018	-0.1469	0.0452	3	183	392
86	kamphuis c 2008-2	-0.3406	0.5068	3	180	1687
738	miekley b 2013	0.1311	0.2286	3	179	483
60	no title	-0.3548	0.0962	3	177	337
268	rutten cj 2014	0.2513	0.1107	3	177	502
459	hojsgaard s 2010	-0.0998	0.3566	3	177	650
499	steeneveld w 2010-2	-0.234	0.4698	3	172	783
549	de mol 2001-3	-0.1014	0.3611	3	172	522
732	maertens w 2011	0.2962	0.1638	3	172	327
140	cavero d 2008	-0.2903	0.4551	3	171	1081
533	bruckmaier rm 2004-1	-0.9212	0.1977	3	165	339
634	waller kp 2003	-0.9235	0.2024	3	163	317
127	chagunda mgg 2006	-0.3987	0.467	3	161	1239
128	de mol 2001-1	-0.4303	0.5004	3	161	1202
576	lukas jm 2009	-0.1713	0.2969	3	161	412
62	rasmussen md 2005	-0.4781	0.5185	3	159	1697
208	hovinen m 2006	-0.571	0.3694	3	159	481
482	pastell me 2007	0.2357	0.1487	3	159	361
82	carlstrom c 2013	-0.5546	0.183	3	158	844
135	sherlock r 2008	-0.5216	0.5382	3	158	1629
572	jensen db 2016	0.0234	0.2529	3	158	459
101	halasa t 2007	-0.3975	0.3719	3	157	767
111	claycomb rw 2009	-0.3775	0.5449	3	156	1746
138	barkema hw 1998	-0.535	0.2163	3	154	435
374	huybrechts t 2014	-0.0307	0.2906	3	154	417
189	steeneveld w 2008	-0.4545	0.421	3	150	790
211	mollenhorst h 2010	-0.4132	0.4683	3	150	1077
163	cavero d 2006	-0.402	0.5542	3	149	1125
419	andre g 2010-2	-0.2551	0.0089	3	149	219
201	friggens nc 2007	-0.3152	0.4596	3	148	1047
151	mein ga 2008	-0.5499	0.5524	3	147	1365
667	cavero d 2007	-0.3118	0.4874	3	145	675
288	dalen g 2019	-0.1819	0.2924	3	142	345
187	schukken yh 2003	-0.5343	0.2681	3	141	451
656	bewley jm 2010-2	0.2881	0.1458	3	140	296
184	pyorala s 2003	-0.4419	0.2654	3	139	363
206	hogeveen h 2003	-0.5232	0.4256	3	139	550
306	milner p 1997	-0.4722	0.3062	3	139	419
186	schepers aj 1997	-0.5983	0.2248	3	136	366
771	saint-dizier m 2012	0.1512	0.1179	3	136	212
120	nielen m 1992	-0.5584	0.4648	3	135	823
437	carlstrom c 2016	-0.3198	0.1301	3	134	246
556	egger-danner c 2015	0.0493	0.0864	3	133	206
234	de mol 1999	-0.3769	0.5016	3	132	764
877	deluyker ha 1990	-0.265	0.1151	3	126	144
198	demol r 1997	-0.461	0.575	3	125	1014
684	espada e. 2002	-0.3065	0.341	3	122	262
213	nielsen ni 2005	-0.4488	0.1475	3	119	186
511	wethal kb 2019	-0.3822	0.1767	3	117	361
879	deng zj 2020	-0.064	0.2179	3	117	204
243	huijps k 2008	-0.6577	0.4005	3	116	520
567	holman a 2011	0.1707	0.1516	3	116	271
747	norberg e 2005	-0.3013	0.2186	3	116	203
181	maatje k 1992	-0.5087	0.5418	3	114	942
456	halasa t 2009	-0.4245	0.3104	3	114	235
121	nielen m 1995-1	-0.4494	0.4925	3	111	785
749	nyman ak 2014	-0.2091	0.2092	3	110	154
799	van den 2010-1	-0.2685	0.3	3	110	194
353	de mol 2001-2	-0.535	0.5246	3	109	492
464	kamphuis c 2016	-0.071	0.1482	3	107	301
589	nielen m 1995-2	-0.4542	0.4813	3	107	536
146	harmon rj 1994	-0.6312	0.2621	3	103	243
775	santos lv 2018	-0.3185	0.1673	3	101	231
662	bruckmaier rm 2004-2	-0.9108	0.3225	3	100	304
347	chagunda mg 2006	-0.4905	0.2812	3	99	235
609	sewalem a 2011	-0.3284	0.1621	3	97	241
769	russell ra 2013	0.3737	0.0914	3	97	185
396	riekerink rgmo 2007	-0.717	0.2671	3	96	205
863	colditz ig 2016	0.2669	0.0881	3	95	115
705	hogeveen h. 2013	-0.0362	0.1951	3	92	135
718	kitchen bj 1981	-0.4301	0.3878	3	88	229
758	piwczynski d 2013	-0.6314	0.1719	3	88	146
235	de vliegher 2012	-0.862	0.271	3	87	303
185	rajala-schultz pj 1999	-0.2674	0.1703	3	86	182
730	lucy mc 2001	0.0114	0.1099	3	84	93
835	berghof tvl 2019	0.1706	0.107	3	83	103
169	grohn yt 2004	-0.4886	0.3112	3	81	339
586	milner p 1996	-0.3195	0.4325	3	81	182
565	harrison 1997 1997	-0.1351	0.1928	3	79	140
228	wilmink jbm 1987	-0.486	0.1898	3	78	165
751	osterman s 2005	-0.8164	0.164	3	77	134
302	konig s 2006	-0.7211	0.1745	3	76	355
599	riekerink rgmo 2008	-0.4562	0.0823	3	76	153
372	hogan j. 1999	-0.603	0.3361	3	75	215
884	dohoo ir 1993	-0.3988	0.322	3	73	91
507	viguier c 2009	-0.4896	0.415	3	69	202
566	heikkila am 2018	-0.4845	0.3057	3	67	148
517	wood pdp 1967	-0.5282	0.2185	3	66	143
733	maltz e 1997	-0.1886	0.1523	3	66	69
700	heald cw 2000	-0.4217	0.3277	3	64	122
362	gade s 2007	-0.6394	0.1877	3	63	281
443	dohoo ir 1991	-0.6189	0.2002	3	63	128
663	bucher s 2014	0.275	0.1026	3	63	159
361	gade s 2006	-0.7526	0.1885	3	62	255
841	bradley aj 2002	-0.4662	0.2885	3	58	151
837	berry dp 2013	-0.6385	0.1422	3	57	118
800	van den 2010-2	-0.7382	0.2256	3	55	81
871	de haas 2002	-0.5304	0.2592	3	55	73
524	barkema hw 1999	-0.5939	0.1748	3	54	154
436	carlstrom c 2014	-0.6063	0.2062	3	53	312
820	ali te 1987	-0.6114	0.2204	3	52	75
880	detilleux j 1999	-0.4742	0.3332	3	51	125
883	dingwell rt 2003	-0.1248	0.0906	3	51	51
452	gray ka 2011	-0.7208	0.2012	3	50	218
597	r core 2018	-0.0933	0.1474	3	48	60
798	tsenkova r 1999	-0.2712	0.3811	3	47	56
815	whyte d. 2004	-0.2601	0.3322	3	47	87
878	dematawewa cmb 2007	-0.5814	0.1971	3	47	73
514	wilson dj 2004	-0.5779	0.2892	3	46	91
703	heringstad b 2000	-0.4361	0.2385	3	46	67
851	calo ll 1973	-0.3734	0.1547	3	44	62
748	nyman ak 2007	-0.5263	0.2406	3	43	75
711	jamrozik j 1997	-0.5251	0.2099	3	41	85
872	de haas 2004	-0.3417	0.308	3	40	64
604	rupp r 1999	-0.5722	0.2214	3	38	198
853	carlen e 2004	-0.5489	0.245	3	37	88
873	de haas 2008	-0.4389	0.2622	3	36	62
757	pitkala a 2004	-0.6623	0.3775	3	31	92
731	luttinen a 1997	-0.5958	0.2288	3	29	166
778	schukken yh 2009	-0.6668	0.3992	3	26	181
802	vanderhaeghen w 2014	-0.6705	0.4068	3	25	149
683	dohoo ir 2011	-0.6603	0.3904	3	22	128
475	mahmmod ys 2013	-0.5644	0.3044	3	19	33
440	de visscher 2016	-0.6888	0.4103	3	17	190
792	supre k 2011	-0.6886	0.4101	3	17	190
541	condas laz 2017	-0.6944	0.4125	3	16	133
1	jacobs ja 2012	-0.8153	-0.0753	4	537	12179
5	hogeveen h 2001	-12957	0.0257	4	346	5284
3	svennersten-sjaunja km 2008	-11572	0.0455	4	345	4046
15	rotz ca 2003	-11101	-0.0978	4	332	3199
11	wagner-storch am 2003	-0.9985	-0.1948	4	328	4227
16	bijl r 2007	-0.9848	-0.0351	4	325	3309
9	castro a 2012	-11054	-0.0346	4	283	3519
46	andre g 2010-1	-12651	-0.0003	4	279	2040
20	lovendahl p 2011	-13463	0.0169	4	267	2514
42	bach a 2009	-12786	-0.1778	4	267	2822
44	melin m 2005	-11037	-0.2087	4	264	1946
56	bach a 2005	-13844	0.0021	4	260	1966
64	tse c 2017	-0.5117	-0.0198	4	252	1150
52	gygax l 2007-1	-13179	0.0632	4	249	1953
87	mathijs e. 2004	-0.7992	-0.0407	4	236	1013
53	hermans ggn 2003	-11357	-0.2027	4	235	1546
43	kruip tam 2002	-11072	0.0936	4	232	1759
76	hovinen m 2009	-1013	0.2224	4	230	1441
205	hagen k 2005	-0.9615	-0.0051	4	226	913
261	pastell m 2006	-0.6983	-0.0533	4	225	664
39	hopster h 2002	-12655	0.0518	4	223	2190
40	klungel gh 2000	-12931	0.1332	4	222	2214
183	mollenhorst h 2011	-13704	0.0123	4	222	1000
35	koning k. 2004-1	-13509	-0.0393	4	220	1852
95	dahl ge 2004	-12899	0.0362	4	217	919
210	lexer d 2009	-12641	-0.1656	4	214	1313
81	berglund i 2002	-12423	0.1431	4	213	1468
41	abeni f 2005	-12247	0.0268	4	210	1307
325	stefanowska j 2000	-11274	-0.0557	4	207	798
66	de koning 2010	-0.3708	0.1072	4	205	604
162	bruckmaier rm 2001-2	-12099	0.1806	4	204	767
114	friggens nc 2001	-12944	0.0385	4	203	1042
376	jago jg 2006	-13095	0.0815	4	203	613
157	wade k. 2004	-13837	-0.0447	4	202	1056
329	abeni f 2008	-12256	0.1153	4	201	692
134	munksgaard l 2011	-10789	-0.1529	4	198	1113
145	hale sa 2003	-13106	0.0194	4	198	1039
390	ouweltjes w 1998	-14607	-0.074	4	193	641
255	melin m 2007	-12682	-0.1523	4	191	974
204	gygax l 2008	-0.9908	-0.0134	4	190	784
250	klaas ic 2003	-0.8563	-0.1151	4	186	648
260	mulder ha 2004	-10538	0.1759	4	185	528
403	soberon f 2011	-15133	-0.0858	4	185	909
393	rasmussen md 2001	-12074	0.1548	4	184	658
63	speroni m 2006	-11357	-0.0299	4	183	1294
155	salfer ja 2017	-0.7604	-0.0406	4	180	692
207	hovinen m 2005	-10557	0.2192	4	180	623
290	dzidic a 2004-1	-12169	0.1863	4	178	529
263	pettersson g 2011	-14349	-0.0276	4	176	916
460	ipema ah 1997	-14366	-0.1584	4	170	563
71	erdman ra 1995	-14386	-0.0466	4	169	1376
131	gygax l 2006	-13739	0.0708	4	166	1214
218	sitkowska b 2015	-0.8836	0.0744	4	161	506
356	dzidic a 2004-2	-13082	0.1512	4	160	604
397	rodenburg j. 2002	-11058	-0.1302	4	160	464
158	wenzel c 2003	-12166	0.0135	4	157	831
637	wiktorsson h. 2004	-10988	-0.0708	4	156	440
83	de koning 2000	-1527	-0.106	4	154	1203
89	rasmussen md 2002	-12227	0.1606	4	154	1193
154	rodenburg j 2017	-0.7112	0.0692	4	153	435
788	spahr sl 1997	-0.9747	-0.0143	4	153	250
225	weiss d 2004-1	-13385	0.032	4	152	870
70	steeneveld w 2012	-0.5954	-0.0544	4	150	886
96	delamaire e 2006	-1377	-0.158	4	149	691
704	hillerton j. 2004	-11519	-0.0341	4	149	455
720	koning k. 2004-2	-12944	0.099	4	149	442
457	helgren jm 2006	-1258	0.0343	4	147	591
394	rasmussen md 2006	-12366	0.0808	4	146	284
385	macuhova j 2003	-12878	0.1297	4	145	424
490	rousing t 2006	-12062	-0.0551	4	145	450
112	de koning 2003	-12789	0.1288	4	144	1108
500	stelwagen k 2013	-13031	-0.0304	4	143	346
722	kruip tam 2000	-12344	0.0243	4	143	406
603	rousing t 2004	-0.9038	0.0072	4	141	262
345	bruckmaier rm 1998	-11908	0.1744	4	139	313
828	armstrong dv 1997	-11507	-0.007	4	138	325
550	dearing j. 2004	-10776	-0.0199	4	137	366
874	de honing 2002	-14179	0.0135	4	137	285
380	klei lr 1997	-11924	0.1289	4	136	377
369	hagen k 2004	-11455	-0.0746	4	133	528
398	rushen j 2001	-10965	-0.0052	4	133	380
251	knight ch 1994	-14093	-0.0846	4	130	475
161	bruckmaier rm 2001-1	-11731	0.1997	4	128	351
768	rushen j 1999	-0.9106	-0.0393	4	128	293
262	penry jf 2017	-0.5805	0.178	4	126	347
430	bogucki m. 2014	-10174	0.081	4	125	431
317	penry jf 2018	-0.934	0.2045	4	124	315
377	kaihilahti j 2007	-1081	0.1037	4	124	271
404	sonck br 1995	-11034	-0.0688	4	124	296
313	neijenhuis f 2001	-10046	0.2113	4	121	314
370	hallen-sandgren c. 2017	-11332	0.1608	4	119	357
508	vijayakumar m 2017	-0.9448	0.1002	4	119	253
569	ipema ah 2008	-0.5739	0.0839	4	118	183
593	oudshoorn fw 2012	-10563	0.041	4	115	372
170	hansen bg 2015	-0.3088	-0.01	4	112	429
373	holloway l 2014	-0.6964	-0.0069	4	112	291
811	wall eh 2007	-14374	-0.0319	4	110	276
289	dufour s 2011	-0.6373	0.0987	4	109	184
812	wall eh 2008	-1593	-0.1594	4	106	367
142	dijkhuizen aa 1997	-11894	-0.0473	4	105	666
244	hyde j 2002	-11434	-0.0667	4	105	535
750	osterman s 2003	-14765	-0.0951	4	103	344
219	smith jw 2002	-1059	0.1028	4	102	309
623	tousova r. 2014	-11184	0.0779	4	102	416
414	wiking l 2006	-11419	0.0464	4	100	252
292	edwards jp 2014	-11768	0.1069	4	99	522
285	butler d. 2012	-0.4346	-0.036	4	96	281
420	anonymous 2004 2004	-0.9297	-0.0307	4	95	221
875	de marchi 2017	-0.9319	0.0216	4	94	194
226	weiss d 2004-2	-0.9662	0.1598	4	91	288
334	amos he 1985	-12003	0.0765	4	91	285
618	stelwagen k 1996	-10214	0.2051	4	90	143
606	schewe rl 2015	-0.0938	0.0425	4	89	150
384	lyons na 2017	-10635	-0.089	4	88	243
270	tancin v 2006	-0.9924	0.1563	4	82	311
416	wright jb 2013	-13543	0.0499	4	81	410
602	rossing w 1997	-0.9696	-0.0238	4	79	141
833	barpeled u 1995	-1.33	-0.0721	4	76	170
613	sorensen a 2008	-0.9371	0.0924	4	73	177
664	calcante a 2016	-0.463	-0.0473	4	71	125
784	sitkowska b 2017	-0.9089	0.1403	4	71	153
408	svennersten-sjaunja k 2000	-12939	-0.0207	4	68	138
453	grindal rj 1991	-10102	0.1959	4	68	133
776	sas institute 2014	-11983	0.1167	4	67	233
619	stelwagen k. 2001	-10814	-0.0383	4	66	134
774	sandrucci a 2007	-10401	0.1682	4	66	173
281	berglund i 2007	-0.8665	0.1925	4	65	131
561	forsback l 2010	-0.8274	0.2179	4	65	123
754	patton j 2006	-11474	0.0565	4	64	140
583	mcnamara s 2008	-12206	0.0572	4	57	192
830	bade rd 2009	-10488	0.1907	4	57	94
585	meijering a. 2004	-0.9479	-0.0309	4	56	125
680	depeters ej 1985	-11569	0.0813	4	55	133
617	stelwagen k 1994	-0.9813	0.127	4	51	82
674	cooper k 1999	-11387	-0.0266	4	45	102
691	gaworski m. 2016	-0.6492	-0.0559	4	41	94
846	bruckmaier rm 1994	-1.28	0.1627	4	41	77
821	allen db 1986	-10205	0.1125	4	38	92
847	bruckmaier rm 1996	-1313	0.176	4	37	63
555	edwards jp 2013	-10991	0.126	4	15	41
10	prescott nb 1998-1	-12024	-0.3468	5	298	5226
32	halachmi i 2004	-0.5802	-0.256	5	284	1361
27	john aj 2016	-0.3617	-0.1892	5	278	1049
23	bach a 2007-1	-11642	-0.3176	5	260	3392
54	ketelaardelauwere cc 1996	-12566	-0.281	5	249	2007
45	melin m 2006	-11203	-0.3143	5	248	2240
84	halachmi i 2009-1	-11843	-0.3122	5	248	1923
12	lyons na 2013-1	-13026	-0.3197	5	237	2869
85	jago jg 2007	-13598	-0.3142	5	223	2213
77	ketelaar-de lauwere 2000-1	-13341	-0.3629	5	219	2268
124	sporndly e 2004	-10874	-0.3404	5	218	1521
103	ketelaar-de lauwere 1999	-10879	-0.3425	5	216	1945
117	jago j 2011	-13532	-0.2142	5	215	1392
36	lyons na 2014	-11123	-0.2222	5	211	1681
415	woolford m. 2004	-13998	-0.3005	5	193	1137
220	sporndly e 2005	-12925	-0.2792	5	190	847
233	de koning 2011-1	-12602	-0.2601	5	187	794
300	ketelaar-de lauwere 1998	-15211	-0.1924	5	187	974
378	ketelaar-de lauwere 2000-2	-15662	-0.2952	5	187	1127
245	jago j. 2004	-13585	-0.1968	5	186	543
33	halachmi i 2005	-10636	-0.3596	5	184	2620
102	hammer jf 2012	-14096	-0.1555	5	181	1238
547	davis kl 2008	-13399	-0.2375	5	177	640
366	greenall r. 2004	-15681	-0.3139	5	169	1038
180	lyons na 2013-2	-12596	-0.2974	5	162	770
503	uetake k 1997	-10367	-0.2471	5	160	392
269	scott ve 2014	-11533	-0.2508	5	155	536
324	stefanowska j 1999	-12251	-0.223	5	153	517
98	garcia sc 2005	-13256	-0.2612	5	148	681
365	gibb mj 1998	-0.7244	-0.3059	5	143	577
196	bargo f 2002	-14006	-0.401	5	142	1200
276	winter a 1995	-0.911	-0.2416	5	139	415
165	davis k. 2005	-1.51	-0.3496	5	138	1247
107	stockdale cr 2006	-15169	-0.2379	5	135	1285
118	jago j. 2006	-15244	-0.356	5	129	1387
297	halachmi i 2006	-0.879	-0.274	5	129	455
173	jago j. 2002	-15234	-0.3671	5	128	1186
458	hogeveen h. 2004	-13312	-0.2393	5	128	382
716	kennedy e 2009	-0.8163	-0.3119	5	126	293
857	charlton gl 2011	-0.8319	-0.3507	5	126	378
209	jago j. 2003	-14962	-0.379	5	122	1157
367	gregorini p 2012	-10028	-0.341	5	122	441
364	garcia sc 2007	-14752	-0.2921	5	118	627
301	kolbach r 2012	-14434	-0.3723	5	116	835
461	jagodzinski j 2010	-15668	-0.34	5	116	780
766	rook aj 1994	-0.676	-0.2612	5	113	260
466	kolver es 1998	-0.9793	-0.3435	5	111	359
781	scott ve 2015	-0.8748	-0.3082	5	108	216
755	perez-ramirez e 2009	-0.7836	-0.263	5	107	292
381	kolbach r 2013	-13987	-0.367	5	105	514
669	clark da 2006	-13794	-0.2277	5	105	267
676	dalley de 2001	-13887	-0.3941	5	104	461
860	chilibroste p 1997	-0.9167	-0.3042	5	101	257
486	prescott nb 1998-2	-15542	-0.4034	5	100	678
287	clark cef 2014	-11435	-0.3231	5	99	393
557	farina sr 2011	-15179	-0.3308	5	98	290
868	davis sr 1999	-14701	-0.2533	5	93	300
777	schmidt gh 1960	-1635	-0.3477	5	91	609
885	donohue rh 2010	-13959	-0.2161	5	91	140
728	livshin n 1995	-10036	-0.3542	5	87	236
239	garcia sc 2008	-1568	-0.3677	5	82	551
862	clark cef 2016	-10255	-0.2734	5	78	199
759	prendiville r 2010	-0.1176	-0.0952	5	77	95
505	vansoest pj 1991	-0.7624	-0.2319	5	74	146
552	dillon p. 2005	-0.9111	-0.2798	5	61	169
696	halachmi i 2009-2	-12014	-0.185	5	56	103
21	madsen j 2010	-0.3991	0.1245	6	248	1688
179	lovendahl p 2006	-0.1702	0.2095	6	72	368
471	landis jr 1977	0.1562	0.0557	6	71	106
177	lassen j 2012	-0.0065	0.2451	6	47	493
719	knapp jr 2014	0.1297	0.1625	6	43	89
726	lin li 1989	0.2904	0.0851	6	43	55
710	international organization	-0.2815	0.145	6	37	55
838	bland jm 1986	0.1178	0.1559	6	33	33
115	garnsworthy pc 2012	-0.0355	0.2512	6	26	499
392	pszczola m 2017	-0.0241	0.2389	6	24	286
707	huhtanen p 2015	0.0336	0.183	6	24	89
472	lassen j 2016	-0.0829	0.2541	6	23	260
746	negussie e 2017	-0.0056	0.229	6	21	162
855	chagunda mgg 2009	-0.0346	0.2299	6	19	85
652	bell mj 2014	-0.0472	0.2599	6	17	142
745	murray rm 1976	-0.0389	0.2382	6	17	140
832	barnhart hx 2007	0.1674	0.1702	6	11	26
335	andretta i 2014	13045	-0.1134	7	80	267
310	national research	12659	-0.1305	7	47	180
642	andretta i 2016	12774	-0.1146	7	38	127
298	hauschild l 2012	1348	-0.1258	7	24	262
540	cloutier l 2015	13495	-0.1282	7	19	183
629	van milgen 2008	13708	-0.1315	7	19	122
765	remus a 2019	13857	-0.1346	7	8	109
