# Supplementary material for: Scientific Productions on Precision Livestock Farming: An Overview of the Evolution and Current State of Research Based on a Bibliometric Analysis
Source: Animals (Basel). 2023 Jul 12;13(14):2280. doi: 10.3390/ani13142280 (PMC10376211; doi:10.3390/ani13142280)
Supplement: Supplementary file 1 [file animals-13-02280-s001.zip › Table S8 all Journal CoCitation_Network.xlsx]

## Sheet: Foglio1
id	label	x	y	cluster	weight<Links>	weight<Total link strength>
1	j dairy sci	-11253	0.1338	2	219	719547
2	comput electron agr	0.8138	-0.5733	1	220	380654
3	appl anim behav sci	0.0707	0.8983	3	221	329752
4	j anim sci	-0.7536	-0.5955	3	221	339558
5	animal	-0.0396	-0.7147	4	220	285149
6	livest sci	-0.9676	-0.7453	3	218	338481
7	j dairy res	-16714	0.3888	2	213	170598
8	biosyst eng	10305	-0.4901	1	216	178192
9	livest prod sci	-1584	-0.0233	2	219	218390
10	prev vet med	-0.7905	0.9244	2	206	87657
11	sensors-basel	0.9802	-0.0248	1	212	78407
12	anim prod sci	-0.131	-0.7856	4	209	59596
13	animals-basel	0.951	0.1325	1	207	58008
14	plos one	0.8041	0.3035	1	209	78519
15	vet j	-0.0549	0.9398	3	203	59985
16	anim welfare	0.1096	0.7227	3	203	53429
17	poultry sci	0.6885	-0.1331	1	175	11026
18	automatic milking: a better understanding. conference proceedings	-15743	-0.571	2	168	27434
19	vet rec	-0.5855	0.7598	2	207	51182
20	agr syst	0.3488	-0.5818	1	199	25666
21	can j anim sci	-11206	-0.0873	3	204	49024
22	ital j anim sci	-11029	0.0638	2	196	29684
23	theriogenology	-0.6201	0.9141	2	190	27922
24	thesis	-0.3453	-0.825	3	201	22376
25	anim sci	-14595	-0.5459	2	192	33123
26	proceedings of the new zealand society of animal production	-14328	-0.8366	2	172	17616
27	anim front	0.8667	-0.2529	1	191	29940
28	physiol behav	0.6075	0.57	1	192	21389
29	anim feed sci tech	-0.5139	-0.4271	1	171	17501
30	vet clin n am-food a	-0.7695	0.8603	2	174	14430
31	t asae	0.2223	-0.5923	1	175	12853
32	acta agr scand a-an	-11682	0.2919	2	191	26968
33	aust j exp agr	-0.6761	-0.7552	2	180	13294
34	grass forage sci	-0.7934	-0.9537	2	143	9344
35	anim behav	0.7489	0.3855	1	184	16145
36	int j biometeorol	0.3247	0.1295	1	160	9106
37	j agr eng res	-0.4621	-0.8758	2	152	10345
38	precision livestock	0.3754	-0.4558	1	187	12076
39	acta vet scand	-0.3507	0.7716	1	179	11428
40	res vet sci	0.1488	0.841	1	192	21959
41	vet microbiol	-0.5071	0.692	1	117	3393
42	j therm biol	0.4881	0.3253	1	164	8751
43	remote sens-basel	0.6612	-0.2463	1	95	1163
44	front vet sci	0.7591	0.4335	1	187	19072
45	proc cvpr ieee	13363	0.0414	1	90	2493
46	asian austral j anim	-0.5188	0.0444	2	177	11445
47	j agr environ ethic	-0.0555	-0.357	1	158	5840
48	robotic milking	-16425	-0.6491	2	102	7454
49	sci rep-uk	0.8526	0.1883	1	174	9154
50	t asabe	0.3803	-0.593	1	173	8667
51	rev sci tech oie	0.8382	-0.3933	1	192	17768
52	vet res	-0.9044	0.6187	2	164	9626
53	appl eng agric	0.2637	-0.7789	1	163	10314
54	nature	0.553	-0.2208	1	186	12756
55	small ruminant res	0.3467	-0.1345	1	183	6181
56	anim reprod sci	-0.7845	0.6658	2	152	6462
57	j clean prod	0.4913	-0.3787	1	132	3825
58	brit poultry sci	0.6533	-0.0683	1	166	5852
59	j rural stud	-0.3227	-0.438	1	99	2452
60	reprod domest anim	-0.9703	0.5136	2	160	7159
61	arch tierzucht	-10181	0.0401	2	170	8403
62	meat sci	0.7135	-0.2239	1	173	8836
63	bmc vet res	0.1926	0.5073	1	183	10130
64	ieee access	0.8865	-0.1224	1	128	3614
65	am j vet res	-0.4386	0.5566	2	166	6091
66	aquaculture	10323	-0.0604	1	60	258
67	njas-wagen j life sc	-0.0305	-0.4064	1	171	6509
68	anim prod	-0.6161	-0.0047	1	135	5821
69	sci total environ	0.7073	-0.3525	1	146	5077
70	animals	0.5915	0.34	1	171	10080
71	new zeal vet j	-0.9666	0.545	2	160	6428
72	precis agric	0.2941	-0.5134	1	116	1998
73	j stat softw	0.167	0.5233	1	145	3873
74	r lang env stat comp	0.1896	0.2784	1	150	5021
75	rangeland ecol manag	0.4591	-0.1437	1	108	1518
76	can vet j	-0.2689	0.5229	1	158	5070
77	agr hum values	-0.3345	-0.38	1	115	1695
78	science	0.1511	-0.0607	1	154	2572
79	int dairy j	-0.9464	0.1454	2	98	1586
80	biosens bioelectron	0.2087	0.1195	1	151	3065
81	lect notes comput sc	12291	0.0623	1	131	3258
82	p 1 n am c rob milk	-15408	-0.676	2	85	2967
83	p natl acad sci usa	0.4671	0.0228	1	171	4722
84	philos t r soc b	0.5816	0.0133	1	173	5312
85	biotechnol agron soc	0.2249	-0.3181	1	173	6053
86	int j agr biol eng	0.7576	-0.2959	1	152	5274
87	j agr sci-cambridge	-0.5581	-0.4663	1	153	4663
88	p 1 n am c prec dair	-0.8099	-0.3997	2	111	2433
89	ann anim sci	-0.2718	0.1705	1	150	3064
90	biometrics	-0.0434	0.0531	1	126	2105
91	j agr sci	0.1004	-0.3961	1	150	4442
92	j am vet med assoc	-0.5933	0.3885	1	126	2829
93	j clin microbiol	-0.3405	0.5783	1	105	1013
94	rev bras zootecn	0.3729	-0.2221	1	160	5694
95	brit j nutr	-0.0049	-0.1641	1	128	3069
96	mastitis control: from science to practice	-12403	0.4258	2	70	1786
97	agronomy research	-0.1266	-0.5367	1	106	1495
98	ieee t bio-med eng	0.6034	-0.1293	1	98	795
99	milchwissenschaft	-12867	0.0627	2	80	1642
100	nutr req dair cattl	-16484	0.086	2	95	3587
101	anim sci j	-0.1731	0.0682	1	152	3157
102	aust vet j	-16199	-0.2234	2	116	4118
103	sustainability-basel	0.3859	-0.4177	1	124	2104
104	aquacult eng	10609	-0.0472	1	36	275
105	genet sel evol	-0.0196	0.2966	1	133	2248
106	j agric eng	0.5075	-0.4493	1	141	3630
107	front genet	0.2924	0.264	1	138	1663
108	comput ind	0.8931	0.0298	1	157	4843
109	international journal of agricultural and biological engineering	0.5043	-0.5031	1	141	3846
110	p roy soc b-biol sci	0.7427	0.2388	1	130	2058
111	agriculture-basel	0.512	-0.0902	1	152	3478
112	behav process	0.7292	0.3133	1	146	3667
113	j nutr	-0.2807	0.0263	1	73	575
114	neurosci biobehav r	0.5025	0.4259	1	123	1527
115	sociol ruralis	-0.2489	-0.3736	1	90	842
116	vet quart	-10296	0.5011	2	109	2219
117	j acoust soc am	0.7925	0.1069	1	106	1487
118	transl anim sci	0.4053	0.1069	1	163	3577
119	czech j anim sci	-0.8356	0.2569	2	94	1457
120	eng rur develop	-0.9165	-0.6244	2	86	1513
121	inra prod anim	-0.0738	-0.4079	1	95	1201
122	j range manage	0.4839	-0.0974	1	77	363
123	vet med-czech	-13083	0.5136	2	82	1778
124	vet res commun	-0.185	0.6189	1	140	2761
125	annu rev anim biosci	0.3979	0.0898	1	154	3920
126	domest anim endocrin	-11729	-0.0189	2	107	2282
127	irish vet j	-0.6741	0.2505	2	130	1586
128	j neurosci meth	0.7116	-0.0524	1	137	3250
129	professional animal scientist	-0.2848	-0.0043	1	142	2102
130	agr ecosyst environ	0.2047	-0.1278	1	120	947
131	brit vet j	-0.7897	0.1272	2	110	1965
132	j anim breed genet	-0.528	0.3117	1	117	1342
133	j fish biol	1064	-0.0475	1	30	176
134	j sci food agr	-0.0736	0.0359	1	122	1553
135	comp biochem phys a	0.8183	0.0056	1	129	1578
136	ieee sens j	0.5769	-0.164	1	135	2300
137	irish j agr food res	-0.5457	0.1626	2	134	1540
138	appl anim ethol	0.0109	0.4089	1	106	1538
139	australian journal of multi-disciplinary engineering	0.3089	-0.2976	1	145	2349
140	eaap public	-0.9142	-0.286	2	100	1537
141	eaap publication	-0.4614	-0.2962	1	62	727
142	eng agr-jaboticabal	0.5625	0.1071	1	135	1572
143	j theor biol	0.2628	0.1109	1	120	1262
144	journal of dairy science	-0.5791	-0.2237	1	95	1134
145	lab hdb bovine masti	-0.6029	0.7415	1	56	1244
146	vet parasitol	0.3641	0.0571	1	137	1321
147	agr forest meteorol	0.4688	-0.1182	1	100	544
148	appl sci-basel	0.7622	-0.0445	1	84	527
149	expert syst appl	0.5438	-0.1327	1	137	1686
150	genetics	-0.0729	0.2784	1	106	635
151	ieee t pattern anal	1227	0.0391	1	76	1066
152	information processing in agriculture	0.7812	-0.1608	1	118	1452
153	int j comput vision	12692	0.0473	1	80	961
154	interbull b	-0.7404	0.3433	1	57	794
155	j anim physiol an n	-0.0514	0.1767	1	131	1797
156	javma-j am vet med a	-0.4632	0.1584	1	131	1572
157	landtechnik	0.1904	-0.2245	1	119	1155
158	p 1 n am c prec dail	-0.8935	-0.4722	2	87	1383
159	pattern recogn	10066	0.0236	1	92	741
160	pol j vet sci	-0.2389	0.3714	1	116	1107
161	roy soc open sci	0.7305	0.1415	1	140	2333
162	sensing and bio-sensing research	0.6617	0.1849	1	148	3501
163	j agromedicine	-0.2841	-0.1452	1	68	270
164	j vet behav	0.4439	0.6042	1	110	1740
165	mach learn	0.3574	0.4203	1	93	1030
166	methods ecol evol	0.617	0.1409	1	138	1410
167	springerplus	0.4252	0.3357	1	135	1756
168	vet epidemiologic re	-0.4652	0.6324	2	82	1029
169	world poultry sci j	0.6932	0.059	1	123	1455
170	automatic milking be	-0.8241	-0.4364	2	70	959
171	ecology	0.5222	0.0191	1	102	1235
172	j vet med a	-0.8035	0.4598	2	70	575
173	peerj	0.6138	0.0073	1	150	2090
174	r language env stat	0.1701	0.5115	1	94	1228
175	sensor actuat b-chem	0.1959	-0.0909	1	85	420
176	trop anim health pro	-0.0094	0.2533	1	137	1492
177	agron sustain dev	0.0325	-0.3444	1	93	541
178	atmos environ	0.0759	-0.1624	1	83	428
179	braz j poultry sci	0.6705	0.0457	1	120	1497
180	food policy	0.0273	-0.3649	1	91	579
181	j appl anim res	0.0419	0.2127	1	113	1230
182	j food eng	0.6038	-0.1952	1	107	803
183	res policy	-0.0529	-0.4195	1	54	184
184	trends biotechnol	-0.4268	0.1601	2	93	915
185	zuchtungskunde	-0.7656	-0.0913	2	92	956
186	ieee eng med bio	0.5924	-0.1484	1	38	93
187	ieee i conf comp vis	13164	0.0718	1	64	669
188	in practice	-0.516	0.2022	2	110	1624
189	j anim behav biomete	0.639	0.2198	1	130	1790
190	j appl poultry res	0.5538	-0.1361	1	118	1092
191	j r soc interface	0.7377	0.1209	1	139	2052
192	rangeland j	0.2982	-0.2225	1	103	880
193	trends ecol evol	0.7072	0.1248	1	131	1060
194	trends food sci tech	0.317	-0.2925	1	113	976
195	vet immunol immunop	-0.6468	0.4715	2	69	546
196	acm comput surv	0.7076	0.1724	1	121	1557
197	anim res	-0.1946	-0.0848	1	91	898
198	animals (basel)	0.5099	0.0863	1	130	1801
199	ann zootech	-0.2438	-0.1818	1	92	945
200	anthrozoos	-0.2366	-0.3055	1	73	607
201	appl ergon	-0.1856	-0.1308	1	43	133
202	arxiv preprint arxiv	1287	0.0844	1	70	635
203	computers and electronics in agriculture	0.6575	-0.1921	1	71	352
204	efsa j	0.1788	0.7202	1	102	995
205	ency dairy sci	-0.9564	0.1654	2	77	786
206	epidemiol infect	-0.3635	0.426	1	81	453
207	j anim sci biotechno	-0.2147	-0.1499	1	78	595
208	j mach learn res	0.681	0.2411	1	94	587
209	land use policy	0.2514	-0.3276	1	100	710
210	livestock production and society	0.6026	-0.3895	1	108	1064
211	neth j agr sci	-11777	-0.6466	2	71	1117
212	new zeal j agr res	-0.3515	-0.387	1	80	759
213	acta scientiarum polonorum - zootechnica	-10686	-0.284	2	67	820
214	agr water manage	0.6523	-0.2743	1	57	191
215	am j agr econ	-0.4363	-0.1732	1	71	189
216	eur rev agric econ	-0.341	-0.3754	1	63	319
217	front microbiol	-0.0265	0.3387	1	121	708
218	horm behav	0.0624	0.6134	1	108	1265
219	j anim ecol	0.8201	0.0835	1	73	506
220	j environ qual	0.0165	-0.2723	1	84	572
221	lancet	0.1202	0.0879	1	101	636
222	p 6 eur c prec liv f	0.6705	0.0762	1	96	788
