# Supplementary material for: Scientific Productions on Precision Livestock Farming: An Overview of the Evolution and Current State of Research Based on a Bibliometric Analysis
Source: Animals (Basel). 2023 Jul 12;13(14):2280. doi: 10.3390/ani13142280 (PMC10376211; doi:10.3390/ani13142280)
Supplement: Supplementary file 1 [file animals-13-02280-s001.zip › Table S9 Country_Production.xlsx]

## Sheet: Sheet1
region	Freq
USA	228
CANADA	204
NETHERLANDS	187
AUSTRALIA	145
ITALY	132
BELGIUM	123
GERMANY	118
DENMARK	115
SWEDEN	111
UK	102
FRANCE	92
BRAZIL	79
NORWAY	68
POLAND	66
CHINA	65
SPAIN	56
ISRAEL	38
JAPAN	34
LITHUANIA	34
IRELAND	33
AUSTRIA	32
FINLAND	26
ARGENTINA	25
SWITZERLAND	23
TURKEY	23
NEW ZEALAND	22
CZECH REPUBLIC	19
SOUTH KOREA	18
HUNGARY	16
PORTUGAL	13
ROMANIA	10
EGYPT	9
GREECE	9
INDIA	9
RUSSIA	9
SLOVAKIA	7
CHILE	6
LATVIA	5
SERBIA	5
ALGERIA	4
IRAN	4
VIETNAM	4
BANGLADESH	3
COLOMBIA	3
ESTONIA	3
INDONESIA	3
MEXICO	2
NIGERIA	2
BULGARIA	1
BURUNDI	1
CYPRUS	1
GHANA	1
KAZAKHSTAN	1
MALAYSIA	1
PAKISTAN	1
SLOVENIA	1
UGANDA	1
VENEZUELA	1
